# Supplementary material for: Nucleolin Aptamer N6L Reprograms the Translational Machinery and Acts Synergistically with mTORi to Inhibit Pancreatic Cancer Proliferation
Source: Cancers (Basel). 2021 Oct 1;13(19):4957. doi: 10.3390/cancers13194957 (PMC8508287; doi:10.3390/cancers13194957)
Supplement: Supplementary file 1 [file cancers-13-04957-s001.zip]

Archive with 5 entries (4 files):
- cancers-1318085-SI/
- cancers-1318085-SI/Chalabi et al_Supplementary data_final_30092021.pdf
- cancers-1318085-SI/Chalabi_Sup Table 2_14062021.pdf
- cancers-1318085-SI/Chalabi__Sup table1_14062021.xlsx
- cancers-1318085-SI/ms Transla_mTORi_Suppdata_30092021.pdf
