# Supplementary material for: Nucleolin Aptamer N6L Reprograms the Translational Machinery and Acts Synergistically with mTORi to Inhibit Pancreatic Cancer Proliferation
Source: Cancers (Basel). 2021 Oct 1;13(19):4957. doi: 10.3390/cancers13194957 (PMC8508287; doi:10.3390/cancers13194957)
Supplement: Supplementary file 1 [file cancers-13-04957-s001.zip › cancers-1318085-SI/Chalabi__Sup table1_14062021.xlsx]

## Sheet: Gene expression in cyto T vs NT
Unchanged_Cyto NT vs T (1674 genes)					Down-regulated_Cyto NT vs T (1884 plutot 1872 genes)					Up-regulated_Cyto NT vs T (2076 plutot 2064 genes)
ensmblID	GeneSymbol	FC:log2(Tcyto/NTcyto)	Majuscule		ensmblID	GeneSymbol	FC:log2(Tcyto/NTcyto)	Majuscule		ensmblID	GeneSymbol	FC:log2(Tcyto/NTcyto)	Majuscule
ENSMUSG00000073684	Faap20	-0.499908	FAAP20		ENSMUSG00000076258	Gm23935	-3.15526	GM23935		ENSMUSG00000027536	Egr3	4.07517	EGR3
ENSMUSG00000028945	Rheb	-0.499882	RHEB		ENSMUSG00000035186	Ubd	-2.78525	UBD		ENSMUSG00000006920	5330416C01Rik	3.52305	5330416C01RIK
ENSMUSG00000023094	Msrb2	-0.499688	MSRB2		ENSMUSG00000085068	Gm15895	-2.73506	GM15895		ENSMUSG00000035181	Gm831	3.32424	GM831
ENSMUSG00000036854	Hspb6	-0.499478	HSPB6		ENSMUSG00000028255	Clca1	-2.7014	CLCA1		ENSMUSG00000031626	Upk3b	3.15946	UPK3B
ENSMUSG00000025410	Dctn2	-0.49935	DCTN2		ENSMUSG00000064368	mt-Nd6	-2.63361	MT-ND6		ENSMUSG00000015944		3.13898
ENSMUSG00000022575	Gsdmd	-0.498456	GSDMD		ENSMUSG00000092805	Gm26461	-2.5556	GM26461		ENSMUSG00000050428	2810468N07Rik	2.97853	2810468N07RIK
ENSMUSG00000032454	Rbp2	-0.498369	RBP2		ENSMUSG00000064345	mt-Nd2	-2.52211	MT-ND2		ENSMUSG00000060477	Gm28321	2.96127	GM28321
ENSMUSG00000031827	Cotl1	-0.498367	COTL1		ENSMUSG00000064346	mt-Tw	-2.46173	MT-TW		ENSMUSG00000031353	Nr4a3	2.94403	NR4A3
ENSMUSG00000025142	Aspscr1	-0.498348	ASPSCR1		ENSMUSG00000064341	mt-Nd1	-2.43838	MT-ND1		ENSMUSG00000047866	Tnfsf15	2.84467	TNFSF15
ENSMUSG00000024847	Aip	-0.498191	AIP		ENSMUSG00000077737	Snord72	-2.43826	SNORD72		ENSMUSG00000023830	Fxyd2	2.84409	FXYD2
ENSMUSG00000028772	Zcchc17	-0.497695	ZCCHC17		ENSMUSG00000104528	Gm43314	-2.42051	GM43314		ENSMUSG00000037993	Adgrf2	2.8063	ADGRF2
ENSMUSG00000033249	Hsf4	-0.4975	HSF4		ENSMUSG00000060730	Gm10086	-2.41994	GM10086		ENSMUSG00000031955	4930539E08Rik	2.79421	4930539E08RIK
ENSMUSG00000072692	Rpl37rt	-0.497479	RPL37RT		ENSMUSG00000108366	Gm5586	-2.2753	GM5586		ENSMUSG00000019312	Lipg	2.76445	LIPG
ENSMUSG00000006763	Saal1	-0.497307	SAAL1		ENSMUSG00000065818	Snord35a	-2.26519	SNORD35A		ENSMUSG00000001052	Prdm1	2.70833	PRDM1
ENSMUSG00000068328	Aup1	-0.497133	AUP1		ENSMUSG00000064363	mt-Nd4	-2.18874	MT-ND4		ENSMUSG00000022536	Gm16486	2.70172	GM16486
ENSMUSG00000022721	Trmt2a	-0.497013	TRMT2A		ENSMUSG00000064371	mt-Tt	-2.1876	MT-TT		ENSMUSG00000034951	Habp2	2.68954	HABP2
ENSMUSG00000067274	Rplp0	-0.496642	RPLP0		ENSMUSG00000058430	Rpl27a-ps2	-2.16786	RPL27A-PS2		ENSMUSG00000036777	Egr2	2.65757	EGR2
ENSMUSG00000060098	Prmt7	-0.496296	PRMT7		ENSMUSG00000085514	Bcas3os2	-2.1334	BCAS3OS2		ENSMUSG00000025176	Gpr162	2.64608	GPR162
ENSMUSG00000049751	Rpl36al	-0.496233	RPL36AL		ENSMUSG00000090700	Cyp4f40	-2.12808	CYP4F40		ENSMUSG00000010110	Rfx6	2.62191	RFX6
ENSMUSG00000000563	Atp5f1	-0.495796	ATP5F1		ENSMUSG00000091509	Gm17066	-2.12746	GM17066		ENSMUSG00000021911	Pdpr	2.59275	PDPR
ENSMUSG00000024791	Cdca5	-0.495728	CDCA5		ENSMUSG00000083863	Gm13341	-2.12449	GM13341		ENSMUSG00000036882	Arc	2.55263	ARC
ENSMUSG00000027404	Snrpb	-0.495726	SNRPB		ENSMUSG00000031312	Itgb1bp2	-2.05327	ITGB1BP2		ENSMUSG00000048285	Ccno	2.53152	CCNO
ENSMUSG00000049489	Fam58b	-0.495671	FAM58B		ENSMUSG00000077734	Snord83b	-1.96758	SNORD83B		ENSMUSG00000001151	Idi1	2.50545	IDI1
ENSMUSG00000035530	Eif1	-0.495505	EIF1		ENSMUSG00000095562	Gm21887	-1.96499	GM21887		ENSMUSG00000000340	Hist2h3c2	2.49053	HIST2H3C2
ENSMUSG00000025035	Arl3	-0.495371	ARL3		ENSMUSG00000046229	Scand1	-1.94922	SCAND1		ENSMUSG00000030386	Gm20056	2.48349	GM20056
ENSMUSG00000033216	Eefsec	-0.495163	EEFSEC		ENSMUSG00000082465	Rps6-ps3	-1.93643	RPS6-PS3		ENSMUSG00000042903	Pcdhga10	2.4766	PCDHGA10
ENSMUSG00000050188	Lsm10	-0.495019	LSM10		ENSMUSG00000092819	Gm23639	-1.91332	GM23639		ENSMUSG00000015882	Atp7a	2.47197	ATP7A
ENSMUSG00000050335	Lgals3	-0.494814	LGALS3		ENSMUSG00000075279	Mrpl23-ps1	-1.91244	MRPL23-PS1		ENSMUSG00000000915	Gm45884	2.46971	GM45884
ENSMUSG00000026309	Ilkap	-0.494746	ILKAP		ENSMUSG00000030431	Tmem238	-1.89244	TMEM238		ENSMUSG00000014599	Fn3k	2.41698	FN3K
ENSMUSG00000024026	Glo1	-0.494678	GLO1		ENSMUSG00000102478	BC085271	-1.88734	BC085271		ENSMUSG00000058655	Ranbp3l	2.41541	RANBP3L
ENSMUSG00000042831	Alkbh6	-0.494505	ALKBH6		ENSMUSG00000048065	Cyb5r2	-1.88378	CYB5R2		ENSMUSG00000014353	Gm20186	2.40791	GM20186
ENSMUSG00000062661	Ncs1	-0.494366	NCS1		ENSMUSG00000064602	Snora41	-1.87455	SNORA41		ENSMUSG00000042364	Pianp	2.31377	PIANP
ENSMUSG00000023277	Twf2	-0.494304	TWF2		ENSMUSG00000046804	Phgr1	-1.83145	PHGR1		ENSMUSG00000033769	Fry	2.30555	FRY
ENSMUSG00000087679	C330006A16Rik	-0.494283	C330006A16RIK		ENSMUSG00000073795	6430531B16Rik	-1.79954	6430531B16RIK		ENSMUSG00000032456	Ttll6	2.30306	TTLL6
ENSMUSG00000037103	Dcaf15	-0.493839	DCAF15		ENSMUSG00000053522	Lgals7	-1.77911	LGALS7		ENSMUSG00000000001	Gm38399	2.30263	GM38399
ENSMUSG00000030423	Pop4	-0.493714	POP4		ENSMUSG00000106895	Gm4754	-1.75322	GM4754		ENSMUSG00000029106	Gda	2.29481	GDA
ENSMUSG00000060036	Rpl3	-0.49356	RPL3		ENSMUSG00000108046	Gm43924	-1.74832	GM43924		ENSMUSG00000019917	Adnp	2.2704	ADNP
ENSMUSG00000029363	Rfc5	-0.493447	RFC5		ENSMUSG00000086363	A330102I10Rik	-1.72916	A330102I10RIK		ENSMUSG00000040383	Ugt1a8	2.26761	UGT1A8
ENSMUSG00000005470	Asf1b	-0.493437	ASF1B		ENSMUSG00000034990	Otoa	-1.71472	OTOA		ENSMUSG00000019790	Fam71a	2.26297	FAM71A
ENSMUSG00000034620	Tmem5	-0.493437	TMEM5		ENSMUSG00000090291	Lrrc10b	-1.71274	LRRC10B		ENSMUSG00000028527	9930111J21Rik2	2.26122	9930111J21RIK2
ENSMUSG00000035171	1110059E24Rik	-0.493184	1110059E24RIK		ENSMUSG00000064370	mt-Cytb	-1.70418	MT-CYTB		ENSMUSG00000045991	Pamr1	2.25576	PAMR1
ENSMUSG00000020381	Mrnip	-0.492999	MRNIP		ENSMUSG00000056004	9330182L06Rik	-1.69906	9330182L06RIK		ENSMUSG00000029571	Gm6685	2.2396	GM6685
ENSMUSG00000061461	Smim20	-0.492875	SMIM20		ENSMUSG00000021278	Amn	-1.69132	AMN		ENSMUSG00000034312	Mir1938	2.23023	MIR1938
ENSMUSG00000019295	Tmem129	-0.492867	TMEM129		ENSMUSG00000024409	Psors1c2	-1.6909	PSORS1C2		ENSMUSG00000089872	Hcar2	2.19594	HCAR2
ENSMUSG00000068749	Psma5	-0.492615	PSMA5		ENSMUSG00000009633	G0s2	-1.68734	G0S2		ENSMUSG00000071267	Exph5	2.17984	EXPH5
ENSMUSG00000040331	Nsmce4a	-0.492542	NSMCE4A		ENSMUSG00000027317	Ppp1r14d	-1.68162	PPP1R14D		ENSMUSG00000034135	Gpr3	2.17714	GPR3
ENSMUSG00000027327	1700037H04Rik	-0.491581	1700037H04RIK		ENSMUSG00000028359	Orm3	-1.68157	ORM3		ENSMUSG00000053907	C4b	2.17666	C4B
ENSMUSG00000006732	Mettl1	-0.491484	METTL1		ENSMUSG00000091580	Gm6467	-1.67492	GM6467		ENSMUSG00000050965	Gm9115	2.171	GM9115
ENSMUSG00000042275	Pelo	-0.491407	PELO		ENSMUSG00000081049	Rps24-ps3	-1.6689	RPS24-PS3		ENSMUSG00000015839	Dennd4c	2.16864	DENND4C
ENSMUSG00000018196	Glrx2	-0.491232	GLRX2		ENSMUSG00000065878	Snord34	-1.65598	SNORD34		ENSMUSG00000050550	Peli3	2.15755	PELI3
ENSMUSG00000024037	Wdr4	-0.491142	WDR4		ENSMUSG00000078640	Gm11627	-1.65435	GM11627		ENSMUSG00000039126	Zfp955a	2.15097	ZFP955A
ENSMUSG00000047379	B4gat1	-0.491077	B4GAT1		ENSMUSG00000067724	Gbx1	-1.65061	GBX1		ENSMUSG00000034354	Hist1h1b	2.1504	HIST1H1B
ENSMUSG00000029022	Miip	-0.490934	MIIP		ENSMUSG00000087187	Gm13431	-1.63543	GM13431		ENSMUSG00000112366	Mia2	2.14941	MIA2
ENSMUSG00000031383	Dusp9	-0.490363	DUSP9		ENSMUSG00000042286	Stab1	-1.62569	STAB1		ENSMUSG00000023044	Cxcl15	2.14686	CXCL15
ENSMUSG00000026104	Stat1	-0.49017	STAT1		ENSMUSG00000064339	mt-Rnr2	-1.61405	MT-RNR2		ENSMUSG00000031342	Nr4a1	2.13093	NR4A1
ENSMUSG00000026994	Galnt3	-0.489975	GALNT3		ENSMUSG00000064337	mt-Rnr1	-1.59902	MT-RNR1		ENSMUSG00000040322	Insig1	2.12018	INSIG1
ENSMUSG00000024767	Otub1	-0.489905	OTUB1		ENSMUSG00000035539	Ccdc180	-1.58943	CCDC180		ENSMUSG00000038485	1200007C13Rik	2.11025	1200007C13RIK
ENSMUSG00000090000	Ier3ip1	-0.489877	IER3IP1		ENSMUSG00000024786	Majin	-1.58681	MAJIN		ENSMUSG00000026821	Gm44672	2.1072	GM44672
ENSMUSG00000015656	Hspa8	-0.489831	HSPA8		ENSMUSG00000105814	Mir703	-1.58672	MIR703		ENSMUSG00000006423	Rbpsuh-rs3	2.09695	RBPSUH-RS3
ENSMUSG00000024856	Cdk2ap2	-0.489808	CDK2AP2		ENSMUSG00000085521	4930526A20Rik	-1.5793	4930526A20RIK		ENSMUSG00000047139	Klhl38	2.09433	KLHL38
ENSMUSG00000041199	Rpusd1	-0.488818	RPUSD1		ENSMUSG00000021590	Spata9	-1.57476	SPATA9		ENSMUSG00000079509	Grik4	2.08633	GRIK4
ENSMUSG00000003444	Med29	-0.488703	MED29		ENSMUSG00000032854	Ugt8a	-1.55102	UGT8A		ENSMUSG00000034616	Dlx2	2.08383	DLX2
ENSMUSG00000062376	Borcs7	-0.488587	BORCS7		ENSMUSG00000107198	Gm19619	-1.54313	GM19619		ENSMUSG00000054792	Gm4875	2.07912	GM4875
ENSMUSG00000053559	Smagp	-0.488399	SMAGP		ENSMUSG00000026414	Tnnt2	-1.54303	TNNT2		ENSMUSG00000017950	Rnf144b	2.07732	RNF144B
ENSMUSG00000024325	Ring1	-0.488302	RING1		ENSMUSG00000104781	Gm43303	-1.54152	GM43303		ENSMUSG00000038384	Cadps	2.07119	CADPS
ENSMUSG00000068744	Psrc1	-0.487995	PSRC1		ENSMUSG00000025467	Prap1	-1.54107	PRAP1		ENSMUSG00000029992	Adamts1	2.06655	ADAMTS1
ENSMUSG00000078453	Abracl	-0.487875	ABRACL		ENSMUSG00000083022	Rps15a-ps6	-1.53223	RPS15A-PS6		ENSMUSG00000061950	Crp	2.06149	CRP
ENSMUSG00000020116	Pno1	-0.487553	PNO1		ENSMUSG00000074203	G430095P16Rik	-1.53037	G430095P16RIK		ENSMUSG00000015766	Trim30a	2.05537	TRIM30A
ENSMUSG00000021243	Fcf1	-0.48755	FCF1		ENSMUSG00000056296	Synpr	-1.52642	SYNPR		ENSMUSG00000021147	Snx29	2.05457	SNX29
ENSMUSG00000037361	Sf3b6	-0.487516	SF3B6		ENSMUSG00000071102	Gm10313	-1.52595	GM10313		ENSMUSG00000040865	Cyp4b1	2.03848	CYP4B1
ENSMUSG00000078201	Tmem203	-0.487403	TMEM203		ENSMUSG00000102545	6430573P05Rik	-1.51201	6430573P05RIK		ENSMUSG00000039377	Kif13b	2.03663	KIF13B
ENSMUSG00000030983	Bccip	-0.487143	BCCIP		ENSMUSG00000052981	Ube2ql1	-1.5116	UBE2QL1		ENSMUSG00000022641	Nckap5	2.03469	NCKAP5
ENSMUSG00000025068	Gsto1	-0.48656	GSTO1		ENSMUSG00000102189	Gm37194	-1.51087	GM37194		ENSMUSG00000051674	Agmo	2.03303	AGMO
ENSMUSG00000047557	Lxn	-0.486359	LXN		ENSMUSG00000049422	Chchd10	-1.51003	CHCHD10		ENSMUSG00000032727	9930111J21Rik1	2.03024	9930111J21RIK1
ENSMUSG00000096145	Vkorc1	-0.486324	VKORC1		ENSMUSG00000074183	Gsta1	-1.50867	GSTA1		ENSMUSG00000014039	Pik3ap1	2.02887	PIK3AP1
ENSMUSG00000028847	Trappc3	-0.485742	TRAPPC3		ENSMUSG00000086775	Snhg7os	-1.50326	SNHG7OS		ENSMUSG00000038524	Zfp977	2.02598	ZFP977
ENSMUSG00000025494	Sigirr	-0.485671	SIGIRR		ENSMUSG00000105415	Gm44364	-1.50208	GM44364		ENSMUSG00000029735	Nos1ap	2.0255	NOS1AP
ENSMUSG00000034659	Tmem109	-0.485658	TMEM109		ENSMUSG00000109509	Rps12-ps4	-1.50159	RPS12-PS4		ENSMUSG00000048799	Arhgap24	2.01662	ARHGAP24
ENSMUSG00000040390	Map3k10	-0.485553	MAP3K10		ENSMUSG00000104186	Gm37819	-1.50062	GM37819		ENSMUSG00000022911	Btg2	2.01439	BTG2
ENSMUSG00000028165	Cisd2	-0.485533	CISD2		ENSMUSG00000084113	Gm14277	-1.49882	GM14277		ENSMUSG00000025153	Agt	2.00226	AGT
ENSMUSG00000028889	Yrdc	-0.485084	YRDC		ENSMUSG00000031202	Rab39b	-1.49704	RAB39B		ENSMUSG00000053799	Sorbs1	1.99945	SORBS1
ENSMUSG00000061315	Naca	-0.485072	NACA		ENSMUSG00000070692	Rps12-ps10	-1.49438	RPS12-PS10		ENSMUSG00000022219	Mn1	1.99503	MN1
ENSMUSG00000020775	Mrpl38	-0.485031	MRPL38		ENSMUSG00000030638	Sh3gl3	-1.48733	SH3GL3		ENSMUSG00000005364	Ppara	1.9541	PPARA
ENSMUSG00000030339	Ltbr	-0.484675	LTBR		ENSMUSG00000084235	Gm15421	-1.48314	GM15421		ENSMUSG00000042744	Gm9938	1.9314	GM9938
ENSMUSG00000030157	Clec2d	-0.484661	CLEC2D		ENSMUSG00000072589	Gm10371	-1.48292	GM10371		ENSMUSG00000024002	Ifit1	1.9209	IFIT1
ENSMUSG00000004945	Tmem242	-0.484249	TMEM242		ENSMUSG00000032591	Mst1	-1.4822	MST1		ENSMUSG00000021572	Zfp871	1.9052	ZFP871
ENSMUSG00000028608	0610037L13Rik	-0.484211	0610037L13RIK		ENSMUSG00000060032	H2afj	-1.47894	H2AFJ		ENSMUSG00000035385	Ugt1a9	1.89374	UGT1A9
ENSMUSG00000039759	Thap3	-0.484193	THAP3		ENSMUSG00000057933	Gsta2	-1.47771	GSTA2		ENSMUSG00000053774	Chdh	1.87927	CHDH
ENSMUSG00000036748	Cuedc2	-0.484137	CUEDC2		ENSMUSG00000064281	Rpl19-ps1	-1.47021	RPL19-PS1		ENSMUSG00000040929	Pde4b	1.87556	PDE4B
ENSMUSG00000028541	B4galt2	-0.484096	B4GALT2		ENSMUSG00000084274	Gm12504	-1.44898	GM12504		ENSMUSG00000029434	Cfi	1.87107	CFI
ENSMUSG00000034789	Rab24	-0.483309	RAB24		ENSMUSG00000104554	Gm42835	-1.44124	GM42835		ENSMUSG00000044308	Gm15519	1.86953	GM15519
ENSMUSG00000036620	Mgat4b	-0.48304	MGAT4B		ENSMUSG00000026981	Il1rn	-1.44091	IL1RN		ENSMUSG00000034801	Tppp	1.86824	TPPP
ENSMUSG00000026688	Mgst3	-0.482769	MGST3		ENSMUSG00000054422	Fabp1	-1.43088	FABP1		ENSMUSG00000062210	Slc16a3	1.86094	SLC16A3
ENSMUSG00000029390	Tmed2	-0.482337	TMED2		ENSMUSG00000107788	Gm6266	-1.42054	GM6266		ENSMUSG00000027665	Selenbp2	1.85758	SELENBP2
ENSMUSG00000048938	Nr1h5	-0.482263	NR1H5		ENSMUSG00000078193	Gm2000	-1.42018	GM2000		ENSMUSG00000049521	Slc25a34	1.85161	SLC25A34
ENSMUSG00000039345	Mettl22	-0.481986	METTL22		ENSMUSG00000070167	Snora57	-1.41512	SNORA57		ENSMUSG00000002147	Hmgcs1	1.85017	HMGCS1
ENSMUSG00000045251	Zfp688	-0.481852	ZFP688		ENSMUSG00000087004	Gm14154	-1.41461	GM14154		ENSMUSG00000022335	BC039771	1.84198	BC039771
ENSMUSG00000021368	Tbc1d7	-0.481807	TBC1D7		ENSMUSG00000062456	Rpl9-ps6	-1.41173	RPL9-PS6		ENSMUSG00000020464	Ston1	1.84177	STON1
ENSMUSG00000041936	Agrn	-0.481655	AGRN		ENSMUSG00000060438	Rps10-ps1	-1.41128	RPS10-PS1		ENSMUSG00000028228	Tnfaip3	1.83582	TNFAIP3
ENSMUSG00000004846	Plod3	-0.481608	PLOD3		ENSMUSG00000001023	S100a5	-1.40509	S100A5		ENSMUSG00000074794	3300002I08Rik	1.82047	3300002I08RIK
ENSMUSG00000026799	Med27	-0.481569	MED27		ENSMUSG00000086742	Gm16201	-1.40438	GM16201		ENSMUSG00000029814		1.81644
ENSMUSG00000064030	Pym1	-0.480573	PYM1		ENSMUSG00000086859	Snhg20	-1.40323	SNHG20		ENSMUSG00000059456	Ifih1	1.81606	IFIH1
ENSMUSG00000068922	Msto1	-0.480278	MSTO1		ENSMUSG00000031388	Naa10	-1.39975	NAA10		ENSMUSG00000033594	Gm42743	1.81387	GM42743
ENSMUSG00000022711	Pmm2	-0.480277	PMM2		ENSMUSG00000024173	Tpsab1	-1.39956	TPSAB1		ENSMUSG00000058291	Zfp551	1.80688	ZFP551
ENSMUSG00000032002	Dcun1d5	-0.480237	DCUN1D5		ENSMUSG00000044645	Gm7334	-1.39404	GM7334		ENSMUSG00000039756	Bmp8a	1.7984	BMP8A
ENSMUSG00000026659	Dusp12	-0.480103	DUSP12		ENSMUSG00000039518	Cdsn	-1.39257	CDSN		ENSMUSG00000056342	Thbs1	1.79512	THBS1
ENSMUSG00000068758	Il3ra	-0.479996	IL3RA		ENSMUSG00000069873	4930438A08Rik	-1.39239	4930438A08RIK		ENSMUSG00000075000	Gm38394	1.79223	GM38394
ENSMUSG00000063882	Uqcrh	-0.479681	UQCRH		ENSMUSG00000051319	1500011K16Rik	-1.38481	1500011K16RIK		ENSMUSG00000035873	Zfp36	1.78715	ZFP36
ENSMUSG00000074813	Gm14005	-0.479672	GM14005		ENSMUSG00000038057	Dbil5	-1.38258	DBIL5		ENSMUSG00000052812	Fam46c	1.78155	FAM46C
ENSMUSG00000043162	Pyurf	-0.479185	PYURF		ENSMUSG00000069972	Rps13-ps2	-1.37338	RPS13-PS2		ENSMUSG00000068742	Zfp955b	1.77793	ZFP955B
ENSMUSG00000036820	Amdhd2	-0.479143	AMDHD2		ENSMUSG00000087373	Gm15892	-1.3699	GM15892		ENSMUSG00000026028	Lysmd3	1.77167	LYSMD3
ENSMUSG00000028040	Efna4	-0.478972	EFNA4		ENSMUSG00000100922	Gm8520	-1.36613	GM8520		ENSMUSG00000032777	Cyb5d1	1.76279	CYB5D1
ENSMUSG00000043102	Qrfp	-0.478881	QRFP		ENSMUSG00000052276	Ostn	-1.36456	OSTN		ENSMUSG00000020173	Crisp1	1.75924	CRISP1
ENSMUSG00000046402	Rbp1	-0.478669	RBP1		ENSMUSG00000002228	Ppm1j	-1.36054	PPM1J		ENSMUSG00000075040	Tbc1d8b	1.75763	TBC1D8B
ENSMUSG00000059323	Tonsl	-0.478618	TONSL		ENSMUSG00000045238	A730035I17Rik	-1.36023	A730035I17RIK		ENSMUSG00000029505	Lyst	1.75639	LYST
ENSMUSG00000031783	Polr2c	-0.478503	POLR2C		ENSMUSG00000029075	Tnfrsf4	-1.36011	TNFRSF4		ENSMUSG00000055322	Neat1	1.75314	NEAT1
ENSMUSG00000008892	Vdac3	-0.478217	VDAC3		ENSMUSG00000005983	1700037C18Rik	-1.36005	1700037C18RIK		ENSMUSG00000027438	Mfsd4b1	1.75088	MFSD4B1
ENSMUSG00000075229	Ccdc58	-0.478084	CCDC58		ENSMUSG00000024790	Sac3d1	-1.3569	SAC3D1		ENSMUSG00000003623	Lpin1	1.74837	LPIN1
ENSMUSG00000062963	Ufc1	-0.477971	UFC1		ENSMUSG00000035262	Amh	-1.35318	AMH		ENSMUSG00000033016	Tcp11l2	1.7358	TCP11L2
ENSMUSG00000040242	Fgfr1op2	-0.477702	FGFR1OP2		ENSMUSG00000067006	Serpinb5	-1.35282	SERPINB5		ENSMUSG00000045427	Adcy9	1.72615	ADCY9
ENSMUSG00000026201	Stk16	-0.47715	STK16		ENSMUSG00000086240	Gm7846	-1.3521	GM7846		ENSMUSG00000038766	Gm20400	1.72518	GM20400
ENSMUSG00000030682	Cdipt	-0.477025	CDIPT		ENSMUSG00000109714	Gm45381	-1.3502	GM45381		ENSMUSG00000039671	Acss2	1.71932	ACSS2
ENSMUSG00000025227	Mfsd13a	-0.476978	MFSD13A		ENSMUSG00000062093	Gm10110	-1.34604	GM10110		ENSMUSG00000037957	Zfp960	1.71303	ZFP960
ENSMUSG00000022438	Parvb	-0.47662	PARVB		ENSMUSG00000081926	Gm15536	-1.3444	GM15536		ENSMUSG00000041607		1.71114
ENSMUSG00000021287	Xrcc3	-0.476463	XRCC3		ENSMUSG00000023911	Flywch2	-1.34039	FLYWCH2		ENSMUSG00000025261	Unkl	1.70134	UNKL
ENSMUSG00000024132	Eci1	-0.476143	ECI1		ENSMUSG00000041754	Trem3	-1.34007	TREM3		ENSMUSG00000053754	Sgpp2	1.69386	SGPP2
ENSMUSG00000063019	Manbal	-0.475926	MANBAL		ENSMUSG00000054013	Tmem179	-1.3306	TMEM179		ENSMUSG00000039414	Gm5819	1.69172	GM5819
ENSMUSG00000032959	Pebp1	-0.475803	PEBP1		ENSMUSG00000097526	Gm26847	-1.32758	GM26847		ENSMUSG00000039153	Gm9770	1.68733	GM9770
ENSMUSG00000019808	Adat2	-0.475757	ADAT2		ENSMUSG00000085945	2310014F06Rik	-1.32338	2310014F06RIK		ENSMUSG00000031488	Nedd9	1.68438	NEDD9
ENSMUSG00000047963	Stbd1	-0.475601	STBD1		ENSMUSG00000031807	Pgls	-1.32107	PGLS		ENSMUSG00000020888	Olr1	1.68213	OLR1
ENSMUSG00000029547	Ints1	-0.475575	INTS1		ENSMUSG00000086606	Gm13205	-1.31956	GM13205		ENSMUSG00000060716	Cacna2d4	1.67843	CACNA2D4
ENSMUSG00000040414	Slc25a28	-0.475522	SLC25A28		ENSMUSG00000104876	Trdc	-1.30978	TRDC		ENSMUSG00000042997	Hist1h1d	1.6632	HIST1H1D
ENSMUSG00000020739	Nup85	-0.475361	NUP85		ENSMUSG00000082272	Gm11675	-1.30889	GM11675		ENSMUSG00000022272	Igfbp5	1.65848	IGFBP5
ENSMUSG00000027099	Mtx2	-0.475319	MTX2		ENSMUSG00000070425	Xntrpc	-1.30079	XNTRPC		ENSMUSG00000028830	Acta1	1.65568	ACTA1
ENSMUSG00000035172	Plekhh3	-0.475301	PLEKHH3		ENSMUSG00000107176	Gm9794	-1.29827	GM9794		ENSMUSG00000040097	Synpo	1.6555	SYNPO
ENSMUSG00000029591	Ung	-0.475227	UNG		ENSMUSG00000085327	Gm16104	-1.29345	GM16104		ENSMUSG00000038013	Rasal1	1.65108	RASAL1
ENSMUSG00000023000	Dhh	-0.474898	DHH		ENSMUSG00000028766	Alpl	-1.28705	ALPL		ENSMUSG00000026153	Ccdc88c	1.65022	CCDC88C
ENSMUSG00000022033	Pbk	-0.474812	PBK		ENSMUSG00000038742	Angptl6	-1.28641	ANGPTL6		ENSMUSG00000030754	H60b	1.64963	H60B
ENSMUSG00000028757	Ddost	-0.474657	DDOST		ENSMUSG00000038811	Gngt2	-1.28321	GNGT2		ENSMUSG00000035713	Epas1	1.64292	EPAS1
ENSMUSG00000006728	Cdk4	-0.474468	CDK4		ENSMUSG00000035910	Dcdc2a	-1.27696	DCDC2A		ENSMUSG00000035356	Aldoc	1.64238	ALDOC
ENSMUSG00000035206	Sppl2b	-0.474224	SPPL2B		ENSMUSG00000030093	Wnt7a	-1.27111	WNT7A		ENSMUSG00000024290	Slc7a2	1.6391	SLC7A2
ENSMUSG00000052151	Plpp2	-0.474003	PLPP2		ENSMUSG00000037166	Ppp1r14a	-1.26755	PPP1R14A		ENSMUSG00000033902	Ralgps1	1.63586	RALGPS1
ENSMUSG00000024029	Tff3	-0.473528	TFF3		ENSMUSG00000110331	Nudc-ps1	-1.26647	NUDC-PS1		ENSMUSG00000038331	Keg1	1.63237	KEG1
ENSMUSG00000032459	Mrps22	-0.473105	MRPS22		ENSMUSG00000073433	Arhgdig	-1.2629	ARHGDIG		ENSMUSG00000097354	Fam222a	1.63024	FAM222A
ENSMUSG00000024583	Txnl1	-0.472923	TXNL1		ENSMUSG00000095687	Rnaset2a	-1.26169	RNASET2A		ENSMUSG00000021271	Cxcl2	1.62101	CXCL2
ENSMUSG00000059895	Ptp4a3	-0.472612	PTP4A3		ENSMUSG00000055134	9130017K11Rik	-1.26115	9130017K11RIK		ENSMUSG00000040720	Crkl	1.62002	CRKL
ENSMUSG00000038954	Supt3	-0.472111	SUPT3		ENSMUSG00000050621	Rps27rt	-1.26067	RPS27RT		ENSMUSG00000086141	Sytl5	1.61577	SYTL5
ENSMUSG00000019659	Ccdc12	-0.472071	CCDC12		ENSMUSG00000094344	Gm11942	-1.25934	GM11942		ENSMUSG00000020160	Schip1	1.61494	SCHIP1
ENSMUSG00000074576	Mocs3	-0.471848	MOCS3		ENSMUSG00000063714	Sp3os	-1.25931	SP3OS		ENSMUSG00000022390	Gm2058	1.61441	GM2058
ENSMUSG00000060679	Mrps9	-0.471694	MRPS9		ENSMUSG00000054568	Usp17la	-1.25891	USP17LA		ENSMUSG00000027381	Gm14230	1.61393	GM14230
ENSMUSG00000028102	Pex11b	-0.47162	PEX11B		ENSMUSG00000010406	Mrpl52	-1.2572	MRPL52		ENSMUSG00000008429	Akt2-ps	1.60672	AKT2-PS
ENSMUSG00000031887	Tradd	-0.471557	TRADD		ENSMUSG00000007050	Lsm2	-1.2514	LSM2		ENSMUSG00000029634	Ugt1a7c	1.60273	UGT1A7C
ENSMUSG00000039450	Dcxr	-0.471305	DCXR		ENSMUSG00000054932	Afp	-1.25016	AFP		ENSMUSG00000027652	Gm15264	1.59778	GM15264
ENSMUSG00000071649	B3gat3	-0.471158	B3GAT3		ENSMUSG00000069682	Gm10275	-1.24973	GM10275		ENSMUSG00000038658	Lcor	1.59767	LCOR
ENSMUSG00000025645	Ccdc51	-0.470759	CCDC51		ENSMUSG00000105388	Rpl36a-ps2	-1.24924	RPL36A-PS2		ENSMUSG00000058594	Txnip	1.5958	TXNIP
ENSMUSG00000007610	Gtpbp3	-0.470731	GTPBP3		ENSMUSG00000044894	Uqcrq	-1.24858	UQCRQ		ENSMUSG00000031148	Dram1	1.59518	DRAM1
ENSMUSG00000029730	Mcm7	-0.470712	MCM7		ENSMUSG00000083943	Gm11483	-1.2456	GM11483		ENSMUSG00000034427	Nr4a2	1.58963	NR4A2
ENSMUSG00000031458	Coprs	-0.470711	COPRS		ENSMUSG00000031097	Tnni2	-1.24038	TNNI2		ENSMUSG00000042055	Asap3	1.57516	ASAP3
ENSMUSG00000009549	Srp14	-0.470601	SRP14		ENSMUSG00000047654	Tssk6	-1.23799	TSSK6		ENSMUSG00000027546	Masp1	1.57431	MASP1
ENSMUSG00000061207	Stk19	-0.470542	STK19		ENSMUSG00000046516	Cox17	-1.2344	COX17		ENSMUSG00000058997	Gm18588	1.57334	GM18588
ENSMUSG00000031570	Plpp5	-0.470512	PLPP5		ENSMUSG00000110692	Gm45761	-1.23378	GM45761		ENSMUSG00000053460	Fads2	1.57002	FADS2
ENSMUSG00000020873	Slc35b1	-0.470129	SLC35B1		ENSMUSG00000065353	Snora73b	-1.23098	SNORA73B		ENSMUSG00000028309	Mertk	1.5687	MERTK
ENSMUSG00000033739	Fkbpl	-0.46986	FKBPL		ENSMUSG00000051355	Commd1	-1.23053	COMMD1		ENSMUSG00000020021	Gli3	1.56661	GLI3
ENSMUSG00000070730	Rmdn3	-0.469672	RMDN3		ENSMUSG00000078154	Gm12184	-1.2278	GM12184		ENSMUSG00000037940	Ppl	1.56334	PPL
ENSMUSG00000031246	Sh3bgrl	-0.469563	SH3BGRL		ENSMUSG00000053783	1700016K19Rik	-1.2236	1700016K19RIK		ENSMUSG00000026094	Tmc7	1.56203	TMC7
ENSMUSG00000049932	H2afx	-0.46952	H2AFX		ENSMUSG00000102117	Rpsa-ps1	-1.22256	RPSA-PS1		ENSMUSG00000030213	Wdr72	1.55987	WDR72
ENSMUSG00000011884	Gltp	-0.469501	GLTP		ENSMUSG00000086638	4930405A21Rik	-1.21881	4930405A21RIK		ENSMUSG00000021686	Bnc1	1.55242	BNC1
ENSMUSG00000030607	Acan	-0.469465	ACAN		ENSMUSG00000011751	Sptbn4	-1.21872	SPTBN4		ENSMUSG00000039367	Usp9x	1.55169	USP9X
ENSMUSG00000057531	Dtnbp1	-0.469148	DTNBP1		ENSMUSG00000002274	Metrn	-1.21347	METRN		ENSMUSG00000032475	Dusp4	1.54719	DUSP4
ENSMUSG00000030697	Ppp4c	-0.468809	PPP4C		ENSMUSG00000045545	Krt14	-1.20956	KRT14		ENSMUSG00000017485	Rhov	1.54606	RHOV
ENSMUSG00000015575	Atp6v0e	-0.468727	ATP6V0E		ENSMUSG00000033752	Mnd1	-1.20929	MND1		ENSMUSG00000039990	Gm4134	1.54533	GM4134
ENSMUSG00000026270	Capn10	-0.468676	CAPN10		ENSMUSG00000042306	S100a14	-1.20905	S100A14		ENSMUSG00000097743	Il22ra1	1.54458	IL22RA1
ENSMUSG00000030032	Wdr54	-0.468409	WDR54		ENSMUSG00000111875		-1.20799			ENSMUSG00000026360	Gm12346	1.53833	GM12346
ENSMUSG00000027132	Katnbl1	-0.468152	KATNBL1		ENSMUSG00000004610	Etfb	-1.20593	ETFB		ENSMUSG00000038855	Lrtm2	1.53525	LRTM2
ENSMUSG00000074916	Chst14	-0.468046	CHST14		ENSMUSG00000074796	Slc4a11	-1.20581	SLC4A11		ENSMUSG00000032127	Slc25a30	1.5281	SLC25A30
ENSMUSG00000001829	Clpb	-0.468019	CLPB		ENSMUSG00000089726	Mir17hg	-1.20042	MIR17HG		ENSMUSG00000019975	Gm7278	1.52755	GM7278
ENSMUSG00000006818	Sod2	-0.467755	SOD2		ENSMUSG00000015943	Bola1	-1.20004	BOLA1		ENSMUSG00000022895	Npy4r	1.52145	NPY4R
ENSMUSG00000010307	Tmem86a	-0.467539	TMEM86A		ENSMUSG00000095098	Ccdc85b	-1.19687	CCDC85B		ENSMUSG00000018377	Bmf	1.51936	BMF
ENSMUSG00000026032	Ndufb3	-0.467395	NDUFB3		ENSMUSG00000020018	Snrpf	-1.19582	SNRPF		ENSMUSG00000026923	Ccdc141	1.5132	CCDC141
ENSMUSG00000044857	Lemd2	-0.46736	LEMD2		ENSMUSG00000057605	Gm6807	-1.1937	GM6807		ENSMUSG00000001280	Hsd3b2	1.50602	HSD3B2
ENSMUSG00000019853	Hebp2	-0.467304	HEBP2		ENSMUSG00000044854	1700056E22Rik	-1.19181	1700056E22RIK		ENSMUSG00000049739	Map3k13	1.5058	MAP3K13
ENSMUSG00000098176	Ccdc166	-0.46721	CCDC166		ENSMUSG00000085733	Arhgap27os1	-1.19026	ARHGAP27OS1		ENSMUSG00000031075	Krt15	1.50148	KRT15
ENSMUSG00000015702	Anxa9	-0.46719	ANXA9		ENSMUSG00000042729	Wdr74	-1.18507	WDR74		ENSMUSG00000040423	Ccdc85c	1.50012	CCDC85C
ENSMUSG00000020485	Supt4a	-0.467127	SUPT4A		ENSMUSG00000024309	Pfdn6	-1.18377	PFDN6		ENSMUSG00000022884	Ndrg4	1.49985	NDRG4
ENSMUSG00000027673	Ndufb5	-0.467083	NDUFB5		ENSMUSG00000041203	2310036O22Rik	-1.18053	2310036O22RIK		ENSMUSG00000025764	Gm25047	1.49886	GM25047
ENSMUSG00000054065	Pkp3	-0.467012	PKP3		ENSMUSG00000040287	Stac3	-1.17957	STAC3		ENSMUSG00000032293	Ppargc1a	1.49595	PPARGC1A
ENSMUSG00000100691	2010320M18Rik	-0.466963	2010320M18RIK		ENSMUSG00000010760	Phlda2	-1.17647	PHLDA2		ENSMUSG00000027365	5330417C22Rik	1.49441	5330417C22RIK
ENSMUSG00000037894	H2afz	-0.466915	H2AFZ		ENSMUSG00000086727	4931428L18Rik	-1.17604	4931428L18RIK		ENSMUSG00000018541	Sema6d	1.49428	SEMA6D
ENSMUSG00000075514	Gm13375	-0.466783	GM13375		ENSMUSG00000015451	C4a	-1.1749	C4A		ENSMUSG00000024039	Itga2	1.4898	ITGA2
ENSMUSG00000040466	Blvrb	-0.466737	BLVRB		ENSMUSG00000008482	Rnf151	-1.17315	RNF151		ENSMUSG00000021244	Setbp1	1.48749	SETBP1
ENSMUSG00000031198	Fundc2	-0.466697	FUNDC2		ENSMUSG00000001056	Nhp2	-1.17086	NHP2		ENSMUSG00000059890	Gpam	1.48705	GPAM
ENSMUSG00000029036	Atad3a	-0.466687	ATAD3A		ENSMUSG00000047721	Bola2	-1.17021	BOLA2		ENSMUSG00000005958	Gm45881	1.48683	GM45881
ENSMUSG00000066839	Ecsit	-0.466201	ECSIT		ENSMUSG00000026095	Asnsd1	-1.16899	ASNSD1		ENSMUSG00000034177	Ypel4	1.48559	YPEL4
ENSMUSG00000024940	Ltbp3	-0.466141	LTBP3		ENSMUSG00000090137	Uba52	-1.1687	UBA52		ENSMUSG00000032096	Cfb	1.48506	CFB
ENSMUSG00000061111	Fam195b	-0.465813	FAM195B		ENSMUSG00000027203	Dut	-1.16671	DUT		ENSMUSG00000052459	Egr1	1.48372	EGR1
ENSMUSG00000092300	Cdk3-ps	-0.465776	CDK3-PS		ENSMUSG00000079478	Sssca1	-1.16587	SSSCA1		ENSMUSG00000025949	Nfatc2	1.48111	NFATC2
ENSMUSG00000024870	Rab1b	-0.465328	RAB1B		ENSMUSG00000071324	Armc2	-1.16501	ARMC2		ENSMUSG00000074221	Gm16754	1.47749	GM16754
ENSMUSG00000025499	Hras	-0.464697	HRAS		ENSMUSG00000024925	Rnaseh2c	-1.16374	RNASEH2C		ENSMUSG00000041096	Gm5884	1.47745	GM5884
ENSMUSG00000025208	Mrpl43	-0.464608	MRPL43		ENSMUSG00000024371	C2	-1.1633	C2		ENSMUSG00000036093	Pipox	1.47611	PIPOX
ENSMUSG00000029557	Mrm2	-0.46429	MRM2		ENSMUSG00000032491	Nradd	-1.16011	NRADD		ENSMUSG00000036206	Dbndd1	1.47501	DBNDD1
ENSMUSG00000032366	Tpm1	-0.464019	TPM1		ENSMUSG00000100605	Gm29243	-1.15866	GM29243		ENSMUSG00000019779	Parp14	1.47096	PARP14
ENSMUSG00000028896	Rcc1	-0.463955	RCC1		ENSMUSG00000036731	Cysrt1	-1.15856	CYSRT1		ENSMUSG00000047514	Efhb	1.4685	EFHB
ENSMUSG00000025511	Tspan4	-0.463939	TSPAN4		ENSMUSG00000097812	Gm26812	-1.15749	GM26812		ENSMUSG00000079470	Vdr	1.46755	VDR
ENSMUSG00000029440	Psmd9	-0.463926	PSMD9		ENSMUSG00000104649	Gm43712	-1.15749	GM43712		ENSMUSG00000024589	Arhgef26	1.46605	ARHGEF26
ENSMUSG00000030410	Dmwd	-0.463794	DMWD		ENSMUSG00000019158	Tmem160	-1.15667	TMEM160		ENSMUSG00000042447	Pik3c2g	1.46378	PIK3C2G
ENSMUSG00000020415	Pttg1	-0.463565	PTTG1		ENSMUSG00000111709		-1.1563			ENSMUSG00000021669	Atp2b4	1.46361	ATP2B4
ENSMUSG00000033862	Cdk10	-0.46339	CDK10		ENSMUSG00000045160	Bola3	-1.15527	BOLA3		ENSMUSG00000040661	Ppil6	1.46205	PPIL6
ENSMUSG00000022881	Rfc4	-0.463061	RFC4		ENSMUSG00000062515	Fabp4	-1.15301	FABP4		ENSMUSG00000021779	Zfp951	1.46078	ZFP951
ENSMUSG00000017176	Nt5c3b	-0.462983	NT5C3B		ENSMUSG00000025732	Fam195a	-1.15263	FAM195A		ENSMUSG00000033961	Edn2	1.46038	EDN2
ENSMUSG00000028838	Extl1	-0.462916	EXTL1		ENSMUSG00000054716	Zfp771	-1.15181	ZFP771		ENSMUSG00000038342	Gm4887	1.45691	GM4887
ENSMUSG00000042558	Adprhl2	-0.462707	ADPRHL2		ENSMUSG00000009596	Taf7l	-1.15179	TAF7L		ENSMUSG00000028841	Casz1	1.44901	CASZ1
ENSMUSG00000022681	Ntan1	-0.462194	NTAN1		ENSMUSG00000021680	Crhbp	-1.15139	CRHBP		ENSMUSG00000027363	Nav2	1.44661	NAV2
ENSMUSG00000007029	Vars	-0.461609	VARS		ENSMUSG00000096768	Erdr1	-1.15034	ERDR1		ENSMUSG00000052560	Fv1	1.44522	FV1
ENSMUSG00000058799	Nap1l1	-0.461592	NAP1L1		ENSMUSG00000064264	Zfp428	-1.14917	ZFP428		ENSMUSG00000074802	Bmp2	1.44291	BMP2
ENSMUSG00000038812	Trmt112	-0.461405	TRMT112		ENSMUSG00000084416	Rpl10a-ps1	-1.14909	RPL10A-PS1		ENSMUSG00000038967	2010300C02Rik	1.44241	2010300C02RIK
ENSMUSG00000020397	Med7	-0.461388	MED7		ENSMUSG00000097027	Gm26559	-1.14884	GM26559		ENSMUSG00000037210	Tmppe	1.44102	TMPPE
ENSMUSG00000005687	Bcas2	-0.460699	BCAS2		ENSMUSG00000030600	Lrfn1	-1.14793	LRFN1		ENSMUSG00000041483		1.43235
ENSMUSG00000030091	Nup210	-0.460588	NUP210		ENSMUSG00000104960	Snhg8	-1.14733	SNHG8		ENSMUSG00000023921	Foxn1	1.43144	FOXN1
ENSMUSG00000008450	Nutf2	-0.46021	NUTF2		ENSMUSG00000076928	Trac	-1.14647	TRAC		ENSMUSG00000092416	Rapgef5	1.43114	RAPGEF5
ENSMUSG00000030035	Wbp1	-0.459492	WBP1		ENSMUSG00000103632	Gm38329	-1.14611	GM38329		ENSMUSG00000040548	Kcnj11	1.42469	KCNJ11
ENSMUSG00000031231	Cox7b	-0.458818	COX7B		ENSMUSG00000014686	Ceacam16	-1.1446	CEACAM16		ENSMUSG00000060090	Dusp1	1.42329	DUSP1
ENSMUSG00000022428	Cby1	-0.458692	CBY1		ENSMUSG00000039221	Rpl22l1	-1.14374	RPL22L1		ENSMUSG00000032410	Hist1h1c	1.4185	HIST1H1C
ENSMUSG00000019718	L3hypdh	-0.458554	L3HYPDH		ENSMUSG00000086324	Gm15564	-1.14192	GM15564		ENSMUSG00000025151	Osmr	1.41699	OSMR
ENSMUSG00000038462	Uqcrfs1	-0.458269	UQCRFS1		ENSMUSG00000039742	Fam71f1	-1.14168	FAM71F1		ENSMUSG00000027699	C130046K22Rik	1.41526	C130046K22RIK
ENSMUSG00000070436	Serpinh1	-0.458144	SERPINH1		ENSMUSG00000061330	Gm11361	-1.14057	GM11361		ENSMUSG00000057329	Cmip	1.40855	CMIP
ENSMUSG00000039018	Mtg1	-0.458122	MTG1		ENSMUSG00000060419	Rps16-ps2	-1.14046	RPS16-PS2		ENSMUSG00000017831	Rasef	1.40787	RASEF
ENSMUSG00000069678	Pcgf1	-0.458061	PCGF1		ENSMUSG00000070343	Gm10288	-1.13542	GM10288		ENSMUSG00000028518	Klf9	1.4072	KLF9
ENSMUSG00000003813	Rad23a	-0.458019	RAD23A		ENSMUSG00000036766	Dner	-1.13532	DNER		ENSMUSG00000036585	2900097C17Rik	1.4056	2900097C17RIK
ENSMUSG00000078317	F8a	-0.457833	F8A		ENSMUSG00000043439	Epop	-1.1352	EPOP		ENSMUSG00000021962	Gm11639	1.39848	GM11639
ENSMUSG00000026248	Mrpl44	-0.457811	MRPL44		ENSMUSG00000032403	2300009A05Rik	-1.1331	2300009A05RIK		ENSMUSG00000095253	Zan	1.39638	ZAN
ENSMUSG00000030868	Dctn5	-0.457678	DCTN5		ENSMUSG00000007892	Rplp1	-1.133	RPLP1		ENSMUSG00000020334	Dvl3	1.39561	DVL3
ENSMUSG00000040102	Klhl42	-0.457599	KLHL42		ENSMUSG00000022382	Wnt7b	-1.13224	WNT7B		ENSMUSG00000009772	Hspa1a	1.39505	HSPA1A
ENSMUSG00000061904	Slc25a3	-0.457352	SLC25A3		ENSMUSG00000084289	Gm6977	-1.12901	GM6977		ENSMUSG00000038807	Ttc6	1.39387	TTC6
ENSMUSG00000025817	Nudt5	-0.457333	NUDT5		ENSMUSG00000007721	Ccdc124	-1.12876	CCDC124		ENSMUSG00000039157	Arhgap23	1.39263	ARHGAP23
ENSMUSG00000024317	Rnf138	-0.457201	RNF138		ENSMUSG00000089847	Timm10b	-1.12565	TIMM10B		ENSMUSG00000059811	Pecam1	1.3918	PECAM1
ENSMUSG00000029580	Actb	-0.45713	ACTB		ENSMUSG00000025650	Col7a1	-1.12432	COL7A1		ENSMUSG00000035311	Jun	1.3906	JUN
ENSMUSG00000028416	Bag1	-0.457073	BAG1		ENSMUSG00000067285	Gm16223	-1.1201	GM16223		ENSMUSG00000006676	Cyp1b1	1.38199	CYP1B1
ENSMUSG00000062580	Timm17a	-0.456946	TIMM17A		ENSMUSG00000068706	Gm10250	-1.11928	GM10250		ENSMUSG00000020261	Csrnp1	1.37879	CSRNP1
ENSMUSG00000068335	Dok1	-0.456706	DOK1		ENSMUSG00000086841	2410006H16Rik	-1.11875	2410006H16RIK		ENSMUSG00000031314	Slc4a8	1.37671	SLC4A8
ENSMUSG00000028261	Ndufaf4	-0.456452	NDUFAF4		ENSMUSG00000101892	9130401M01Rik	-1.11798	9130401M01RIK		ENSMUSG00000031805		1.37433
ENSMUSG00000020935	Dcakd	-0.456354	DCAKD		ENSMUSG00000090136	Gm10177	-1.11797	GM10177		ENSMUSG00000044348	Mpp2	1.36993	MPP2
ENSMUSG00000032586	Traip	-0.45579	TRAIP		ENSMUSG00000040824	Snrpd2	-1.11622	SNRPD2		ENSMUSG00000009907	Ugt1a6b	1.36943	UGT1A6B
ENSMUSG00000005299	Letm1	-0.45568	LETM1		ENSMUSG00000074874	Ctla2b	-1.11572	CTLA2B		ENSMUSG00000030847	Pcdhgc3	1.3679	PCDHGC3
ENSMUSG00000049580	Tsku	-0.45531	TSKU		ENSMUSG00000068101	Cenpm	-1.11494	CENPM		ENSMUSG00000023832	Gm5898	1.36507	GM5898
ENSMUSG00000027342	Pcna	-0.454843	PCNA		ENSMUSG00000019933	Mrln	-1.11196	MRLN		ENSMUSG00000026113	Fam120c	1.3639	FAM120C
ENSMUSG00000032966	Fkbp1a	-0.454767	FKBP1A		ENSMUSG00000030685	Kctd13	-1.11187	KCTD13		ENSMUSG00000029385	Ncoa4	1.36333	NCOA4
ENSMUSG00000022312	Eif3h	-0.45469	EIF3H		ENSMUSG00000017943	Gdap1l1	-1.11112	GDAP1L1		ENSMUSG00000066829	Ehf	1.36249	EHF
ENSMUSG00000024666	Tmem138	-0.454443	TMEM138		ENSMUSG00000036850	Mrpl41	-1.10956	MRPL41		ENSMUSG00000029185	Pnpla3	1.36198	PNPLA3
ENSMUSG00000021958	Pinx1	-0.453965	PINX1		ENSMUSG00000021967	Mrpl57	-1.10821	MRPL57		ENSMUSG00000023050	Gm15163	1.35738	GM15163
ENSMUSG00000074922	Fam122a	-0.453901	FAM122A		ENSMUSG00000039481	Nrtn	-1.10602	NRTN		ENSMUSG00000014426	Mcf2l	1.35636	MCF2L
ENSMUSG00000002059	Rab34	-0.453822	RAB34		ENSMUSG00000087367	Gm15491	-1.10536	GM15491		ENSMUSG00000039384	Ptpn13	1.35248	PTPN13
ENSMUSG00000024048	Myl12a	-0.453812	MYL12A		ENSMUSG00000037601	Nme1	-1.10271	NME1		ENSMUSG00000045962	Ncald	1.35236	NCALD
ENSMUSG00000025868	Higd2a	-0.453662	HIGD2A		ENSMUSG00000030587	2200002D01Rik	-1.10232	2200002D01RIK		ENSMUSG00000028126	Gm6226	1.34709	GM6226
ENSMUSG00000073468	Sft2d1	-0.453599	SFT2D1		ENSMUSG00000060152	Pop5	-1.10219	POP5		ENSMUSG00000037533	Flrt2	1.3419	FLRT2
ENSMUSG00000027331	Knstrn	-0.453468	KNSTRN		ENSMUSG00000026548	Slamf9	-1.10101	SLAMF9		ENSMUSG00000041685	Klhl24	1.34163	KLHL24
ENSMUSG00000018189	Uchl5	-0.453113	UCHL5		ENSMUSG00000023004	Tuba1b	-1.10032	TUBA1B		ENSMUSG00000021987	Grhl2	1.3382	GRHL2
ENSMUSG00000003680	Taf6l	-0.45299	TAF6L		ENSMUSG00000037499	Nenf	-1.09904	NENF		ENSMUSG00000068299	Klhl3	1.33722	KLHL3
ENSMUSG00000060002	Chpt1	-0.45276	CHPT1		ENSMUSG00000026630	Batf3	-1.09876	BATF3		ENSMUSG00000040249	Fam13a	1.33524	FAM13A
ENSMUSG00000034194	R3hcc1	-0.452264	R3HCC1		ENSMUSG00000042462	Dctpp1	-1.09746	DCTPP1		ENSMUSG00000035354	Atg9a	1.33402	ATG9A
ENSMUSG00000074918	Inafm2	-0.45225	INAFM2		ENSMUSG00000042532	Golga7b	-1.0969	GOLGA7B		ENSMUSG00000064210	2610037D02Rik	1.33381	2610037D02RIK
ENSMUSG00000028412	Slc44a1	-0.451705	SLC44A1		ENSMUSG00000086567	Gm2830	-1.09679	GM2830		ENSMUSG00000005533	Hist1h1a	1.33333	HIST1H1A
ENSMUSG00000038412	Higd1a	-0.45166	HIGD1A		ENSMUSG00000024033	Rsph1	-1.09595	RSPH1		ENSMUSG00000020850	Zfp869	1.33235	ZFP869
ENSMUSG00000005674	Tomm40l	-0.450772	TOMM40L		ENSMUSG00000079659	Tmem243	-1.09493	TMEM243		ENSMUSG00000031360	Ppp1r10	1.33138	PPP1R10
ENSMUSG00000028959	Fastk	-0.450701	FASTK		ENSMUSG00000070960	Gm19680	-1.09429	GM19680		ENSMUSG00000050567	Syngap1	1.32728	SYNGAP1
ENSMUSG00000027472	Pdrg1	-0.450364	PDRG1		ENSMUSG00000058833	2810428I15Rik	-1.09361	2810428I15RIK		ENSMUSG00000037239	Gm43289	1.32678	GM43289
ENSMUSG00000026238	Ptma	-0.449897	PTMA		ENSMUSG00000046721	Rpl14-ps1	-1.09344	RPL14-PS1		ENSMUSG00000028926	Dennd3	1.32206	DENND3
ENSMUSG00000007950	Abhd8	-0.449884	ABHD8		ENSMUSG00000078695	Cisd3	-1.09317	CISD3		ENSMUSG00000025240	Ppp2r2b	1.32089	PPP2R2B
ENSMUSG00000015671	Psma2	-0.449425	PSMA2		ENSMUSG00000029446	Psph	-1.0927	PSPH		ENSMUSG00000063550	Zc3h6	1.32081	ZC3H6
ENSMUSG00000010358	Ifi35	-0.449292	IFI35		ENSMUSG00000075227	Znhit2	-1.09212	ZNHIT2		ENSMUSG00000049504	Tshz2	1.32063	TSHZ2
ENSMUSG00000032046	Abhd12	-0.449144	ABHD12		ENSMUSG00000036902	Neto2	-1.09168	NETO2		ENSMUSG00000049076	Nudt15	1.31393	NUDT15
ENSMUSG00000003380	Rabac1	-0.449133	RABAC1		ENSMUSG00000025144	Cenpx	-1.09072	CENPX		ENSMUSG00000035151	Cyp3a13	1.31355	CYP3A13
ENSMUSG00000042312	S100a13	-0.448985	S100A13		ENSMUSG00000052180	Serpinb6c	-1.08971	SERPINB6C		ENSMUSG00000020099	Zfp935	1.30883	ZFP935
ENSMUSG00000022614	Lmf2	-0.448907	LMF2		ENSMUSG00000027855	Sycp1	-1.08953	SYCP1		ENSMUSG00000061175	Ablim3	1.30721	ABLIM3
ENSMUSG00000037408	Cnnm4	-0.448582	CNNM4		ENSMUSG00000003824	Syce2	-1.08909	SYCE2		ENSMUSG00000032440	Scel	1.30705	SCEL
ENSMUSG00000031297	Slc7a3	-0.448424	SLC7A3		ENSMUSG00000052192	Gm5963	-1.08715	GM5963		ENSMUSG00000069920	Fzd1	1.30699	FZD1
ENSMUSG00000090266	Mettl23	-0.447904	METTL23		ENSMUSG00000049881	2810025M15Rik	-1.08683	2810025M15RIK		ENSMUSG00000063382	Gm15787	1.30595	GM15787
ENSMUSG00000022554	Hgh1	-0.447901	HGH1		ENSMUSG00000021496	Pcbd2	-1.08641	PCBD2		ENSMUSG00000032458	Mx2	1.30555	MX2
ENSMUSG00000015536	Mocs2	-0.447533	MOCS2		ENSMUSG00000015745	Plekho1	-1.08611	PLEKHO1		ENSMUSG00000029110	Plcb1	1.30543	PLCB1
ENSMUSG00000020284	1810043G02Rik	-0.447286	1810043G02RIK		ENSMUSG00000069996	Gm7125	-1.08539	GM7125		ENSMUSG00000013523	8430408G22Rik	1.3051	8430408G22RIK
ENSMUSG00000029616	Erp29	-0.447164	ERP29		ENSMUSG00000028461	Ccdc107	-1.0849	CCDC107		ENSMUSG00000074207	Gm9833	1.30292	GM9833
ENSMUSG00000026603	Smyd2	-0.447052	SMYD2		ENSMUSG00000020798	Spns3	-1.08273	SPNS3		ENSMUSG00000035329	Chsy3	1.30232	CHSY3
ENSMUSG00000063439	B9d2	-0.446866	B9D2		ENSMUSG00000023089	Ndufa5	-1.0809	NDUFA5		ENSMUSG00000032932	Angpt2	1.30022	ANGPT2
ENSMUSG00000061613	U2af1	-0.446424	U2AF1		ENSMUSG00000074476	Spc24	-1.08081	SPC24		ENSMUSG00000005802	Kat6b	1.29816	KAT6B
ENSMUSG00000024480	Ap3s1	-0.44633	AP3S1		ENSMUSG00000001281	Itgb7	-1.0795	ITGB7		ENSMUSG00000025266	Nrp1	1.29794	NRP1
ENSMUSG00000078578	Ube2d3	-0.446291	UBE2D3		ENSMUSG00000078348	Sf3b5	-1.07945	SF3B5		ENSMUSG00000053536	Xylt1	1.29682	XYLT1
ENSMUSG00000018923	Med11	-0.446074	MED11		ENSMUSG00000044533	Rps2	-1.07735	RPS2		ENSMUSG00000021375	Prrg4	1.29614	PRRG4
ENSMUSG00000028937	Acot7	-0.445788	ACOT7		ENSMUSG00000030278	Cidec	-1.07271	CIDEC		ENSMUSG00000032041	Trim34a	1.29535	TRIM34A
ENSMUSG00000024381	Bin1	-0.445499	BIN1		ENSMUSG00000111966		-1.07183			ENSMUSG00000033420	Cyp2c68	1.292	CYP2C68
ENSMUSG00000057134	Ado	-0.445401	ADO		ENSMUSG00000061518	Cox5b	-1.07105	COX5B		ENSMUSG00000030752	Kmt2e	1.28645	KMT2E
ENSMUSG00000018983	E2f2	-0.445323	E2F2		ENSMUSG00000096974	Gm26881	-1.06952	GM26881		ENSMUSG00000024235	Fam208b	1.28645	FAM208B
ENSMUSG00000028069	Gpatch4	-0.445127	GPATCH4		ENSMUSG00000057657	Rps18-ps3	-1.0689	RPS18-PS3		ENSMUSG00000027589		1.28592
ENSMUSG00000060126	Tpt1	-0.444937	TPT1		ENSMUSG00000053746	Ptrh1	-1.06697	PTRH1		ENSMUSG00000036391	Gm11914	1.28551	GM11914
ENSMUSG00000001020	S100a4	-0.444804	S100A4		ENSMUSG00000097772	5430416N02Rik	-1.06655	5430416N02RIK		ENSMUSG00000009030	Strn3	1.28457	STRN3
ENSMUSG00000032615	Nt5m	-0.444738	NT5M		ENSMUSG00000060143	Gm10076	-1.06598	GM10076		ENSMUSG00000041703	Sgtb	1.284	SGTB
ENSMUSG00000030990	Pgap2	-0.444735	PGAP2		ENSMUSG00000051246	Msantd1	-1.06508	MSANTD1		ENSMUSG00000027433	Zc3h11a	1.28351	ZC3H11A
ENSMUSG00000033429	Mcee	-0.444601	MCEE		ENSMUSG00000083337	Gm11539	-1.06369	GM11539		ENSMUSG00000029178	Mtss1	1.28297	MTSS1
ENSMUSG00000023905	Tnfrsf12a	-0.444557	TNFRSF12A		ENSMUSG00000098973	Mir6236	-1.06288	MIR6236		ENSMUSG00000038876	Mturn	1.28069	MTURN
ENSMUSG00000013701	Timm23	-0.444555	TIMM23		ENSMUSG00000063018	2010204K13Rik	-1.06203	2010204K13RIK		ENSMUSG00000038302	Tgfbr3	1.27974	TGFBR3
ENSMUSG00000052712	BC004004	-0.444078	BC004004		ENSMUSG00000042293	Gm5617	-1.05986	GM5617		ENSMUSG00000032267	Scd4	1.27758	SCD4
ENSMUSG00000022048	Dpysl2	-0.443478	DPYSL2		ENSMUSG00000094392	Gm3788	-1.05902	GM3788		ENSMUSG00000032228	Bcl6	1.27729	BCL6
ENSMUSG00000028990	Lzic	-0.443205	LZIC		ENSMUSG00000013155	Enkd1	-1.05897	ENKD1		ENSMUSG00000034560	Akr1c14	1.2766	AKR1C14
ENSMUSG00000030512	Snrpa1	-0.443172	SNRPA1		ENSMUSG00000053128	Rnf26	-1.05727	RNF26		ENSMUSG00000035620	Trim14	1.27639	TRIM14
ENSMUSG00000001416	Cct3	-0.442774	CCT3		ENSMUSG00000095588	Gm12350	-1.05637	GM12350		ENSMUSG00000042870	Serac1	1.27418	SERAC1
ENSMUSG00000037904	Ankrd9	-0.442475	ANKRD9		ENSMUSG00000030050	Gkn1	-1.05515	GKN1		ENSMUSG00000024079	Cpt1c	1.27387	CPT1C
ENSMUSG00000014873	Surf2	-0.442333	SURF2		ENSMUSG00000083621	Gm14586	-1.05466	GM14586		ENSMUSG00000087370	Klf5	1.27382	KLF5
ENSMUSG00000037072	Selenof	-0.442087	SELENOF		ENSMUSG00000037060	Prkcdbp	-1.05399	PRKCDBP		ENSMUSG00000030172	6820431F20Rik	1.27269	6820431F20RIK
ENSMUSG00000008822	Acyp1	-0.441862	ACYP1		ENSMUSG00000028234	Rps20	-1.05251	RPS20		ENSMUSG00000058881	Dixdc1	1.27264	DIXDC1
ENSMUSG00000006360	Crip1	-0.441548	CRIP1		ENSMUSG00000028843	Sh3bgrl3	-1.05111	SH3BGRL3		ENSMUSG00000040859	Gm4202	1.27089	GM4202
ENSMUSG00000019782	Rwdd1	-0.440924	RWDD1		ENSMUSG00000085984	1700001G11Rik	-1.05091	1700001G11RIK		ENSMUSG00000052609	Ndst1	1.27077	NDST1
ENSMUSG00000008140	Emc10	-0.440803	EMC10		ENSMUSG00000043866	Taf10	-1.0505	TAF10		ENSMUSG00000052155	Filip1l	1.27046	FILIP1L
ENSMUSG00000043067	Dpy19l1	-0.440797	DPY19L1		ENSMUSG00000050357	Carmil2	-1.04941	CARMIL2		ENSMUSG00000021699	Pisd-ps2	1.26571	PISD-PS2
ENSMUSG00000048707	Tprn	-0.440647	TPRN		ENSMUSG00000024844	Banf1	-1.04821	BANF1		ENSMUSG00000030779	Atf3	1.26297	ATF3
ENSMUSG00000007777	0610009B22Rik	-0.44062	0610009B22RIK		ENSMUSG00000064179	Tnnt1	-1.0465	TNNT1		ENSMUSG00000020151	Garem1	1.25948	GAREM1
ENSMUSG00000027134	Lpcat4	-0.44061	LPCAT4		ENSMUSG00000053332	Gas5	-1.04415	GAS5		ENSMUSG00000034602	Gprc5c	1.25898	GPRC5C
ENSMUSG00000051517	Arhgef39	-0.440582	ARHGEF39		ENSMUSG00000015467	Egfl8	-1.04148	EGFL8		ENSMUSG00000022228	Akap13	1.25457	AKAP13
ENSMUSG00000034875	Nudt19	-0.440574	NUDT19		ENSMUSG00000029544	Cabp1	-1.04055	CABP1		ENSMUSG00000022811	Gm5540	1.25445	GM5540
ENSMUSG00000020903	Stx8	-0.439697	STX8		ENSMUSG00000034880	Mrpl34	-1.04042	MRPL34		ENSMUSG00000017677	Lmbrd2	1.25339	LMBRD2
ENSMUSG00000028837	Psmb2	-0.439527	PSMB2		ENSMUSG00000018585	Atox1	-1.03902	ATOX1		ENSMUSG00000032119	Gm996	1.25321	GM996
ENSMUSG00000035781	R3hdm4	-0.439457	R3HDM4		ENSMUSG00000037086	Prr32	-1.03822	PRR32		ENSMUSG00000032740	Lss	1.25296	LSS
ENSMUSG00000002043	Trappc6a	-0.43942	TRAPPC6A		ENSMUSG00000026281	Dtymk	-1.03799	DTYMK		ENSMUSG00000020074	P2ry1	1.24983	P2RY1
ENSMUSG00000031536	Polb	-0.43917	POLB		ENSMUSG00000083992	Gm11478	-1.03791	GM11478		ENSMUSG00000038250	Adamts7	1.24902	ADAMTS7
ENSMUSG00000071533	Pcnp	-0.439156	PCNP		ENSMUSG00000087213	2810408I11Rik	-1.03579	2810408I11RIK		ENSMUSG00000073609	Vsig1	1.24814	VSIG1
ENSMUSG00000032815	Fanca	-0.43906	FANCA		ENSMUSG00000104043	Gm6525	-1.03538	GM6525		ENSMUSG00000059263	Gm10557	1.24747	GM10557
ENSMUSG00000030811	Fbxl19	-0.43855	FBXL19		ENSMUSG00000066487	Gm5786	-1.03404	GM5786		ENSMUSG00000034382	Lif	1.24468	LIF
ENSMUSG00000024273	2700062C07Rik	-0.438502	2700062C07RIK		ENSMUSG00000031848	Lsm4	-1.03395	LSM4		ENSMUSG00000021335	Dock4	1.24458	DOCK4
ENSMUSG00000033294	Noc4l	-0.438412	NOC4L		ENSMUSG00000112096		-1.03364			ENSMUSG00000034445	Spg11	1.24392	SPG11
ENSMUSG00000036430	Tbcc	-0.438078	TBCC		ENSMUSG00000091412	Gm2895	-1.03363	GM2895		ENSMUSG00000020607	Slc39a7	1.24238	SLC39A7
ENSMUSG00000061046	Haghl	-0.437908	HAGHL		ENSMUSG00000029223	Uchl1	-1.03319	UCHL1		ENSMUSG00000031731	Syne1	1.24228	SYNE1
ENSMUSG00000032112	Trappc4	-0.437905	TRAPPC4		ENSMUSG00000069744	Psmb3	-1.03302	PSMB3		ENSMUSG00000020231	Pdzk1ip1	1.24078	PDZK1IP1
ENSMUSG00000022742	Cpox	-0.437427	CPOX		ENSMUSG00000017778	Cox7c	-1.03219	COX7C		ENSMUSG00000045374	Aifm3	1.24077	AIFM3
ENSMUSG00000015776	Med22	-0.437414	MED22		ENSMUSG00000058351	Smim4	-1.03206	SMIM4		ENSMUSG00000020220	Ggn	1.24068	GGN
ENSMUSG00000032305	Fam219b	-0.437414	FAM219B		ENSMUSG00000025135	Anapc11	-1.03078	ANAPC11		ENSMUSG00000050855	Plag1	1.23816	PLAG1
ENSMUSG00000018821	Avpi1	-0.437316	AVPI1		ENSMUSG00000033762	Recql4	-1.03065	RECQL4		ENSMUSG00000058454	Gm37170	1.23681	GM37170
ENSMUSG00000027466	Rbck1	-0.437033	RBCK1		ENSMUSG00000030188	Magohb	-1.02953	MAGOHB		ENSMUSG00000059273	Cp	1.23497	CP
ENSMUSG00000024012	Mtch1	-0.436998	MTCH1		ENSMUSG00000042747	Krtcap2	-1.02815	KRTCAP2		ENSMUSG00000024293	Crebrf	1.23451	CREBRF
ENSMUSG00000055239	Kcmf1	-0.436856	KCMF1		ENSMUSG00000049960	Mrps16	-1.02808	MRPS16		ENSMUSG00000038290	Vwa5a	1.23392	VWA5A
ENSMUSG00000041355	Ssr2	-0.436772	SSR2		ENSMUSG00000091625	Lsm5	-1.02789	LSM5		ENSMUSG00000021835	Atoh8	1.23249	ATOH8
ENSMUSG00000006941	Eif1b	-0.436335	EIF1B		ENSMUSG00000031927	1700012B09Rik	-1.0272	1700012B09RIK		ENSMUSG00000051098	Wdfy2	1.2322	WDFY2
ENSMUSG00000057388	Mrpl18	-0.436308	MRPL18		ENSMUSG00000032281	Acsbg1	-1.02687	ACSBG1		ENSMUSG00000006169	Pfkfb3	1.22959	PFKFB3
ENSMUSG00000024668	Sdhaf2	-0.435616	SDHAF2		ENSMUSG00000050299	Gm9843	-1.02438	GM9843		ENSMUSG00000090290	Gm8234	1.22926	GM8234
ENSMUSG00000025971	Maip1	-0.435564	MAIP1		ENSMUSG00000030647	Ndufc2	-1.02432	NDUFC2		ENSMUSG00000052062	Tacc1	1.22882	TACC1
ENSMUSG00000056459	Zbtb25	-0.435528	ZBTB25		ENSMUSG00000068184	Ndufaf2	-1.02424	NDUFAF2		ENSMUSG00000035569		1.22865
ENSMUSG00000030049	Gkn2	-0.435365	GKN2		ENSMUSG00000025347	Mettl7b	-1.02405	METTL7B		ENSMUSG00000037355	Id3	1.22376	ID3
ENSMUSG00000001445	Mrpl10	-0.4352	MRPL10		ENSMUSG00000034345	Gtf2h5	-1.02255	GTF2H5		ENSMUSG00000029670	Klhl11	1.22125	KLHL11
ENSMUSG00000028398	Tmem261	-0.435147	TMEM261		ENSMUSG00000033020	Polr2f	-1.0221	POLR2F		ENSMUSG00000037692	9530036O11Rik	1.22117	9530036O11RIK
ENSMUSG00000062683	Atp5g2	-0.435123	ATP5G2		ENSMUSG00000036781	Rps27l	-1.02105	RPS27L		ENSMUSG00000055980	Ccdc171	1.21786	CCDC171
ENSMUSG00000025580	Eif4a3	-0.434779	EIF4A3		ENSMUSG00000037991	Rmi2	-1.01897	RMI2		ENSMUSG00000052144	Slc41a2	1.21751	SLC41A2
ENSMUSG00000026784	Pdss1	-0.434589	PDSS1		ENSMUSG00000063316	Rpl27	-1.01817	RPL27		ENSMUSG00000042548	Lrrk2	1.21716	LRRK2
ENSMUSG00000036537	Rnf113a1	-0.434108	RNF113A1		ENSMUSG00000039640	Mrpl12	-1.01731	MRPL12		ENSMUSG00000062190	Zfp109	1.21681	ZFP109
ENSMUSG00000029464	Gpn3	-0.433865	GPN3		ENSMUSG00000059734	Ndufs8	-1.01679	NDUFS8		ENSMUSG00000027287	Fst	1.21617	FST
ENSMUSG00000069020	Urm1	-0.433848	URM1		ENSMUSG00000112806		-1.01544			ENSMUSG00000034453	Per1	1.21604	PER1
ENSMUSG00000020441	2310033P09Rik	-0.433134	2310033P09RIK		ENSMUSG00000041840	Haus1	-1.01503	HAUS1		ENSMUSG00000068115	Rgag4	1.21493	RGAG4
ENSMUSG00000020630	Rnaseh1	-0.433131	RNASEH1		ENSMUSG00000031490	Eif4ebp1	-1.015	EIF4EBP1		ENSMUSG00000053390	Rel	1.21461	REL
ENSMUSG00000024038	Ndufv3	-0.432956	NDUFV3		ENSMUSG00000052131	Akr1b7	-1.01454	AKR1B7		ENSMUSG00000041225	Tjp1	1.21449	TJP1
ENSMUSG00000045917	Tmem268	-0.432841	TMEM268		ENSMUSG00000002984	Tomm40	-1.01417	TOMM40		ENSMUSG00000046785	Hmgcr	1.21392	HMGCR
ENSMUSG00000019471	Cdc37	-0.432747	CDC37		ENSMUSG00000110686	Gm45855	-1.01146	GM45855		ENSMUSG00000079083	Zfp715	1.21352	ZFP715
ENSMUSG00000025436	Atp23	-0.432306	ATP23		ENSMUSG00000079480	Pin4	-1.01034	PIN4		ENSMUSG00000041112	Elmsan1	1.21299	ELMSAN1
ENSMUSG00000006050	Sra1	-0.43229	SRA1		ENSMUSG00000074217	2210011C24Rik	-1.00895	2210011C24RIK		ENSMUSG00000030536	Zfp36l1	1.21268	ZFP36L1
ENSMUSG00000063253	Scoc	-0.432217	SCOC		ENSMUSG00000001039	B9d1	-1.00805	B9D1		ENSMUSG00000001173	Ep300	1.21075	EP300
ENSMUSG00000072694	1500011B03Rik	-0.432102	1500011B03RIK		ENSMUSG00000098789	Jmjd7	-1.00687	JMJD7		ENSMUSG00000041012	Ahr	1.21034	AHR
ENSMUSG00000021764	Ndufs4	-0.432053	NDUFS4		ENSMUSG00000079523	Tmsb10	-1.00636	TMSB10		ENSMUSG00000020715	Rybp	1.20994	RYBP
ENSMUSG00000002833	Hdgfrp2	-0.43198	HDGFRP2		ENSMUSG00000064351	mt-Co1	-1.00532	MT-CO1		ENSMUSG00000040350	Slc2a9	1.20857	SLC2A9
ENSMUSG00000068739	Sars	-0.431966	SARS		ENSMUSG00000002477	Snrpd1	-1.00528	SNRPD1		ENSMUSG00000034109	Tmem2	1.20721	TMEM2
ENSMUSG00000026254	Eif4e2	-0.43136	EIF4E2		ENSMUSG00000027999	Pla2g12a	-1.00418	PLA2G12A		ENSMUSG00000026349	Slc5a5	1.20601	SLC5A5
ENSMUSG00000031467	Agpat5	-0.430904	AGPAT5		ENSMUSG00000087377	AV099323	-1.003	AV099323		ENSMUSG00000024803	Lbp	1.20593	LBP
ENSMUSG00000031568	Rwdd4a	-0.43075	RWDD4A		ENSMUSG00000072582	Ptrh2	-1.00223	PTRH2		ENSMUSG00000034771	Sytl2	1.20367	SYTL2
ENSMUSG00000042389	Tsen2	-0.430594	TSEN2		ENSMUSG00000014301	Pam16	-1.00195	PAM16		ENSMUSG00000057778	Irf1	1.19832	IRF1
ENSMUSG00000040312	Cchcr1	-0.430201	CCHCR1		ENSMUSG00000035443	Thyn1	-1.00193	THYN1		ENSMUSG00000038305		1.1956
ENSMUSG00000027323	Rad51	-0.430123	RAD51		ENSMUSG00000056612	Ppp1r14b	-1.00076	PPP1R14B		ENSMUSG00000051339	Cpeb3	1.19473	CPEB3
ENSMUSG00000003923	Tfam	-0.430068	TFAM		ENSMUSG00000020163	Uqcr11	-0.999912	UQCR11		ENSMUSG00000032883	Fgf18	1.19409	FGF18
ENSMUSG00000060950	Trmt61a	-0.429824	TRMT61A		ENSMUSG00000087060	Eldr	-0.999732	ELDR		ENSMUSG00000025609	Snrk	1.19183	SNRK
ENSMUSG00000034371	Tkfc	-0.429726	TKFC		ENSMUSG00000024661	Fth1	-0.999634	FTH1		ENSMUSG00000031214	Fan1	1.19155	FAN1
ENSMUSG00000005846	Rsl1d1	-0.429564	RSL1D1		ENSMUSG00000022354	Ndufb9	-0.99885	NDUFB9		ENSMUSG00000026565	Ror1	1.19088	ROR1
ENSMUSG00000039043	Arpin	-0.429318	ARPIN		ENSMUSG00000024346	Pfdn1	-0.996991	PFDN1		ENSMUSG00000038446	Gm37499	1.18803	GM37499
ENSMUSG00000034024	Cct2	-0.429188	CCT2		ENSMUSG00000066407	Gm10263	-0.996819	GM10263		ENSMUSG00000030451	Slc46a3	1.18724	SLC46A3
ENSMUSG00000045867	Cradd	-0.42898	CRADD		ENSMUSG00000042751	Nmnat2	-0.996744	NMNAT2		ENSMUSG00000032413	Naip6	1.18676	NAIP6
ENSMUSG00000058558	Rpl5	-0.428972	RPL5		ENSMUSG00000092074	Dynlt1a	-0.99638	DYNLT1A		ENSMUSG00000029478	Etv1	1.18577	ETV1
ENSMUSG00000006019	Dhx34	-0.427974	DHX34		ENSMUSG00000019796	Lrp11	-0.992487	LRP11		ENSMUSG00000032525	Kank1	1.18523	KANK1
ENSMUSG00000055943	Emc7	-0.427537	EMC7		ENSMUSG00000040952	Rps19	-0.991891	RPS19		ENSMUSG00000002325	Zfp619	1.18513	ZFP619
ENSMUSG00000025395	Prim1	-0.427331	PRIM1		ENSMUSG00000036390	Gadd45a	-0.991628	GADD45A		ENSMUSG00000039031	Cemip	1.18382	CEMIP
ENSMUSG00000029326	Enoph1	-0.42726	ENOPH1		ENSMUSG00000024424	Ttc39c	-0.990631	TTC39C		ENSMUSG00000025648	Itm2c	1.18321	ITM2C
ENSMUSG00000036371	Serbp1	-0.427086	SERBP1		ENSMUSG00000002396	Ocel1	-0.989923	OCEL1		ENSMUSG00000026107	Zfp526	1.18288	ZFP526
ENSMUSG00000020918	Kat2a	-0.426998	KAT2A		ENSMUSG00000022177	Haus4	-0.989095	HAUS4		ENSMUSG00000035105	Cyr61	1.18194	CYR61
ENSMUSG00000014470	Rnf166	-0.426821	RNF166		ENSMUSG00000107383	Gm4366	-0.987622	GM4366		ENSMUSG00000037306	Fos	1.1819	FOS
ENSMUSG00000091931	Gon7	-0.426705	GON7		ENSMUSG00000074754	Gm561	-0.987381	GM561		ENSMUSG00000020886	Ntn4	1.18184	NTN4
ENSMUSG00000060739	Nsa2	-0.426674	NSA2		ENSMUSG00000034656	Cacna1a	-0.987366	CACNA1A		ENSMUSG00000071281	Rab6b	1.18053	RAB6B
ENSMUSG00000002635	Pdcd2l	-0.425962	PDCD2L		ENSMUSG00000087352	Gm12999	-0.986973	GM12999		ENSMUSG00000041439	2610005L07Rik	1.18023	2610005L07RIK
ENSMUSG00000005510	Ndufs3	-0.425575	NDUFS3		ENSMUSG00000063694	Cycs	-0.986853	CYCS		ENSMUSG00000028358	Adamts6	1.18009	ADAMTS6
ENSMUSG00000020537	Drg2	-0.425527	DRG2		ENSMUSG00000086013	Gm15706	-0.98679	GM15706		ENSMUSG00000005986	Prrc2c	1.17155	PRRC2C
ENSMUSG00000028394	Pole3	-0.425257	POLE3		ENSMUSG00000022635	Zcrb1	-0.986752	ZCRB1		ENSMUSG00000042207	Gm8399	1.1711	GM8399
ENSMUSG00000021947	Cryl1	-0.424888	CRYL1		ENSMUSG00000015092	Edf1	-0.986535	EDF1		ENSMUSG00000025968	Hacl1	1.17086	HACL1
ENSMUSG00000036632	Alg5	-0.424586	ALG5		ENSMUSG00000006205	Htra1	-0.985494	HTRA1		ENSMUSG00000026854	Serpinb8	1.17052	SERPINB8
ENSMUSG00000045411	2410002F23Rik	-0.424467	2410002F23RIK		ENSMUSG00000002458	Rgs19	-0.984766	RGS19		ENSMUSG00000097141	Palmd	1.16373	PALMD
ENSMUSG00000040459	Arglu1	-0.424231	ARGLU1		ENSMUSG00000029551	Psmg3	-0.983797	PSMG3		ENSMUSG00000022387	Cdh6	1.16266	CDH6
ENSMUSG00000037070	Rbmxl1	-0.424171	RBMXL1		ENSMUSG00000036305	Rpl39-ps	-0.983185	RPL39-PS		ENSMUSG00000020827	Rassf2	1.16166	RASSF2
ENSMUSG00000031479	Vps36	-0.423792	VPS36		ENSMUSG00000039195	1110008P14Rik	-0.982774	1110008P14RIK		ENSMUSG00000039089	Cdk12	1.15919	CDK12
ENSMUSG00000019528	Gyg	-0.423758	GYG		ENSMUSG00000025466	Fuom	-0.982435	FUOM		ENSMUSG00000078908	Fam83b	1.15685	FAM83B
ENSMUSG00000036352	Ubac1	-0.423749	UBAC1		ENSMUSG00000078762	Haus5	-0.982197	HAUS5		ENSMUSG00000038764	Usp2	1.15646	USP2
ENSMUSG00000048930	Tada3	-0.423689	TADA3		ENSMUSG00000045690	Wdr89	-0.980058	WDR89		ENSMUSG00000052040	Adap2	1.15538	ADAP2
ENSMUSG00000021692	Dimt1	-0.423652	DIMT1		ENSMUSG00000028964	Park7	-0.979898	PARK7		ENSMUSG00000044340	Ncoa2	1.15505	NCOA2
ENSMUSG00000020610	Amz2	-0.423245	AMZ2		ENSMUSG00000024053	Emilin2	-0.979634	EMILIN2		ENSMUSG00000034007	Mid1	1.15458	MID1
ENSMUSG00000073802	Cdkn2b	-0.423198	CDKN2B		ENSMUSG00000030056	Isy1	-0.97933	ISY1		ENSMUSG00000050721	Mmp13	1.15346	MMP13
ENSMUSG00000029752	Asns	-0.423172	ASNS		ENSMUSG00000031897	Psmb10	-0.979163	PSMB10		ENSMUSG00000032425	Cebpd	1.15311	CEBPD
ENSMUSG00000074088	Snrnp40	-0.423064	SNRNP40		ENSMUSG00000074179	Gm10639	-0.978759	GM10639		ENSMUSG00000055991	Sec24d	1.15128	SEC24D
ENSMUSG00000027011	Ube2e3	-0.422947	UBE2E3		ENSMUSG00000025508	Rplp2	-0.978063	RPLP2		ENSMUSG00000022710	Gm45330	1.15021	GM45330
ENSMUSG00000004897	Hdgf	-0.422937	HDGF		ENSMUSG00000008683	Rps15a	-0.976997	RPS15A		ENSMUSG00000040451	Ddit4l	1.14967	DDIT4L
ENSMUSG00000005699	Pard6a	-0.422852	PARD6A		ENSMUSG00000058581	Gm5801	-0.976555	GM5801		ENSMUSG00000059423	Ccl28	1.14961	CCL28
ENSMUSG00000038550	Ciart	-0.42285	CIART		ENSMUSG00000026568	Mpc2	-0.976341	MPC2		ENSMUSG00000041895	Etl4	1.14886	ETL4
ENSMUSG00000005481	Ddx39	-0.422715	DDX39		ENSMUSG00000054000	Tusc1	-0.975518	TUSC1		ENSMUSG00000002052	Kdm6a	1.14746	KDM6A
ENSMUSG00000029524	Sirt4	-0.42236	SIRT4		ENSMUSG00000028367	Txn1	-0.975489	TXN1		ENSMUSG00000020952	Mapkapk3	1.14652	MAPKAPK3
ENSMUSG00000019843	Fyn	-0.422	FYN		ENSMUSG00000043445	Pgp	-0.9754	PGP		ENSMUSG00000018481	Il11	1.14635	IL11
ENSMUSG00000029559	2210016L21Rik	-0.421913	2210016L21RIK		ENSMUSG00000062611	Rps3a2	-0.975271	RPS3A2		ENSMUSG00000041836	Rassf4	1.1455	RASSF4
ENSMUSG00000022565	Plec	-0.421728	PLEC		ENSMUSG00000092680	Snord55	-0.974691	SNORD55		ENSMUSG00000036158	Gm10642	1.14497	GM10642
ENSMUSG00000023262	Acy1	-0.421694	ACY1		ENSMUSG00000026525	Opn3	-0.974563	OPN3		ENSMUSG00000031453	Nuak1	1.14417	NUAK1
ENSMUSG00000060743	H3f3a	-0.421117	H3F3A		ENSMUSG00000029725	Ppp1r35	-0.974235	PPP1R35		ENSMUSG00000070002	Kdelr3	1.14374	KDELR3
ENSMUSG00000028252	Ccnc	-0.42099	CCNC		ENSMUSG00000030844	Rgs10	-0.973951	RGS10		ENSMUSG00000075470	Garnl3	1.14329	GARNL3
ENSMUSG00000000085	Scmh1	-0.420716	SCMH1		ENSMUSG00000028998	Tomm7	-0.973286	TOMM7		ENSMUSG00000020491	Ston2	1.14241	STON2
ENSMUSG00000022285	Ywhaz	-0.42059	YWHAZ		ENSMUSG00000057322	Rpl38	-0.973154	RPL38		ENSMUSG00000024070	Zfp385b	1.13919	ZFP385B
ENSMUSG00000033186	Mzt1	-0.420375	MZT1		ENSMUSG00000097318	1700007L15Rik	-0.973129	1700007L15RIK		ENSMUSG00000020448	Glns-ps1	1.139	GLNS-PS1
ENSMUSG00000029310	Nudt9	-0.420315	NUDT9		ENSMUSG00000059291	Rpl11	-0.971747	RPL11		ENSMUSG00000025812	Cyp51	1.13747	CYP51
ENSMUSG00000033706	Smyd5	-0.420103	SMYD5		ENSMUSG00000010376	Nedd8	-0.970629	NEDD8		ENSMUSG00000041757	Rasgef1a	1.13705	RASGEF1A
ENSMUSG00000043243	Fam129c	-0.420073	FAM129C		ENSMUSG00000025202	Scd3	-0.970438	SCD3		ENSMUSG00000055320	Rnf125	1.13629	RNF125
ENSMUSG00000024866	Acy3	-0.420056	ACY3		ENSMUSG00000027454	Gins1	-0.969853	GINS1		ENSMUSG00000022788	Bptf	1.13352	BPTF
ENSMUSG00000026972	Arrdc1	-0.419828	ARRDC1		ENSMUSG00000006715	Gmnn	-0.969007	GMNN		ENSMUSG00000007827	Aldh6a1	1.13204	ALDH6A1
ENSMUSG00000047638	Nr1h4	-0.419674	NR1H4		ENSMUSG00000050201	Otop2	-0.968951	OTOP2		ENSMUSG00000074093	Aox1	1.13142	AOX1
ENSMUSG00000008682	Rpl10	-0.419349	RPL10		ENSMUSG00000047676	Rpsa-ps10	-0.968372	RPSA-PS10		ENSMUSG00000032571	Fndc3b	1.13075	FNDC3B
ENSMUSG00000063785	Utp14a	-0.419348	UTP14A		ENSMUSG00000025794	Rpl14	-0.968205	RPL14		ENSMUSG00000028991	Zhx1	1.1304	ZHX1
ENSMUSG00000029762	Akr1b8	-0.418985	AKR1B8		ENSMUSG00000027076	Timm10	-0.967894	TIMM10		ENSMUSG00000042050	Wdr44	1.13029	WDR44
ENSMUSG00000035351	Nup37	-0.418413	NUP37		ENSMUSG00000081382	Rpl18-ps1	-0.967886	RPL18-PS1		ENSMUSG00000017756	Atm	1.12878	ATM
ENSMUSG00000041035	Gm17018	-0.418034	GM17018		ENSMUSG00000036504	Phpt1	-0.967272	PHPT1		ENSMUSG00000036192	Cpeb4	1.12773	CPEB4
ENSMUSG00000020895	Tmem107	-0.417943	TMEM107		ENSMUSG00000069272	Hist1h2ae	-0.967182	HIST1H2AE		ENSMUSG00000066043	Zfp867	1.12686	ZFP867
ENSMUSG00000045996	Polr2k	-0.417846	POLR2K		ENSMUSG00000091408	Gm6728	-0.966733	GM6728		ENSMUSG00000035041	Cyp4v3	1.12679	CYP4V3
ENSMUSG00000014856	Tmem208	-0.417786	TMEM208		ENSMUSG00000071041	Gm15210	-0.966591	GM15210		ENSMUSG00000019979	Igdcc4	1.12471	IGDCC4
ENSMUSG00000021792	Fam213a	-0.417418	FAM213A		ENSMUSG00000024658	Gm9750	-0.966581	GM9750		ENSMUSG00000020064	Pof1b	1.12129	POF1B
ENSMUSG00000028719	Cmpk1	-0.416999	CMPK1		ENSMUSG00000057863	Rpl36	-0.965964	RPL36		ENSMUSG00000024812	Dstyk	1.12127	DSTYK
ENSMUSG00000035268	Pkig	-0.416655	PKIG		ENSMUSG00000044165	Bcl2l15	-0.965131	BCL2L15		ENSMUSG00000058298	Cd55	1.11868	CD55
ENSMUSG00000006526	Tmem110	-0.416604	TMEM110		ENSMUSG00000025374	Nabp2	-0.965051	NABP2		ENSMUSG00000036779	Dmxl2	1.11864	DMXL2
ENSMUSG00000029203	Ube2k	-0.416043	UBE2K		ENSMUSG00000033938	Ndufb7	-0.965039	NDUFB7		ENSMUSG00000026466	Arid5b	1.11819	ARID5B
ENSMUSG00000023048	Prr13	-0.415958	PRR13		ENSMUSG00000018858	Mrpl58	-0.964754	MRPL58		ENSMUSG00000023393	Gm16310	1.11686	GM16310
ENSMUSG00000070283	Ndufaf3	-0.415736	NDUFAF3		ENSMUSG00000035504	Reep6	-0.964024	REEP6		ENSMUSG00000037343	Fosl2	1.11646	FOSL2
ENSMUSG00000058586	Serhl	-0.415512	SERHL		ENSMUSG00000035885	Cox8a	-0.963531	COX8A		ENSMUSG00000051000	Gm17024	1.11627	GM17024
ENSMUSG00000020973	Dnaaf2	-0.415409	DNAAF2		ENSMUSG00000063480	Snu13	-0.963287	SNU13		ENSMUSG00000022906	C1qtnf1	1.11518	C1QTNF1
ENSMUSG00000026279	Thap4	-0.415312	THAP4		ENSMUSG00000005354	Txn2	-0.962258	TXN2		ENSMUSG00000090150	Serinc5	1.11496	SERINC5
ENSMUSG00000021241	Isca2	-0.414995	ISCA2		ENSMUSG00000103880	Gm37009	-0.96218	GM37009		ENSMUSG00000004043	Rgs16	1.11367	RGS16
ENSMUSG00000067995	Gtf2f2	-0.414829	GTF2F2		ENSMUSG00000086290	Snhg12	-0.961133	SNHG12		ENSMUSG00000026305	Kdm3a	1.11353	KDM3A
ENSMUSG00000036285	Noa1	-0.414797	NOA1		ENSMUSG00000021550	2210016F16Rik	-0.960152	2210016F16RIK		ENSMUSG00000054321	Trp53inp2	1.10838	TRP53INP2
ENSMUSG00000032126	Hmbs	-0.414761	HMBS		ENSMUSG00000097971	Gm26917	-0.959312	GM26917		ENSMUSG00000046441	Sult2a6	1.10833	SULT2A6
ENSMUSG00000022677	Fopnl	-0.414556	FOPNL		ENSMUSG00000107002	0610012G03Rik	-0.959221	0610012G03RIK		ENSMUSG00000040557	Herc3	1.10645	HERC3
ENSMUSG00000009013	Dynll1	-0.414291	DYNLL1		ENSMUSG00000046058	Eid2	-0.957744	EID2		ENSMUSG00000026721		1.10443
ENSMUSG00000025348	Itga7	-0.414122	ITGA7		ENSMUSG00000061983	Rps12	-0.956824	RPS12		ENSMUSG00000018750	Atp7b	1.10199	ATP7B
ENSMUSG00000017723	Wfdc2	-0.413848	WFDC2		ENSMUSG00000022941	Ripply3	-0.956727	RIPPLY3		ENSMUSG00000042082	Wdr7	1.10183	WDR7
ENSMUSG00000029038	Ssu72	-0.413422	SSU72		ENSMUSG00000089984	Fbxo24	-0.956131	FBXO24		ENSMUSG00000049421	Gm11517	1.10101	GM11517
ENSMUSG00000072980	Oip5	-0.413255	OIP5		ENSMUSG00000024208	Uqcc2	-0.955931	UQCC2		ENSMUSG00000035392	Zc3h12a	1.10011	ZC3H12A
ENSMUSG00000037722	Gnpnat1	-0.413121	GNPNAT1		ENSMUSG00000026204	Ptprn	-0.955926	PTPRN		ENSMUSG00000043909	Ablim2	1.10009	ABLIM2
ENSMUSG00000027430	Dtd1	-0.412893	DTD1		ENSMUSG00000003531	Dgcr6	-0.95523	DGCR6		ENSMUSG00000045667	Lpin2	1.09982	LPIN2
ENSMUSG00000042505	Sdhaf3	-0.412718	SDHAF3		ENSMUSG00000002068	Ccne1	-0.954744	CCNE1		ENSMUSG00000030064	Dsp	1.09981	DSP
ENSMUSG00000041921	Metap1d	-0.412482	METAP1D		ENSMUSG00000098178	Gm42418	-0.95468	GM42418		ENSMUSG00000025137	Gadd45b	1.09939	GADD45B
ENSMUSG00000028811	Yars	-0.412239	YARS		ENSMUSG00000082044	Snrpert	-0.954182	SNRPERT		ENSMUSG00000046311	Ascc3	1.09846	ASCC3
ENSMUSG00000031586	Rbpms	-0.412148	RBPMS		ENSMUSG00000068246	Apol9b	-0.953944	APOL9B		ENSMUSG00000028214	Gm3555	1.09785	GM3555
ENSMUSG00000037197	Rbm17	-0.411983	RBM17		ENSMUSG00000058064	Gm10036	-0.953242	GM10036		ENSMUSG00000030337	Gm5131	1.09769	GM5131
ENSMUSG00000023942	Slc29a1	-0.411597	SLC29A1		ENSMUSG00000030086	Chchd6	-0.952555	CHCHD6		ENSMUSG00000000631	Txk	1.09748	TXK
ENSMUSG00000018449	Rpain	-0.411595	RPAIN		ENSMUSG00000030714	Sgf29	-0.952223	SGF29		ENSMUSG00000017119	Gpatch8	1.09668	GPATCH8
ENSMUSG00000000440	Pparg	-0.411107	PPARG		ENSMUSG00000055760	Gemin6	-0.951436	GEMIN6		ENSMUSG00000097320	Fam63b	1.09652	FAM63B
ENSMUSG00000025364	Pa2g4	-0.410805	PA2G4		ENSMUSG00000052584	Serp2	-0.951283	SERP2		ENSMUSG00000030287	Avl9	1.09636	AVL9
ENSMUSG00000000902	Smarcb1	-0.410739	SMARCB1		ENSMUSG00000076437	Selenoh	-0.950492	SELENOH		ENSMUSG00000019984	Gm10060	1.09608	GM10060
ENSMUSG00000040385	Ppp1ca	-0.410499	PPP1CA		ENSMUSG00000021131	Erh	-0.950421	ERH		ENSMUSG00000038369	Platr16	1.09432	PLATR16
ENSMUSG00000092365	BC023719	-0.41049	BC023719		ENSMUSG00000066637	Ttc32	-0.950301	TTC32		ENSMUSG00000020572	Bambi	1.09241	BAMBI
ENSMUSG00000028669	Pithd1	-0.410349	PITHD1		ENSMUSG00000018509	Cenpv	-0.950054	CENPV		ENSMUSG00000033237	Agap2	1.08999	AGAP2
ENSMUSG00000028832	Stmn1	-0.410197	STMN1		ENSMUSG00000064367	mt-Nd5	-0.948354	MT-ND5		ENSMUSG00000010601	Svil	1.08998	SVIL
ENSMUSG00000028910	Mecr	-0.409918	MECR		ENSMUSG00000061848	Gm5805	-0.947547	GM5805		ENSMUSG00000063884	Stat3	1.08897	STAT3
ENSMUSG00000057363	Uxs1	-0.409523	UXS1		ENSMUSG00000029066	Mrpl20	-0.947109	MRPL20		ENSMUSG00000022159	Cpn1	1.08792	CPN1
ENSMUSG00000019791	Hint3	-0.40944	HINT3		ENSMUSG00000090733	Rps27	-0.94682	RPS27		ENSMUSG00000028550	Rnf122	1.08617	RNF122
ENSMUSG00000035203	Epn1	-0.409416	EPN1		ENSMUSG00000042737	Dpm3	-0.946599	DPM3		ENSMUSG00000020198	Fam43a	1.08319	FAM43A
ENSMUSG00000074781	Ube2n	-0.408634	UBE2N		ENSMUSG00000004038	Gstm3	-0.946205	GSTM3		ENSMUSG00000024603	Tert	1.08166	TERT
ENSMUSG00000028217	Cdh17	-0.40859	CDH17		ENSMUSG00000012483	Rpa3	-0.946021	RPA3		ENSMUSG00000025982	Ovgp1	1.08162	OVGP1
ENSMUSG00000009647	Mcu	-0.408455	MCU		ENSMUSG00000005732	Ranbp1	-0.945423	RANBP1		ENSMUSG00000029729	Zc3h12c	1.08006	ZC3H12C
ENSMUSG00000007837	Prrg2	-0.408365	PRRG2		ENSMUSG00000060938	Rpl26	-0.944173	RPL26		ENSMUSG00000052928	Gab1	1.07874	GAB1
ENSMUSG00000020386	Sar1b	-0.408308	SAR1B		ENSMUSG00000024177	Nme4	-0.943702	NME4		ENSMUSG00000020463	Prox1	1.07833	PROX1
ENSMUSG00000023707	Ogfod2	-0.408166	OGFOD2		ENSMUSG00000072571	Tmem253	-0.943496	TMEM253		ENSMUSG00000026031	Unc13b	1.07809	UNC13B
ENSMUSG00000035047	Kri1	-0.407658	KRI1		ENSMUSG00000085183	Gm12603	-0.943082	GM12603		ENSMUSG00000026576	Hist1h2bg	1.0771	HIST1H2BG
ENSMUSG00000032239	Rp9	-0.407657	RP9		ENSMUSG00000106361	Gm43742	-0.942194	GM43742		ENSMUSG00000026836	Sertad4	1.07676	SERTAD4
ENSMUSG00000098332	2310009A05Rik	-0.407139	2310009A05RIK		ENSMUSG00000027679	Dnajc19	-0.942183	DNAJC19		ENSMUSG00000027993	Rps6ka5	1.07639	RPS6KA5
ENSMUSG00000038500	Prr3	-0.407139	PRR3		ENSMUSG00000079225	Gm9531	-0.94187	GM9531		ENSMUSG00000029575	Ihh	1.07578	IHH
ENSMUSG00000039715	Wdr34	-0.407136	WDR34		ENSMUSG00000069899	Gm12166	-0.941805	GM12166		ENSMUSG00000031842	C1s2	1.07512	C1S2
ENSMUSG00000027447	Cst3	-0.406841	CST3		ENSMUSG00000020219	Timm13	-0.941627	TIMM13		ENSMUSG00000028517	Vamp7-ps	1.07449	VAMP7-PS
ENSMUSG00000036615	Rfxap	-0.406627	RFXAP		ENSMUSG00000057036	Gm7536	-0.940869	GM7536		ENSMUSG00000097333	Bco2	1.07429	BCO2
ENSMUSG00000024966	Stip1	-0.406457	STIP1		ENSMUSG00000020022	Ndufa12	-0.939821	NDUFA12		ENSMUSG00000071757	Anxa11	1.07279	ANXA11
ENSMUSG00000029034	Ints11	-0.40642	INTS11		ENSMUSG00000023484	Prph	-0.937958	PRPH		ENSMUSG00000047123	Cobll1	1.07091	COBLL1
ENSMUSG00000005054	Cstb	-0.406368	CSTB		ENSMUSG00000000740	Rpl13	-0.936271	RPL13		ENSMUSG00000047248	Trim62	1.07074	TRIM62
ENSMUSG00000089824	Rbm12	-0.405873	RBM12		ENSMUSG00000035215	Lsm7	-0.935801	LSM7		ENSMUSG00000021549	Nupl1	1.07064	NUPL1
ENSMUSG00000030802	Bckdk	-0.405726	BCKDK		ENSMUSG00000079608	Stard6	-0.935357	STARD6		ENSMUSG00000020273	Alms1	1.0704	ALMS1
ENSMUSG00000022792	Yars2	-0.405691	YARS2		ENSMUSG00000074445	Sprr2a3	-0.933788	SPRR2A3		ENSMUSG00000038733	C4bp	1.06893	C4BP
ENSMUSG00000032977	Fam207a	-0.405472	FAM207A		ENSMUSG00000051671	Coa6	-0.933554	COA6		ENSMUSG00000022253	Slc39a10	1.06884	SLC39A10
ENSMUSG00000027488	Snta1	-0.405396	SNTA1		ENSMUSG00000041697	Cox6a1	-0.933394	COX6A1		ENSMUSG00000054200	Sorbs3	1.0683	SORBS3
ENSMUSG00000036073	Galt	-0.405089	GALT		ENSMUSG00000020308	Tpgs1	-0.933192	TPGS1		ENSMUSG00000038069	Hal	1.06678	HAL
ENSMUSG00000044496	2510039O18Rik	-0.404874	2510039O18RIK		ENSMUSG00000018446	C1qbp	-0.933185	C1QBP		ENSMUSG00000039982	Gm14221	1.06616	GM14221
ENSMUSG00000020843	Timm22	-0.40479	TIMM22		ENSMUSG00000025473	Adam8	-0.931979	ADAM8		ENSMUSG00000073147	Zfp719	1.06607	ZFP719
ENSMUSG00000047635	2810006K23Rik	-0.40476	2810006K23RIK		ENSMUSG00000027932	Slc27a3	-0.93196	SLC27A3		ENSMUSG00000045210	Hipk2	1.06595	HIPK2
ENSMUSG00000008475	Arpc5	-0.404752	ARPC5		ENSMUSG00000082480	Gm11687	-0.931107	GM11687		ENSMUSG00000025195	Rora	1.06459	RORA
ENSMUSG00000021054	Sgpp1	-0.404742	SGPP1		ENSMUSG00000003072	Atp5d	-0.929823	ATP5D		ENSMUSG00000052688	Tnfrsf10b	1.06302	TNFRSF10B
ENSMUSG00000028743	Akr7a5	-0.404647	AKR7A5		ENSMUSG00000075402	Krt76	-0.928921	KRT76		ENSMUSG00000042272	Ap4e1	1.06242	AP4E1
ENSMUSG00000057177	Gsk3a	-0.404547	GSK3A		ENSMUSG00000005124	Wisp1	-0.928617	WISP1		ENSMUSG00000066800	Sv2a	1.0616	SV2A
ENSMUSG00000022471	Xrcc6	-0.404487	XRCC6		ENSMUSG00000059363	Fxn	-0.928604	FXN		ENSMUSG00000026342	A630052C17Rik	1.06127	A630052C17RIK
ENSMUSG00000040220	Gas8	-0.404052	GAS8		ENSMUSG00000097769	Snhg4	-0.928359	SNHG4		ENSMUSG00000027291	Ypel2	1.06119	YPEL2
ENSMUSG00000029622	Arpc1b	-0.403864	ARPC1B		ENSMUSG00000030417	Pdcd5	-0.927737	PDCD5		ENSMUSG00000024019	Tmem44	1.06108	TMEM44
ENSMUSG00000034412	Tbc1d10a	-0.403764	TBC1D10A		ENSMUSG00000020267	Hint1	-0.926884	HINT1		ENSMUSG00000075585	Sphk1	1.05939	SPHK1
ENSMUSG00000044201	Cdc25c	-0.403701	CDC25C		ENSMUSG00000098053	Gm27033	-0.926276	GM27033		ENSMUSG00000042523	2810474O19Rik	1.05871	2810474O19RIK
ENSMUSG00000038671	Arfrp1	-0.403385	ARFRP1		ENSMUSG00000110545	Gm7730	-0.925155	GM7730		ENSMUSG00000034290	Dennd2c	1.05868	DENND2C
ENSMUSG00000023973	Cnpy3	-0.403354	CNPY3		ENSMUSG00000019303	Psmc3ip	-0.92514	PSMC3IP		ENSMUSG00000036053	Klf6	1.05644	KLF6
ENSMUSG00000022724	Riox2	-0.402915	RIOX2		ENSMUSG00000022370	Mrpl13	-0.92491	MRPL13		ENSMUSG00000041977	Hivep2	1.05626	HIVEP2
ENSMUSG00000037553	Zdhhc18	-0.402515	ZDHHC18		ENSMUSG00000071451	Psmg4	-0.924746	PSMG4		ENSMUSG00000055670	Id4	1.0562	ID4
ENSMUSG00000022407	Adsl	-0.402386	ADSL		ENSMUSG00000046364	Rpl27a	-0.924234	RPL27A		ENSMUSG00000001156	Ranbp2	1.05603	RANBP2
ENSMUSG00000028776	Tinagl1	-0.402244	TINAGL1		ENSMUSG00000083482	Gm14706	-0.924178	GM14706		ENSMUSG00000056888	Magi3	1.05577	MAGI3
ENSMUSG00000020911	Krt19	-0.40194	KRT19		ENSMUSG00000014633	Cmc2	-0.922632	CMC2		ENSMUSG00000066440	Oas1b	1.055	OAS1B
ENSMUSG00000040699	Limd2	-0.401876	LIMD2		ENSMUSG00000031023	Akip1	-0.921648	AKIP1		ENSMUSG00000061288	Slc17a4	1.05493	SLC17A4
ENSMUSG00000096740	Lbhd1	-0.40143	LBHD1		ENSMUSG00000074269	Rec114	-0.921604	REC114		ENSMUSG00000023961	Sesn1	1.05378	SESN1
ENSMUSG00000068391	Chrac1	-0.401379	CHRAC1		ENSMUSG00000002660	Clpp	-0.921028	CLPP		ENSMUSG00000059149	Kifc2	1.05211	KIFC2
ENSMUSG00000028622	Mrpl37	-0.40136	MRPL37		ENSMUSG00000026895	Ndufa8	-0.920485	NDUFA8		ENSMUSG00000034295	sept-05	1.05194	SEPT-05
ENSMUSG00000032399	Rpl4	-0.400926	RPL4		ENSMUSG00000078572	Ndufaf8	-0.920376	NDUFAF8		ENSMUSG00000023800	Lag3	1.05122	LAG3
ENSMUSG00000004032	Gstm5	-0.400564	GSTM5		ENSMUSG00000037580	Gch1	-0.919436	GCH1		ENSMUSG00000054843	Lmo7	1.05043	LMO7
ENSMUSG00000110185	Igip	-0.400424	IGIP		ENSMUSG00000063320	1190007I07Rik	-0.919093	1190007I07RIK		ENSMUSG00000070047	Med12	1.05023	MED12
ENSMUSG00000045438	Cox19	-0.399702	COX19		ENSMUSG00000096935	1700113A16Rik	-0.918878	1700113A16RIK		ENSMUSG00000062646	Myom3	1.05001	MYOM3
ENSMUSG00000028992	Nmnat1	-0.39966	NMNAT1		ENSMUSG00000018293	Pfn1	-0.918848	PFN1		ENSMUSG00000091474	Bcl11b	1.04804	BCL11B
ENSMUSG00000040482	Dxo	-0.399452	DXO		ENSMUSG00000020477	Mrps24	-0.918525	MRPS24		ENSMUSG00000001542	Maob	1.048	MAOB
ENSMUSG00000027222	Pex16	-0.399055	PEX16		ENSMUSG00000058216	Gstp3	-0.918524	GSTP3		ENSMUSG00000074582	Flnc	1.04665	FLNC
ENSMUSG00000014606	Slc25a11	-0.398928	SLC25A11		ENSMUSG00000062054	Iah1	-0.917581	IAH1		ENSMUSG00000029169	Gm7224	1.04635	GM7224
ENSMUSG00000022040	Ephx2	-0.39844	EPHX2		ENSMUSG00000059070	Rpl18	-0.917536	RPL18		ENSMUSG00000048232	Pcdh7	1.04475	PCDH7
ENSMUSG00000028691	Prdx1	-0.398335	PRDX1		ENSMUSG00000074129	Rpl13a	-0.916673	RPL13A		ENSMUSG00000005615	Capn6	1.04457	CAPN6
ENSMUSG00000001844	Zdhhc4	-0.398304	ZDHHC4		ENSMUSG00000034932	Mrpl54	-0.916228	MRPL54		ENSMUSG00000051306	Nup153	1.0431	NUP153
ENSMUSG00000022774	Ncbp2	-0.397749	NCBP2		ENSMUSG00000074578	Zfas1	-0.916128	ZFAS1		ENSMUSG00000032202	Iqgap2	1.043	IQGAP2
ENSMUSG00000019579	Mydgf	-0.397084	MYDGF		ENSMUSG00000091786	Gm8425	-0.916013	GM8425		ENSMUSG00000041852	Als2	1.04284	ALS2
ENSMUSG00000052962	Mrpl35	-0.396893	MRPL35		ENSMUSG00000040498	Igsf23	-0.915281	IGSF23		ENSMUSG00000029761	Arid4b	1.04096	ARID4B
ENSMUSG00000046718	Bst2	-0.396558	BST2		ENSMUSG00000060923	Acyp2	-0.915197	ACYP2		ENSMUSG00000047153	Smg1	1.04022	SMG1
ENSMUSG00000026696	Vamp4	-0.396163	VAMP4		ENSMUSG00000110841		-0.914759			ENSMUSG00000057614	Vcl	1.03962	VCL
ENSMUSG00000023967	Mrps18a	-0.396125	MRPS18A		ENSMUSG00000023939	Mrpl14	-0.91386	MRPL14		ENSMUSG00000022961	Vps13a	1.03901	VPS13A
ENSMUSG00000045665	Mfsd5	-0.395835	MFSD5		ENSMUSG00000021606	Ndufs6	-0.913729	NDUFS6		ENSMUSG00000002996	Naip5	1.03894	NAIP5
ENSMUSG00000057497	Fam136a	-0.395764	FAM136A		ENSMUSG00000039001	Rps21	-0.913406	RPS21		ENSMUSG00000027822	Zfp458	1.03787	ZFP458
ENSMUSG00000031201	Brcc3	-0.395728	BRCC3		ENSMUSG00000045257	Morn2	-0.913223	MORN2		ENSMUSG00000062627	Gm4596	1.037	GM4596
ENSMUSG00000025781	Atp5c1	-0.395686	ATP5C1		ENSMUSG00000073676	Hspe1	-0.912596	HSPE1		ENSMUSG00000033014	Amdhd1	1.0362	AMDHD1
ENSMUSG00000029535	Triap1	-0.395683	TRIAP1		ENSMUSG00000033099	Nol12	-0.912525	NOL12		ENSMUSG00000034525	Nckap5l	1.03502	NCKAP5L
ENSMUSG00000025157	Zdhhc16	-0.39548	ZDHHC16		ENSMUSG00000064254	Ethe1	-0.912144	ETHE1		ENSMUSG00000026872	Xdh	1.03331	XDH
ENSMUSG00000032263	Bckdhb	-0.395172	BCKDHB		ENSMUSG00000059518	Znhit1	-0.912142	ZNHIT1		ENSMUSG00000021254	Caprin1	1.03309	CAPRIN1
ENSMUSG00000027533	Fabp5	-0.394669	FABP5		ENSMUSG00000034161	Scx	-0.911949	SCX		ENSMUSG00000021775	Fer1l6	1.03294	FER1L6
ENSMUSG00000032398	Snapc5	-0.394148	SNAPC5		ENSMUSG00000025903	Lypla1	-0.911386	LYPLA1		ENSMUSG00000039480	Elf1	1.03202	ELF1
ENSMUSG00000021024	Psma6	-0.394085	PSMA6		ENSMUSG00000030432	Rpl28	-0.911306	RPL28		ENSMUSG00000031278	Slc26a9	1.0316	SLC26A9
ENSMUSG00000006335	Tfpt	-0.393896	TFPT		ENSMUSG00000015289	Lage3	-0.910915	LAGE3		ENSMUSG00000025602	C1s1	1.03116	C1S1
ENSMUSG00000052456	Asna1	-0.393733	ASNA1		ENSMUSG00000033847	Pla2g4c	-0.910898	PLA2G4C		ENSMUSG00000039005	Tfr2	1.03034	TFR2
ENSMUSG00000075486	Commd6	-0.393647	COMMD6		ENSMUSG00000063011	Msln	-0.910758	MSLN		ENSMUSG00000035941	Baz2b	1.02867	BAZ2B
ENSMUSG00000036376	Abt1	-0.393451	ABT1		ENSMUSG00000024608	Rps14	-0.910585	RPS14		ENSMUSG00000004231	Maf	1.02841	MAF
ENSMUSG00000062075	Lmnb2	-0.393245	LMNB2		ENSMUSG00000052364	B630019K06Rik	-0.91	B630019K06RIK		ENSMUSG00000033444	Asap2	1.02775	ASAP2
ENSMUSG00000058446	Znrf2	-0.393107	ZNRF2		ENSMUSG00000083854	Dnajc19-ps	-0.909918	DNAJC19-PS		ENSMUSG00000049106	Amigo3	1.02662	AMIGO3
ENSMUSG00000041126	H2afv	-0.393043	H2AFV		ENSMUSG00000028066	Pmf1	-0.909522	PMF1		ENSMUSG00000017418	Klf2	1.02659	KLF2
ENSMUSG00000001755	Coasy	-0.392922	COASY		ENSMUSG00000081490	Gm11830	-0.90941	GM11830		ENSMUSG00000044617	6430548M08Rik	1.02504	6430548M08RIK
ENSMUSG00000051495	Irf2bp2	-0.392869	IRF2BP2		ENSMUSG00000050705	2310061I04Rik	-0.90929	2310061I04RIK		ENSMUSG00000032264	Msmo1	1.02192	MSMO1
ENSMUSG00000029472	Anapc5	-0.392646	ANAPC5		ENSMUSG00000021276	Cinp	-0.909133	CINP		ENSMUSG00000035901	Fam214a	1.02145	FAM214A
ENSMUSG00000001016	Ilf2	-0.392547	ILF2		ENSMUSG00000001403	Ube2c	-0.90856	UBE2C		ENSMUSG00000038497	Zfp36l2	1.02141	ZFP36L2
ENSMUSG00000006024	Napa	-0.392469	NAPA		ENSMUSG00000042043	Tbca	-0.906757	TBCA		ENSMUSG00000038256	9930021J03Rik	1.02043	9930021J03RIK
ENSMUSG00000036873	2410004B18Rik	-0.392431	2410004B18RIK		ENSMUSG00000073633	Fbxo36	-0.90575	FBXO36		ENSMUSG00000082536	Fyco1	1.02002	FYCO1
ENSMUSG00000035960	Apex1	-0.392336	APEX1		ENSMUSG00000008668	Rps18	-0.905717	RPS18		ENSMUSG00000037242	Nsdhl	1.01955	NSDHL
ENSMUSG00000040795	Iqcc	-0.392294	IQCC		ENSMUSG00000103653	Gstp-ps	-0.905417	GSTP-PS		ENSMUSG00000017009	Ifi211	1.01823	IFI211
ENSMUSG00000027405	Nop56	-0.392246	NOP56		ENSMUSG00000038900	Rpl12	-0.904648	RPL12		ENSMUSG00000041957	Akr1c19	1.01794	AKR1C19
ENSMUSG00000035601	Trmt10b	-0.392183	TRMT10B		ENSMUSG00000041841	Rpl37	-0.904581	RPL37		ENSMUSG00000038122	Bhlha15	1.01769	BHLHA15
ENSMUSG00000036513	Commd2	-0.391914	COMMD2		ENSMUSG00000102014	2900009J06Rik	-0.90375	2900009J06RIK		ENSMUSG00000029708	Zfp292	1.0169	ZFP292
ENSMUSG00000050174	Nudt6	-0.391782	NUDT6		ENSMUSG00000063275	Hacd1	-0.902429	HACD1		ENSMUSG00000031925	Sqle	1.0165	SQLE
ENSMUSG00000031934	Panx1	-0.391758	PANX1		ENSMUSG00000081824	BC002163	-0.900999	BC002163		ENSMUSG00000000266	Tiparp	1.01645	TIPARP
ENSMUSG00000002835	Chaf1a	-0.391468	CHAF1A		ENSMUSG00000059534	Uqcr10	-0.900901	UQCR10		ENSMUSG00000034522	5430430B14Rik	1.01429	5430430B14RIK
ENSMUSG00000050910	Cdr2l	-0.390408	CDR2L		ENSMUSG00000089715	Cbx6	-0.900899	CBX6		ENSMUSG00000004508	Cttnbp2nl	1.01417	CTTNBP2NL
ENSMUSG00000003166	Dgcr2	-0.389435	DGCR2		ENSMUSG00000025290	Rps24	-0.900053	RPS24		ENSMUSG00000024663	Abca8b	1.01399	ABCA8B
ENSMUSG00000027305	Ndufaf1	-0.389282	NDUFAF1		ENSMUSG00000044258	Ctla2a	-0.899655	CTLA2A		ENSMUSG00000021895	Irak3	1.0136	IRAK3
ENSMUSG00000027198	Ext2	-0.389225	EXT2		ENSMUSG00000022972	1110004E09Rik	-0.898271	1110004E09RIK		ENSMUSG00000057835	Acsm3	1.01299	ACSM3
ENSMUSG00000025538	Sumf2	-0.389123	SUMF2		ENSMUSG00000090110	Cmc4	-0.897985	CMC4		ENSMUSG00000057092	Foxo6	1.01292	FOXO6
ENSMUSG00000061028	Clasrp	-0.389094	CLASRP		ENSMUSG00000090083	Rnf8	-0.897612	RNF8		ENSMUSG00000041997	Cnot1	1.01196	CNOT1
ENSMUSG00000024369	Nelfe	-0.388922	NELFE		ENSMUSG00000059326	Csf2ra	-0.897575	CSF2RA		ENSMUSG00000027346	Wdr47	1.01177	WDR47
ENSMUSG00000027424	Mgme1	-0.388819	MGME1		ENSMUSG00000023046	Igfbp6	-0.897517	IGFBP6		ENSMUSG00000035051	Magee1	1.01126	MAGEE1
ENSMUSG00000073434	Wdr90	-0.388744	WDR90		ENSMUSG00000053565	Eif3k	-0.896817	EIF3K		ENSMUSG00000002546	Zfyve1	1.01115	ZFYVE1
ENSMUSG00000042670	Immp1l	-0.388724	IMMP1L		ENSMUSG00000093674	Rpl41	-0.896161	RPL41		ENSMUSG00000056763	Srcap	1.00995	SRCAP
ENSMUSG00000068114	Ccdc134	-0.388681	CCDC134		ENSMUSG00000033036	Gm7879	-0.895797	GM7879		ENSMUSG00000017144	Cacnb1	1.00907	CACNB1
ENSMUSG00000028107	Tars2	-0.38858	TARS2		ENSMUSG00000006095	Tbcb	-0.895566	TBCB		ENSMUSG00000004558	Arhgap32	1.00904	ARHGAP32
ENSMUSG00000029621	Arpc1a	-0.388546	ARPC1A		ENSMUSG00000047428	Dlk2	-0.894582	DLK2		ENSMUSG00000036898	Zfp229	1.00813	ZFP229
ENSMUSG00000001964	Emd	-0.387876	EMD		ENSMUSG00000046573	Lyrm4	-0.893966	LYRM4		ENSMUSG00000033004	H1f0	1.00681	H1F0
ENSMUSG00000031838	Ifi30	-0.387741	IFI30		ENSMUSG00000028393	Alad	-0.893655	ALAD		ENSMUSG00000024174	P2rx7	1.00489	P2RX7
ENSMUSG00000031169	Porcn	-0.387565	PORCN		ENSMUSG00000024841	Eif1ad	-0.892819	EIF1AD		ENSMUSG00000038664	Rreb1	1.00284	RREB1
ENSMUSG00000000355	Mcts1	-0.387538	MCTS1		ENSMUSG00000068220	Lgals1	-0.892542	LGALS1		ENSMUSG00000033526	Kctd14	1.00217	KCTD14
ENSMUSG00000038965	Ube2l3	-0.387248	UBE2L3		ENSMUSG00000040767	Snrnp25	-0.892458	SNRNP25		ENSMUSG00000028344	Sptbn1	1.00213	SPTBN1
ENSMUSG00000050891	Tatdn1	-0.386594	TATDN1		ENSMUSG00000022978	Mis18a	-0.892064	MIS18A		ENSMUSG00000026116	Lnpep	1.0021	LNPEP
ENSMUSG00000042770	Hebp1	-0.386502	HEBP1		ENSMUSG00000025362	Rps26	-0.891869	RPS26		ENSMUSG00000032402	Zbtb11	1.00168	ZBTB11
ENSMUSG00000034544	Rsrc1	-0.386421	RSRC1		ENSMUSG00000024446	Rpp21	-0.890636	RPP21		ENSMUSG00000050270	Fzd5	1.00136	FZD5
ENSMUSG00000029096	Htra3	-0.385293	HTRA3		ENSMUSG00000040658	Dnph1	-0.890383	DNPH1		ENSMUSG00000045954	Jmjd1c	1.00076	JMJD1C
ENSMUSG00000036442	Thap11	-0.385182	THAP11		ENSMUSG00000078784	1810022K09Rik	-0.889913	1810022K09RIK		ENSMUSG00000000282	Asb13	1.00019	ASB13
ENSMUSG00000020156	Mum1	-0.384967	MUM1		ENSMUSG00000009076	Zmat5	-0.889819	ZMAT5		ENSMUSG00000033209	Irgm2	0.999998	IRGM2
ENSMUSG00000067787	Blcap	-0.384476	BLCAP		ENSMUSG00000014294	Ndufa2	-0.889354	NDUFA2		ENSMUSG00000032369	Plekha7	0.999615	PLEKHA7
ENSMUSG00000091337	Eid1	-0.384309	EID1		ENSMUSG00000006589	Aprt	-0.889152	APRT		ENSMUSG00000032407	Myo6	0.998383	MYO6
ENSMUSG00000041168	Lonp1	-0.384192	LONP1		ENSMUSG00000061397	Krt79	-0.889091	KRT79		ENSMUSG00000042508	Ptger4	0.997392	PTGER4
ENSMUSG00000053801	Grwd1	-0.3841	GRWD1		ENSMUSG00000057278	Snrpg	-0.889048	SNRPG		ENSMUSG00000034297	Cwf19l2	0.996892	CWF19L2
ENSMUSG00000021456	Fbp2	-0.383879	FBP2		ENSMUSG00000026755	Arpc5l	-0.887235	ARPC5L		ENSMUSG00000071176	Arid4a	0.996856	ARID4A
ENSMUSG00000001100	Poldip2	-0.38381	POLDIP2		ENSMUSG00000111176		-0.887089			ENSMUSG00000005442	Fryl	0.995935	FRYL
ENSMUSG00000011254	Thg1l	-0.383675	THG1L		ENSMUSG00000014243	Zswim7	-0.88702	ZSWIM7		ENSMUSG00000026553	5830417I10Rik	0.995842	5830417I10RIK
ENSMUSG00000018882	Mrpl45	-0.382709	MRPL45		ENSMUSG00000070953	Rabepk	-0.886965	RABEPK		ENSMUSG00000030515	Zfp532	0.994911	ZFP532
ENSMUSG00000049091	Sephs2	-0.382631	SEPHS2		ENSMUSG00000037772	Mrpl23	-0.886283	MRPL23		ENSMUSG00000022176	Dock1	0.994527	DOCK1
ENSMUSG00000022283	Pabpc1	-0.382567	PABPC1		ENSMUSG00000035202	Lars2	-0.88508	LARS2		ENSMUSG00000057335	Myo5c	0.993636	MYO5C
ENSMUSG00000026955	Sapcd2	-0.382374	SAPCD2		ENSMUSG00000003873	Bax	-0.884075	BAX		ENSMUSG00000030313	Kdm5a	0.992693	KDM5A
ENSMUSG00000021494	Ddx41	-0.38237	DDX41		ENSMUSG00000074211	Sdhaf1	-0.883832	SDHAF1		ENSMUSG00000023977	Klhl28	0.992365	KLHL28
ENSMUSG00000058240	Cryzl1	-0.382157	CRYZL1		ENSMUSG00000110371	Gm9619	-0.883665	GM9619		ENSMUSG00000026781	Glg1	0.991347	GLG1
ENSMUSG00000028251	Tstd3	-0.382008	TSTD3		ENSMUSG00000073702	Rpl31	-0.883143	RPL31		ENSMUSG00000038371	Kat6a	0.990144	KAT6A
ENSMUSG00000030265	Kras	-0.38177	KRAS		ENSMUSG00000013858	Tmem259	-0.883012	TMEM259		ENSMUSG00000041308	Gm21092	0.989464	GM21092
ENSMUSG00000020372	Rack1	-0.381756	RACK1		ENSMUSG00000062997	Rpl35	-0.882936	RPL35		ENSMUSG00000002633	Errfi1	0.989314	ERRFI1
ENSMUSG00000025432	Avil	-0.381554	AVIL		ENSMUSG00000097195	Snhg5	-0.880867	SNHG5		ENSMUSG00000022037	Scd2	0.98889	SCD2
ENSMUSG00000036894	Rap2b	-0.381158	RAP2B		ENSMUSG00000020307	Cdc34	-0.880692	CDC34		ENSMUSG00000059970	Hist1h2be	0.988569	HIST1H2BE
ENSMUSG00000009687	Fxyd5	-0.38115	FXYD5		ENSMUSG00000095677	Dynlt1f	-0.880562	DYNLT1F		ENSMUSG00000038119	Stard13	0.988424	STARD13
ENSMUSG00000050708	Ftl1	-0.381134	FTL1		ENSMUSG00000066809	Gm10180	-0.879189	GM10180		ENSMUSG00000024687	Cpeb2	0.988264	CPEB2
ENSMUSG00000041560	Gltscr2	-0.381014	GLTSCR2		ENSMUSG00000037740	Mrps26	-0.879112	MRPS26		ENSMUSG00000039789	Tfcp2l1	0.987938	TFCP2L1
ENSMUSG00000026927	Sdccag3	-0.380387	SDCCAG3		ENSMUSG00000073616	Cops9	-0.878895	COPS9		ENSMUSG00000078700	4930402H24Rik	0.987811	4930402H24RIK
ENSMUSG00000020303	Stc2	-0.380329	STC2		ENSMUSG00000054136	Adm2	-0.878889	ADM2		ENSMUSG00000072623	Peli1	0.987005	PELI1
ENSMUSG00000026019	Wdr12	-0.37958	WDR12		ENSMUSG00000086728	Man2c1os	-0.877847	MAN2C1OS		ENSMUSG00000051341	Tspyl4	0.986286	TSPYL4
ENSMUSG00000032185	Carm1	-0.379562	CARM1		ENSMUSG00000053173	Rpl18-ps2	-0.8773	RPL18-PS2		ENSMUSG00000030279	Hsd17b7	0.985863	HSD17B7
ENSMUSG00000025408	Ddit3	-0.379293	DDIT3		ENSMUSG00000083087	Gm11249	-0.876923	GM11249		ENSMUSG00000005907	Hif1a	0.98507	HIF1A
ENSMUSG00000031671	Setd6	-0.379128	SETD6		ENSMUSG00000005667	Mthfd2	-0.875935	MTHFD2		ENSMUSG00000022708	Bach1	0.983375	BACH1
ENSMUSG00000024091	Vapa	-0.378927	VAPA		ENSMUSG00000029642	Polr1d	-0.874923	POLR1D		ENSMUSG00000043987	Ints6	0.982954	INTS6
ENSMUSG00000004096	Cwc15	-0.378863	CWC15		ENSMUSG00000045273	Cenph	-0.874579	CENPH		ENSMUSG00000078671	Epha7	0.982627	EPHA7
ENSMUSG00000023988	Bysl	-0.378743	BYSL		ENSMUSG00000053453	Thoc7	-0.87322	THOC7		ENSMUSG00000022376	Ampd3	0.981904	AMPD3
ENSMUSG00000046909	Tefm	-0.37868	TEFM		ENSMUSG00000054428	Atpif1	-0.873201	ATPIF1		ENSMUSG00000039145	Creb3l2	0.980703	CREB3L2
ENSMUSG00000026547	Tagln2	-0.378458	TAGLN2		ENSMUSG00000081344	Gm14303	-0.871587	GM14303		ENSMUSG00000054364	Eml6	0.979529	EML6
ENSMUSG00000031505	Naxd	-0.378029	NAXD		ENSMUSG00000071072	Ptges3	-0.871261	PTGES3		ENSMUSG00000037410	Tec	0.979509	TEC
ENSMUSG00000044408	Sptssa	-0.377817	SPTSSA		ENSMUSG00000034892	Rps29	-0.871113	RPS29		ENSMUSG00000033955	Eif2ak3	0.979475	EIF2AK3
ENSMUSG00000038975	Rabggtb	-0.377662	RABGGTB		ENSMUSG00000035364	4930524J08Rik	-0.870476	4930524J08RIK		ENSMUSG00000040359	Stat2	0.97716	STAT2
ENSMUSG00000026960	Arl6ip6	-0.377657	ARL6IP6		ENSMUSG00000062647	Rpl7a	-0.869919	RPL7A		ENSMUSG00000022377	Gm20544	0.976629	GM20544
ENSMUSG00000026701	Prdx6	-0.377477	PRDX6		ENSMUSG00000075266	Cenpw	-0.869873	CENPW		ENSMUSG00000025437	Sash1	0.97646	SASH1
ENSMUSG00000040822	1700123O20Rik	-0.377287	1700123O20RIK		ENSMUSG00000049517	Rps23	-0.869304	RPS23		ENSMUSG00000057894	Ddx3x	0.97535	DDX3X
ENSMUSG00000024785	Rcl1	-0.376208	RCL1		ENSMUSG00000022890	Atp5j	-0.869155	ATP5J		ENSMUSG00000021998	Ripk1	0.975244	RIPK1
ENSMUSG00000022552	Sharpin	-0.375691	SHARPIN		ENSMUSG00000106918	Mrpl33	-0.868994	MRPL33		ENSMUSG00000041229	Hist3h2a	0.975066	HIST3H2A
ENSMUSG00000020649	Rrm2	-0.375641	RRM2		ENSMUSG00000022842	Ece2	-0.868767	ECE2		ENSMUSG00000049764	Gm5828	0.974757	GM5828
ENSMUSG00000026374	Tsn	-0.375602	TSN		ENSMUSG00000019689	Fmc1	-0.866685	FMC1		ENSMUSG00000050199	Zkscan7	0.974206	ZKSCAN7
ENSMUSG00000032306	Mpi	-0.375422	MPI		ENSMUSG00000061787	Rps17	-0.866634	RPS17		ENSMUSG00000031266	Scd1	0.97372	SCD1
ENSMUSG00000014786	Slc9a5	-0.375298	SLC9A5		ENSMUSG00000071644	Eef1g	-0.866437	EEF1G		ENSMUSG00000032584	Zfp108	0.972707	ZFP108
ENSMUSG00000026097	Ormdl1	-0.374535	ORMDL1		ENSMUSG00000024944	Arl2	-0.866022	ARL2		ENSMUSG00000013846	Usp54	0.971187	USP54
ENSMUSG00000005447	Pafah1b3	-0.374349	PAFAH1B3		ENSMUSG00000061650	Med9	-0.865315	MED9		ENSMUSG00000005102	Mob3c	0.970571	MOB3C
ENSMUSG00000022555	Dgat1	-0.374082	DGAT1		ENSMUSG00000109141	Gm44619	-0.864115	GM44619		ENSMUSG00000034614	Zfhx4	0.969228	ZFHX4
ENSMUSG00000048027	Rgmb	-0.373888	RGMB		ENSMUSG00000016427	Ndufa1	-0.863819	NDUFA1		ENSMUSG00000022016	Apbb1	0.968528	APBB1
ENSMUSG00000020547	Bzw2	-0.373879	BZW2		ENSMUSG00000025271	Pfkfb1	-0.863818	PFKFB1		ENSMUSG00000038902	Gigyf2	0.968011	GIGYF2
ENSMUSG00000001435	Col18a1	-0.373825	COL18A1		ENSMUSG00000041774	Ydjc	-0.863716	YDJC		ENSMUSG00000024563	Ptp4a1	0.965441	PTP4A1
ENSMUSG00000054717	Hmgb2	-0.373315	HMGB2		ENSMUSG00000022194	Pabpn1	-0.863046	PABPN1		ENSMUSG00000032194	Dio1	0.965362	DIO1
ENSMUSG00000028124	Gclm	-0.373263	GCLM		ENSMUSG00000035674	Ndufa3	-0.862405	NDUFA3		ENSMUSG00000053279	Hist1h2al	0.96536	HIST1H2AL
ENSMUSG00000027523	Gnas	-0.372671	GNAS		ENSMUSG00000023020	Cox14	-0.860495	COX14		ENSMUSG00000039458	Rlf	0.96529	RLF
ENSMUSG00000031585	Gtf2e2	-0.372291	GTF2E2		ENSMUSG00000036639	Nudt1	-0.860137	NUDT1		ENSMUSG00000033400	Tcea3	0.965255	TCEA3
ENSMUSG00000028063	Lmna	-0.372139	LMNA		ENSMUSG00000023039	Krt7	-0.857521	KRT7		ENSMUSG00000034765	Gm16244	0.965193	GM16244
ENSMUSG00000031578	Mak16	-0.371969	MAK16		ENSMUSG00000068329	Htra2	-0.857189	HTRA2		ENSMUSG00000031833	Wac	0.964786	WAC
ENSMUSG00000030298	Sec13	-0.371567	SEC13		ENSMUSG00000002804	Nudt14	-0.856937	NUDT14		ENSMUSG00000028580	Atxn7	0.964627	ATXN7
ENSMUSG00000002897	Il17ra	-0.37156	IL17RA		ENSMUSG00000014980	Tsen15	-0.85693	TSEN15		ENSMUSG00000031618	Dusp8	0.964585	DUSP8
ENSMUSG00000066900	Suds3	-0.371447	SUDS3		ENSMUSG00000028797	Tmem234	-0.856823	TMEM234		ENSMUSG00000048832	Krt80	0.964168	KRT80
ENSMUSG00000021569	Trip13	-0.371433	TRIP13		ENSMUSG00000005575	Ube2m	-0.856446	UBE2M		ENSMUSG00000005534	Map3k3	0.963979	MAP3K3
ENSMUSG00000041995	Zbed3	-0.371165	ZBED3		ENSMUSG00000003429	Rps11	-0.856235	RPS11		ENSMUSG00000022801	Stard9	0.963019	STARD9
ENSMUSG00000078813	Leng1	-0.370878	LENG1		ENSMUSG00000020224	Llph	-0.854914	LLPH		ENSMUSG00000051335	Nphp3	0.961392	NPHP3
ENSMUSG00000030007	Cct7	-0.370569	CCT7		ENSMUSG00000042541	Sem1	-0.854496	SEM1		ENSMUSG00000008200	Actg1	0.961308	ACTG1
ENSMUSG00000004266	Ptpn6	-0.370446	PTPN6		ENSMUSG00000010911	Apip	-0.854299	APIP		ENSMUSG00000042446	Chd6	0.961217	CHD6
ENSMUSG00000043716	Rpl7	-0.370365	RPL7		ENSMUSG00000002985	Apoe	-0.85412	APOE		ENSMUSG00000005893	Frs2	0.961079	FRS2
ENSMUSG00000030284	Creld1	-0.370272	CRELD1		ENSMUSG00000026087	Mrpl30	-0.853993	MRPL30		ENSMUSG00000005774	Plxna2	0.96092	PLXNA2
ENSMUSG00000028073	Pear1	-0.369706	PEAR1		ENSMUSG00000021263	Degs2	-0.85385	DEGS2		ENSMUSG00000021133	Rgs11	0.960919	RGS11
ENSMUSG00000029993	Nfu1	-0.369635	NFU1		ENSMUSG00000021868	Ppif	-0.853679	PPIF		ENSMUSG00000000711	Tubb4a	0.96038	TUBB4A
ENSMUSG00000018921	Pelp1	-0.369512	PELP1		ENSMUSG00000082431	Tdpx-ps1	-0.853571	TDPX-PS1		ENSMUSG00000068876	Samd4	0.959138	SAMD4
ENSMUSG00000039887	Alg14	-0.369356	ALG14		ENSMUSG00000001707	Eef1e1	-0.853488	EEF1E1		ENSMUSG00000059975	Sspn	0.959083	SSPN
ENSMUSG00000031987	Egln1	-0.36923	EGLN1		ENSMUSG00000037525	Bcdin3d	-0.853356	BCDIN3D		ENSMUSG00000024042	Ier3	0.958162	IER3
ENSMUSG00000020167	Tcf3	-0.368093	TCF3		ENSMUSG00000073705	Apitd1	-0.853301	APITD1		ENSMUSG00000048271	Mapk8ip1	0.95775	MAPK8IP1
ENSMUSG00000027940	Tpm3	-0.368003	TPM3		ENSMUSG00000000295	Hddc2	-0.853233	HDDC2		ENSMUSG00000035992	Skil	0.957309	SKIL
ENSMUSG00000016526	Dyrk3	-0.36782	DYRK3		ENSMUSG00000002416	Ndufb2	-0.853045	NDUFB2		ENSMUSG00000020070	Tbc1d15	0.955731	TBC1D15
ENSMUSG00000052485	Tmem171	-0.367794	TMEM171		ENSMUSG00000029161	Cgref1	-0.852972	CGREF1		ENSMUSG00000078779	Rev3l	0.955612	REV3L
ENSMUSG00000019082	Slc25a22	-0.367753	SLC25A22		ENSMUSG00000017404	Rpl19	-0.852752	RPL19		ENSMUSG00000035725	Tmem267	0.954913	TMEM267
ENSMUSG00000038503	Mesdc2	-0.367724	MESDC2		ENSMUSG00000030825	Hsd17b14	-0.851951	HSD17B14		ENSMUSG00000033478	Btbd7	0.954781	BTBD7
ENSMUSG00000058704	Memo1	-0.366962	MEMO1		ENSMUSG00000059355	Wdr83os	-0.851493	WDR83OS		ENSMUSG00000060397	Zbtb10	0.954676	ZBTB10
ENSMUSG00000025086	Trub1	-0.366612	TRUB1		ENSMUSG00000021040	Slirp	-0.850881	SLIRP		ENSMUSG00000073427	Fam20c	0.95462	FAM20C
ENSMUSG00000053604	Rpia	-0.366545	RPIA		ENSMUSG00000069117	Gm10260	-0.850437	GM10260		ENSMUSG00000019838	Bdkrb2	0.954432	BDKRB2
ENSMUSG00000059552	Trp53	-0.366329	TRP53		ENSMUSG00000024914	Drap1	-0.85018	DRAP1		ENSMUSG00000028082	Atp8a1	0.953353	ATP8A1
ENSMUSG00000001687	Ubl3	-0.366073	UBL3		ENSMUSG00000034566	Atp5h	-0.849693	ATP5H		ENSMUSG00000024077	Zdhhc17	0.951843	ZDHHC17
ENSMUSG00000063015	Ccni	-0.36568	CCNI		ENSMUSG00000022820	Ndufb4	-0.849127	NDUFB4		ENSMUSG00000019944	Scaf8	0.951374	SCAF8
ENSMUSG00000005873	Reep5	-0.365666	REEP5		ENSMUSG00000042962	Gm5436	-0.848571	GM5436		ENSMUSG00000031583	Nebl	0.951331	NEBL
ENSMUSG00000055850	Rnf181	-0.365555	RNF181		ENSMUSG00000034203	Chchd4	-0.848034	CHCHD4		ENSMUSG00000026409	Alpk1	0.951233	ALPK1
ENSMUSG00000028093	Acp6	-0.364881	ACP6		ENSMUSG00000018286	Psmb6	-0.847378	PSMB6		ENSMUSG00000037475	Trio	0.950676	TRIO
ENSMUSG00000045799	Gm9800	-0.363926	GM9800		ENSMUSG00000000088	Cox5a	-0.846771	COX5A		ENSMUSG00000028080		0.947987
ENSMUSG00000079557	March2	-0.363293	MARCH2		ENSMUSG00000051518	Rps19bp1	-0.845428	RPS19BP1		ENSMUSG00000041219	Kif24	0.947932	KIF24
ENSMUSG00000025156	Gps1	-0.363287	GPS1		ENSMUSG00000090509	Sfta2	-0.845364	SFTA2		ENSMUSG00000051236	Gm12183	0.947551	GM12183
ENSMUSG00000032643	Fhl3	-0.362993	FHL3		ENSMUSG00000001525	Tubb5	-0.845053	TUBB5		ENSMUSG00000029502	Fosb	0.947465	FOSB
ENSMUSG00000032497	Lrrfip2	-0.362551	LRRFIP2		ENSMUSG00000071655	Ubxn1	-0.844868	UBXN1		ENSMUSG00000026510	Ash1l	0.946839	ASH1L
ENSMUSG00000071708	Sms	-0.362527	SMS		ENSMUSG00000036186	Fam69b	-0.844465	FAM69B		ENSMUSG00000022973	Bicc1	0.946781	BICC1
ENSMUSG00000028923	Necap2	-0.362434	NECAP2		ENSMUSG00000087113	Gm11714	-0.844439	GM11714		ENSMUSG00000028381	Mylip	0.946353	MYLIP
ENSMUSG00000024646	Cyb5a	-0.362285	CYB5A		ENSMUSG00000032715	Trib3	-0.844224	TRIB3		ENSMUSG00000036782	Amer1	0.94628	AMER1
ENSMUSG00000040435	Ppp1r15a	-0.361788	PPP1R15A		ENSMUSG00000097711	Gm5523	-0.844173	GM5523		ENSMUSG00000033282	Zfp383	0.946168	ZFP383
ENSMUSG00000056121	Fez2	-0.361764	FEZ2		ENSMUSG00000002379	Ndufa11	-0.844	NDUFA11		ENSMUSG00000033904	Trip11	0.945122	TRIP11
ENSMUSG00000000581	C1d	-0.36176	C1D		ENSMUSG00000034259	Exosc4	-0.843982	EXOSC4		ENSMUSG00000021027	Glis3	0.944516	GLIS3
ENSMUSG00000052915	Msl1	-0.361101	MSL1		ENSMUSG00000071014	Ndufb6	-0.842527	NDUFB6		ENSMUSG00000048410	Auts2	0.944405	AUTS2
ENSMUSG00000018040	Rrp7a	-0.360899	RRP7A		ENSMUSG00000016503	Gtf3a	-0.841824	GTF3A		ENSMUSG00000003134	Pcf11	0.94339	PCF11
ENSMUSG00000034868	Myl12b	-0.360562	MYL12B		ENSMUSG00000097402	Gm17399	-0.841778	GM17399		ENSMUSG00000026803	Prdm16	0.942126	PRDM16
ENSMUSG00000009640	Dmap1	-0.360533	DMAP1		ENSMUSG00000078249	Hmga1-rs1	-0.841296	HMGA1-RS1		ENSMUSG00000037646	Hist2h2be	0.942074	HIST2H2BE
ENSMUSG00000028568	Btf3l4	-0.36015	BTF3L4		ENSMUSG00000098234	Snhg6	-0.841152	SNHG6		ENSMUSG00000046982	Dhx9	0.941767	DHX9
ENSMUSG00000051557	Pusl1	-0.359888	PUSL1		ENSMUSG00000001794	Capns1	-0.841132	CAPNS1		ENSMUSG00000038822	Tcf7l1	0.941245	TCF7L1
ENSMUSG00000022404	Slc25a17	-0.35985	SLC25A17		ENSMUSG00000085395	Gm13056	-0.840569	GM13056		ENSMUSG00000040339	Gm13421	0.940822	GM13421
ENSMUSG00000017861	Mybl2	-0.359315	MYBL2		ENSMUSG00000073599	Ecscr	-0.840286	ECSCR		ENSMUSG00000060206	Spty2d1	0.940695	SPTY2D1
ENSMUSG00000109324	Prmt1	-0.359004	PRMT1		ENSMUSG00000028464	Tpm2	-0.840022	TPM2		ENSMUSG00000036403	Id2	0.939742	ID2
ENSMUSG00000032757	Bet1	-0.358539	BET1		ENSMUSG00000032387	Rbpms2	-0.839445	RBPMS2		ENSMUSG00000044042	Cd300lb	0.939615	CD300LB
ENSMUSG00000020402	Vdac1	-0.358535	VDAC1		ENSMUSG00000040204	Pclaf	-0.83911	PCLAF		ENSMUSG00000028164	Cnksr3	0.938957	CNKSR3
ENSMUSG00000038279	Nop2	-0.358299	NOP2		ENSMUSG00000016252	Atp5e	-0.838984	ATP5E		ENSMUSG00000025224	Rnf152	0.938924	RNF152
ENSMUSG00000074247	Dda1	-0.358041	DDA1		ENSMUSG00000086644	Gm13470	-0.838303	GM13470		ENSMUSG00000044167	Gnpda1	0.937653	GNPDA1
ENSMUSG00000039058	Ak5	-0.357686	AK5		ENSMUSG00000028972	Car6	-0.837759	CAR6		ENSMUSG00000026657	Lhx9	0.936217	LHX9
ENSMUSG00000031954	Cfdp1	-0.357674	CFDP1		ENSMUSG00000049036	Tmem121	-0.83771	TMEM121		ENSMUSG00000074994	Clcn6	0.934409	CLCN6
ENSMUSG00000068856	Sf3b4	-0.357559	SF3B4		ENSMUSG00000007836	Hnrnpa0	-0.837555	HNRNPA0		ENSMUSG00000024769	Ankhd1	0.933673	ANKHD1
ENSMUSG00000015016	Acsf3	-0.356768	ACSF3		ENSMUSG00000014551	Mrps25	-0.836411	MRPS25		ENSMUSG00000045180	Srrm2	0.933109	SRRM2
ENSMUSG00000018442	Derl2	-0.356727	DERL2		ENSMUSG00000039771	Polr2j	-0.835572	POLR2J		ENSMUSG00000042211	Hist1h2bh	0.93299	HIST1H2BH
ENSMUSG00000010095	Slc3a2	-0.356643	SLC3A2		ENSMUSG00000021403	Serpinb9b	-0.835208	SERPINB9B		ENSMUSG00000043019	Plcxd2	0.932516	PLCXD2
ENSMUSG00000039183	Nubp2	-0.355893	NUBP2		ENSMUSG00000021079	Timm9	-0.834212	TIMM9		ENSMUSG00000032560	Plekhm3	0.931651	PLEKHM3
ENSMUSG00000032047	Acat1	-0.355748	ACAT1		ENSMUSG00000022474	Pmm1	-0.8339	PMM1		ENSMUSG00000074909	Cc2d2a	0.929873	CC2D2A
ENSMUSG00000036099	Vezt	-0.355634	VEZT		ENSMUSG00000027160	Ccdc34	-0.833414	CCDC34		ENSMUSG00000022124	Ephb6	0.929695	EPHB6
ENSMUSG00000022962	Gart	-0.355158	GART		ENSMUSG00000021280	Exoc3l4	-0.832014	EXOC3L4		ENSMUSG00000066880	Dhcr24	0.929475	DHCR24
ENSMUSG00000031609	Sap30	-0.354573	SAP30		ENSMUSG00000029625	Cpsf4	-0.831875	CPSF4		ENSMUSG00000003198	Gm11769	0.928675	GM11769
ENSMUSG00000019868	Vta1	-0.354371	VTA1		ENSMUSG00000036860	Mrpl55	-0.831591	MRPL55		ENSMUSG00000019768	Zfp608	0.926672	ZFP608
ENSMUSG00000027610	Gss	-0.3541	GSS		ENSMUSG00000025747	Tyms	-0.83119	TYMS		ENSMUSG00000029275	Cracr2a	0.926638	CRACR2A
ENSMUSG00000027957	Slc35a3	-0.353828	SLC35A3		ENSMUSG00000029394	Cdk2ap1	-0.82985	CDK2AP1		ENSMUSG00000018920	Zscan25	0.925771	ZSCAN25
ENSMUSG00000030224	Strap	-0.3537	STRAP		ENSMUSG00000028861	Mrps15	-0.82964	MRPS15		ENSMUSG00000041440	Lipe	0.925274	LIPE
ENSMUSG00000028300	3110043O21Rik	-0.353405	3110043O21RIK		ENSMUSG00000030876	Mettl9	-0.829612	METTL9		ENSMUSG00000049323	Fam13b	0.924771	FAM13B
ENSMUSG00000031556	Tm2d2	-0.352191	TM2D2		ENSMUSG00000008036	Ap2s1	-0.828268	AP2S1		ENSMUSG00000075033	Dclre1c	0.924516	DCLRE1C
ENSMUSG00000024312	Wdr46	-0.352011	WDR46		ENSMUSG00000028639	Ybx1	-0.828055	YBX1		ENSMUSG00000021025	Adamts9	0.924094	ADAMTS9
ENSMUSG00000027852	Nras	-0.351846	NRAS		ENSMUSG00000030725	Lipt2	-0.827777	LIPT2		ENSMUSG00000024304	Cxcl1	0.922682	CXCL1
ENSMUSG00000022999	Lmbr1l	-0.351823	LMBR1L		ENSMUSG00000082815	Gm5678	-0.827696	GM5678		ENSMUSG00000021708	Klf10	0.922454	KLF10
ENSMUSG00000060073	Psma3	-0.351779	PSMA3		ENSMUSG00000037152	Ndufc1	-0.827667	NDUFC1		ENSMUSG00000030583	Tcn2	0.918298	TCN2
ENSMUSG00000045751	Mms22l	-0.351664	MMS22L		ENSMUSG00000063787	Chchd1	-0.827616	CHCHD1		ENSMUSG00000032097	Prdm2	0.918187	PRDM2
ENSMUSG00000022205	Sub1	-0.351589	SUB1		ENSMUSG00000030814	Bcl7c	-0.827154	BCL7C		ENSMUSG00000051166	9430020K01Rik	0.917381	9430020K01RIK
ENSMUSG00000040913	Fbxw4	-0.351425	FBXW4		ENSMUSG00000064326	Siva1	-0.826845	SIVA1		ENSMUSG00000048373	Cib3	0.916704	CIB3
ENSMUSG00000042660	Wdr55	-0.350534	WDR55		ENSMUSG00000058600	Rpl30	-0.826838	RPL30		ENSMUSG00000029822	Rere	0.916561	RERE
ENSMUSG00000033880	Lgals3bp	-0.350328	LGALS3BP		ENSMUSG00000063172	Hspb11	-0.826158	HSPB11		ENSMUSG00000024642	Dusp16	0.916263	DUSP16
ENSMUSG00000004771	Rab11a	-0.349556	RAB11A		ENSMUSG00000046330	Rpl37a	-0.825888	RPL37A		ENSMUSG00000090673	Uba7	0.915886	UBA7
ENSMUSG00000025439	Clns1a	-0.348567	CLNS1A		ENSMUSG00000020801	Med31	-0.825556	MED31		ENSMUSG00000026491	Sox9	0.91468	SOX9
ENSMUSG00000027835	Pdcd10	-0.348153	PDCD10		ENSMUSG00000056201	Cfl1	-0.824927	CFL1		ENSMUSG00000026596	Arl10	0.914536	ARL10
ENSMUSG00000043061	Tmem18	-0.348141	TMEM18		ENSMUSG00000044145	1810024B03Rik	-0.824316	1810024B03RIK		ENSMUSG00000029833	Acsf2	0.913766	ACSF2
ENSMUSG00000059689	Zfp637	-0.3479	ZFP637		ENSMUSG00000031750	Il34	-0.824031	IL34		ENSMUSG00000041417	Fbxo2	0.913026	FBXO2
ENSMUSG00000029152	Ociad1	-0.347205	OCIAD1		ENSMUSG00000018008	Cyth4	-0.823902	CYTH4		ENSMUSG00000031386	Zfp964	0.912752	ZFP964
ENSMUSG00000022204	Ngdn	-0.347165	NGDN		ENSMUSG00000079003	Samd1	-0.823488	SAMD1		ENSMUSG00000020986	Ttc37	0.912588	TTC37
ENSMUSG00000028863	Meaf6	-0.347034	MEAF6		ENSMUSG00000055839	Elob	-0.82287	ELOB		ENSMUSG00000058093	Kdm4c	0.912474	KDM4C
ENSMUSG00000020869	Lrrc59	-0.346928	LRRC59		ENSMUSG00000040888	Gfer	-0.822649	GFER		ENSMUSG00000038260	Sgk1	0.910907	SGK1
ENSMUSG00000001105	Ift20	-0.346867	IFT20		ENSMUSG00000021607	Mrpl36	-0.822443	MRPL36		ENSMUSG00000056579	Zfp236	0.910162	ZFP236
ENSMUSG00000038544	Inip	-0.346376	INIP		ENSMUSG00000033530	Ttc7b	-0.822257	TTC7B		ENSMUSG00000032000	Pax3	0.909966	PAX3
ENSMUSG00000021610	Clptm1l	-0.346321	CLPTM1L		ENSMUSG00000032518	Rpsa	-0.822193	RPSA		ENSMUSG00000070372	Utrn	0.909701	UTRN
ENSMUSG00000028221	Tmem55a	-0.346315	TMEM55A		ENSMUSG00000036223	Ska1	-0.820715	SKA1		ENSMUSG00000058420	Zfp119b	0.909675	ZFP119B
ENSMUSG00000040028	Elavl1	-0.345889	ELAVL1		ENSMUSG00000035198	Tubg1	-0.820487	TUBG1		ENSMUSG00000037270	Rin2	0.908979	RIN2
ENSMUSG00000001082	Mfsd10	-0.345681	MFSD10		ENSMUSG00000074513	Arfip1	-0.820294	ARFIP1		ENSMUSG00000024302	Irs2	0.908798	IRS2
ENSMUSG00000014837	4931428F04Rik	-0.345542	4931428F04RIK		ENSMUSG00000028643	Svbp	-0.820109	SVBP		ENSMUSG00000059495	Spata13	0.908707	SPATA13
ENSMUSG00000059939	9430015G10Rik	-0.345098	9430015G10RIK		ENSMUSG00000038845	Phb	-0.819769	PHB		ENSMUSG00000048878	Fam227a	0.907236	FAM227A
ENSMUSG00000070697	Utp3	-0.345013	UTP3		ENSMUSG00000079941	Gm11273	-0.819662	GM11273		ENSMUSG00000040296	Zfp644	0.906258	ZFP644
ENSMUSG00000029334	Prkg2	-0.344669	PRKG2		ENSMUSG00000043155	Hpdl	-0.819627	HPDL		ENSMUSG00000037172	Derl3	0.905379	DERL3
ENSMUSG00000031660	Brd7	-0.344554	BRD7		ENSMUSG00000014313	Cox6c	-0.819143	COX6C		ENSMUSG00000026482	Kmt2c	0.905044	KMT2C
ENSMUSG00000038838	Vars2	-0.344394	VARS2		ENSMUSG00000022223	Sdr39u1	-0.818787	SDR39U1		ENSMUSG00000067150	Vps13c	0.904684	VPS13C
ENSMUSG00000026526	Fh1	-0.3443	FH1		ENSMUSG00000015672	Mrpl32	-0.818445	MRPL32		ENSMUSG00000030691	Ctnnb1	0.903903	CTNNB1
ENSMUSG00000041429	Nthl1	-0.34421	NTHL1		ENSMUSG00000051502	Ufsp1	-0.818372	UFSP1		ENSMUSG00000053835	C3	0.90385	C3
ENSMUSG00000028458	Tesk1	-0.343588	TESK1		ENSMUSG00000108414	Snhg1	-0.817687	SNHG1		ENSMUSG00000031538	Sgms2	0.902635	SGMS2
ENSMUSG00000024429	Gnl1	-0.343441	GNL1		ENSMUSG00000071867	Gm6304	-0.817666	GM6304		ENSMUSG00000004267	Per2	0.902348	PER2
ENSMUSG00000045237	1110012L19Rik	-0.342676	1110012L19RIK		ENSMUSG00000022560	Slc52a2	-0.817386	SLC52A2		ENSMUSG00000057551	Gclc	0.90155	GCLC
ENSMUSG00000057572	Zbtb8os	-0.342429	ZBTB8OS		ENSMUSG00000019806	Aig1	-0.816818	AIG1		ENSMUSG00000033952	Zfp800	0.900627	ZFP800
ENSMUSG00000027282	Mtch2	-0.342025	MTCH2		ENSMUSG00000002393	Nr2f6	-0.816766	NR2F6		ENSMUSG00000034430	Cdh13	0.899834	CDH13
ENSMUSG00000020430	Pes1	-0.341755	PES1		ENSMUSG00000022956	Atp5o	-0.816034	ATP5O		ENSMUSG00000024759	Rsf1	0.899612	RSF1
ENSMUSG00000050017	Pitpnb	-0.341727	PITPNB		ENSMUSG00000109761	5430403N17Rik	-0.815389	5430403N17RIK		ENSMUSG00000038002	Creb5	0.899506	CREB5
ENSMUSG00000022698	Naa50	-0.341429	NAA50		ENSMUSG00000020712	Tcam1	-0.815206	TCAM1		ENSMUSG00000033540	Lig4	0.899456	LIG4
ENSMUSG00000036432	Siah2	-0.341307	SIAH2		ENSMUSG00000061360	Phf5a	-0.815051	PHF5A		ENSMUSG00000024998	Zmym6	0.899249	ZMYM6
ENSMUSG00000024158	Hagh	-0.341053	HAGH		ENSMUSG00000060860	Ube2s	-0.814919	UBE2S		ENSMUSG00000033628	Pld1	0.898903	PLD1
ENSMUSG00000028337	Coro2a	-0.340883	CORO2A		ENSMUSG00000022982	Sod1	-0.814876	SOD1		ENSMUSG00000031791	Zfp866	0.897828	ZFP866
ENSMUSG00000017299	Dnttip1	-0.340853	DNTTIP1		ENSMUSG00000032288	Imp3	-0.814796	IMP3		ENSMUSG00000006930	Jade2	0.897797	JADE2
ENSMUSG00000019261	Map1s	-0.340586	MAP1S		ENSMUSG00000071528	Usmg5	-0.814024	USMG5		ENSMUSG00000058638	Hspa1b	0.897388	HSPA1B
ENSMUSG00000030505	Prmt3	-0.34048	PRMT3		ENSMUSG00000015093	Clic3	-0.813939	CLIC3		ENSMUSG00000047036	Pag1	0.89702	PAG1
ENSMUSG00000029198	Grpel1	-0.340415	GRPEL1		ENSMUSG00000080893	Gm15920	-0.813493	GM15920		ENSMUSG00000066643	Nav3	0.896867	NAV3
ENSMUSG00000040174	Alkbh3	-0.340412	ALKBH3		ENSMUSG00000003346	Abhd17a	-0.813492	ABHD17A		ENSMUSG00000041777	Adgrl2	0.895034	ADGRL2
ENSMUSG00000001524	Gtf2h4	-0.340225	GTF2H4		ENSMUSG00000042419	Nfkbil1	-0.812046	NFKBIL1		ENSMUSG00000027805	Ubr1	0.894928	UBR1
ENSMUSG00000021963	Sap18	-0.340208	SAP18		ENSMUSG00000006310	Zbtb32	-0.81164	ZBTB32		ENSMUSG00000060275	Ankrd34a	0.893906	ANKRD34A
ENSMUSG00000061232	H2-K1	-0.339948	H2-K1		ENSMUSG00000040532	Abhd11	-0.811524	ABHD11		ENSMUSG00000078716	Klf7	0.893891	KLF7
ENSMUSG00000040263	Klhdc4	-0.339882	KLHDC4		ENSMUSG00000087590	Epb41l4aos	-0.81114	EPB41L4AOS		ENSMUSG00000036745	Ccdc173	0.893338	CCDC173
ENSMUSG00000060121	Gemin2	-0.339636	GEMIN2		ENSMUSG00000055762	Eef1d	-0.811082	EEF1D		ENSMUSG00000024206	Gm6560	0.893059	GM6560
ENSMUSG00000024592	C330018D20Rik	-0.339492	C330018D20RIK		ENSMUSG00000059461	Gm7331	-0.810976	GM7331		ENSMUSG00000011427	Capn9	0.891845	CAPN9
ENSMUSG00000022556	Hsf1	-0.339481	HSF1		ENSMUSG00000001666	Ddt	-0.810749	DDT		ENSMUSG00000020941	Asxl2	0.891513	ASXL2
ENSMUSG00000055612	Cdca7	-0.339415	CDCA7		ENSMUSG00000023033	Scn8a	-0.809974	SCN8A		ENSMUSG00000041530	Irf6	0.891338	IRF6
ENSMUSG00000024732	Ccdc86	-0.338879	CCDC86		ENSMUSG00000016344	Ppdpf	-0.809902	PPDPF		ENSMUSG00000023963	Sptan1	0.890783	SPTAN1
ENSMUSG00000003812	Dnase2a	-0.338691	DNASE2A		ENSMUSG00000023906	Cldn6	-0.80981	CLDN6		ENSMUSG00000002028	Ehbp1	0.890589	EHBP1
ENSMUSG00000028013	Ppa2	-0.338679	PPA2		ENSMUSG00000035048	Anapc13	-0.808713	ANAPC13		ENSMUSG00000018412	Chd9	0.890096	CHD9
ENSMUSG00000022216	Psme1	-0.338183	PSME1		ENSMUSG00000036398	Ppp1r11	-0.808122	PPP1R11		ENSMUSG00000055204	Psd3	0.88896	PSD3
ENSMUSG00000021124	Vti1b	-0.338083	VTI1B		ENSMUSG00000028010	Gar1	-0.807775	GAR1		ENSMUSG00000069495	Hpx	0.888637	HPX
ENSMUSG00000030127	Cops7a	-0.337752	COPS7A		ENSMUSG00000028470	Hint2	-0.80723	HINT2		ENSMUSG00000056493	Zcchc11	0.887571	ZCCHC11
ENSMUSG00000046432	Bex3	-0.337212	BEX3		ENSMUSG00000067722	BC003965	-0.8066	BC003965		ENSMUSG00000028999	Mkl2	0.887514	MKL2
ENSMUSG00000003848	Nob1	-0.336921	NOB1		ENSMUSG00000044303	Cdkn2a	-0.806042	CDKN2A		ENSMUSG00000074482	Gm37233	0.887488	GM37233
ENSMUSG00000039682	Lap3	-0.336883	LAP3		ENSMUSG00000062867	Impdh2	-0.805887	IMPDH2		ENSMUSG00000053113	Sdr42e1	0.887377	SDR42E1
ENSMUSG00000028969	Cdk5	-0.336351	CDK5		ENSMUSG00000047675	Rps8	-0.805786	RPS8		ENSMUSG00000095325	Trib1	0.886151	TRIB1
ENSMUSG00000039236	Isg20	-0.336274	ISG20		ENSMUSG00000027752	Exosc8	-0.803267	EXOSC8		ENSMUSG00000035476	Nfrkb	0.882085	NFRKB
ENSMUSG00000026728	Vim	-0.335948	VIM		ENSMUSG00000024537	Psmg2	-0.802777	PSMG2		ENSMUSG00000041215	Pdpk1	0.880817	PDPK1
ENSMUSG00000024436	Mrps18b	-0.335919	MRPS18B		ENSMUSG00000024963	Dnajc4	-0.802768	DNAJC4		ENSMUSG00000037526	Snx30	0.880809	SNX30
ENSMUSG00000055447	Cd47	-0.335629	CD47		ENSMUSG00000021391	Cenpp	-0.802711	CENPP		ENSMUSG00000028245	Faah	0.880806	FAAH
ENSMUSG00000091896	Ube2d2a	-0.33526	UBE2D2A		ENSMUSG00000061286	Exosc5	-0.802687	EXOSC5		ENSMUSG00000054381	Gm12576	0.879269	GM12576
ENSMUSG00000027937	Jtb	-0.334796	JTB		ENSMUSG00000036199	Ndufa13	-0.802632	NDUFA13		ENSMUSG00000039646	Tbc1d23	0.878843	TBC1D23
ENSMUSG00000027808	Serp1	-0.33469	SERP1		ENSMUSG00000028044	Cks1b	-0.802631	CKS1B		ENSMUSG00000003382	Pik3c2a	0.878261	PIK3C2A
ENSMUSG00000002658	Gtf2f1	-0.334073	GTF2F1		ENSMUSG00000079440	Alpi	-0.802366	ALPI		ENSMUSG00000022201	Zfp97	0.878194	ZFP97
ENSMUSG00000021178	Psmc1	-0.3339	PSMC1		ENSMUSG00000037905	Bri3bp	-0.802169	BRI3BP		ENSMUSG00000014077	Fermt1	0.87814	FERMT1
ENSMUSG00000027935	Rab13	-0.33362	RAB13		ENSMUSG00000041506	Rrp9	-0.801721	RRP9		ENSMUSG00000018102	Wdfy3	0.877497	WDFY3
ENSMUSG00000000339	Rtca	-0.3336	RTCA		ENSMUSG00000034729	Mrps10	-0.800889	MRPS10		ENSMUSG00000026170	Rnase4	0.877441	RNASE4
ENSMUSG00000026761	Orc4	-0.333522	ORC4		ENSMUSG00000024181	Mrpl28	-0.799631	MRPL28		ENSMUSG00000024074	Ift80	0.87733	IFT80
ENSMUSG00000022024	Sugt1	-0.333404	SUGT1		ENSMUSG00000061477	Rps7	-0.799575	RPS7		ENSMUSG00000032405	Adgrl3	0.876797	ADGRL3
ENSMUSG00000026887	Mrrf	-0.333208	MRRF		ENSMUSG00000002728	Naa20	-0.799564	NAA20		ENSMUSG00000036863	Usp25	0.876324	USP25
ENSMUSG00000031751	Amfr	-0.332695	AMFR		ENSMUSG00000099481	Xndc1	-0.79954	XNDC1		ENSMUSG00000033965	Rfx7	0.875988	RFX7
ENSMUSG00000029311	Hsd17b11	-0.332633	HSD17B11		ENSMUSG00000021509	Slc25a48	-0.799496	SLC25A48		ENSMUSG00000037235	Zmiz1	0.875917	ZMIZ1
ENSMUSG00000024513	Mbd2	-0.332464	MBD2		ENSMUSG00000079435	Rpl36a	-0.798614	RPL36A		ENSMUSG00000064043	Zfp37	0.875911	ZFP37
ENSMUSG00000022791	Tnk2	-0.332451	TNK2		ENSMUSG00000063457	Rps15	-0.798557	RPS15		ENSMUSG00000045095	Gcnt2	0.875876	GCNT2
ENSMUSG00000038059	Smim3	-0.332369	SMIM3		ENSMUSG00000038695	Josd2	-0.797441	JOSD2		ENSMUSG00000046185	Gm37494	0.875358	GM37494
ENSMUSG00000060147	Serpinb6a	-0.332313	SERPINB6A		ENSMUSG00000024213	Nudt3	-0.797383	NUDT3		ENSMUSG00000026604	Usp53	0.875012	USP53
ENSMUSG00000029521	Chek2	-0.332291	CHEK2		ENSMUSG00000067367	Lyar	-0.796905	LYAR		ENSMUSG00000027164	Gm43737	0.87491	GM43737
ENSMUSG00000031146	Plp2	-0.332251	PLP2		ENSMUSG00000051736	Fam229b	-0.796813	FAM229B		ENSMUSG00000061079	Bcor	0.874337	BCOR
ENSMUSG00000032279	Idh3a	-0.332228	IDH3A		ENSMUSG00000022945	Chaf1b	-0.796783	CHAF1B		ENSMUSG00000020422	Spp1	0.873012	SPP1
ENSMUSG00000030663	1110004F10Rik	-0.33147	1110004F10RIK		ENSMUSG00000040231	Syngr4	-0.796265	SYNGR4		ENSMUSG00000072762	Crbn	0.872891	CRBN
ENSMUSG00000018666	Cbx1	-0.331388	CBX1		ENSMUSG00000014504	Srp19	-0.795405	SRP19		ENSMUSG00000038507	Adgrf4	0.872278	ADGRF4
ENSMUSG00000021650	Ptcd2	-0.331072	PTCD2		ENSMUSG00000021996	Esd	-0.794936	ESD		ENSMUSG00000041720	Zbtb38	0.872137	ZBTB38
ENSMUSG00000022544	Eef2kmt	-0.330982	EEF2KMT		ENSMUSG00000056209	Npm3	-0.794834	NPM3		ENSMUSG00000029381	Syne2	0.871962	SYNE2
ENSMUSG00000021660	Btf3	-0.330367	BTF3		ENSMUSG00000051184	Zfp524	-0.794821	ZFP524		ENSMUSG00000025314	Ythdc2	0.871804	YTHDC2
ENSMUSG00000038683	Pak1ip1	-0.330248	PAK1IP1		ENSMUSG00000016257	Prelid3b	-0.793885	PRELID3B		ENSMUSG00000024511	Spag9	0.871019	SPAG9
ENSMUSG00000031379	Pir	-0.330177	PIR		ENSMUSG00000022452	Smdt1	-0.793788	SMDT1		ENSMUSG00000048874	Ssfa2	0.870401	SSFA2
ENSMUSG00000030268	Bcat1	-0.329996	BCAT1		ENSMUSG00000079641	Rpl39	-0.793694	RPL39		ENSMUSG00000040380	Sirt1	0.869765	SIRT1
ENSMUSG00000012422	Tmem167	-0.327921	TMEM167		ENSMUSG00000052926	Rnaseh2a	-0.793411	RNASEH2A		ENSMUSG00000049470	Fam168a	0.868881	FAM168A
ENSMUSG00000019461	Plscr3	-0.32773	PLSCR3		ENSMUSG00000097165	2210008F06Rik	-0.792913	2210008F06RIK		ENSMUSG00000056268	Trappc8	0.867733	TRAPPC8
ENSMUSG00000042178	Armc5	-0.326814	ARMC5		ENSMUSG00000090862	Rps13	-0.792464	RPS13		ENSMUSG00000034601	Zfp30	0.867429	ZFP30
ENSMUSG00000033916	Chmp2a	-0.326804	CHMP2A		ENSMUSG00000004264	Phb2	-0.792109	PHB2		ENSMUSG00000015597	Elf4	0.866965	ELF4
ENSMUSG00000021748	Pdhb	-0.326655	PDHB		ENSMUSG00000022702	Hira	-0.792065	HIRA		ENSMUSG00000045098	Gm15459	0.86628	GM15459
ENSMUSG00000037196	Pacrg	-0.32534	PACRG		ENSMUSG00000060708	Bloc1s4	-0.791949	BLOC1S4		ENSMUSG00000021918	Sec16a	0.865489	SEC16A
ENSMUSG00000034343	Ube2f	-0.324869	UBE2F		ENSMUSG00000050608	Minos1	-0.791603	MINOS1		ENSMUSG00000056429	Tob1	0.864993	TOB1
ENSMUSG00000027455	Nsfl1c	-0.323887	NSFL1C		ENSMUSG00000019851	Perp	-0.791413	PERP		ENSMUSG00000045827	Helz	0.864836	HELZ
ENSMUSG00000029500	Pgam5	-0.323683	PGAM5		ENSMUSG00000034211	Mrps17	-0.791334	MRPS17		ENSMUSG00000032035	Aacs	0.86481	AACS
ENSMUSG00000003068	Stk11	-0.3231	STK11		ENSMUSG00000054091	1810037I17Rik	-0.790964	1810037I17RIK		ENSMUSG00000020546	Epha4	0.864212	EPHA4
ENSMUSG00000030353	Tead4	-0.323053	TEAD4		ENSMUSG00000014782	Plekhg4	-0.790806	PLEKHG4		ENSMUSG00000001630	Rasgrp3	0.864044	RASGRP3
ENSMUSG00000024097	Srsf7	-0.322802	SRSF7		ENSMUSG00000022221	Ripk3	-0.790403	RIPK3		ENSMUSG00000039968	Cish	0.864039	CISH
ENSMUSG00000030282	Cmas	-0.32278	CMAS		ENSMUSG00000023345	Poc1a	-0.79	POC1A		ENSMUSG00000006517	Epc1	0.86386	EPC1
ENSMUSG00000074358	Ccdc61	-0.322514	CCDC61		ENSMUSG00000031879	Fam96b	-0.789448	FAM96B		ENSMUSG00000067942	Diaph2	0.86378	DIAPH2
ENSMUSG00000030654	Arl6ip1	-0.321799	ARL6IP1		ENSMUSG00000057841	Rpl32	-0.789409	RPL32		ENSMUSG00000044338	Stil	0.863349	STIL
ENSMUSG00000041926	Rnpep	-0.32133	RNPEP		ENSMUSG00000039670	Oxld1	-0.78928	OXLD1		ENSMUSG00000037795	Rorc	0.862017	RORC
ENSMUSG00000049327	Kmt5a	-0.32091	KMT5A		ENSMUSG00000029149	Krtcap3	-0.789277	KRTCAP3		ENSMUSG00000038594	Fn1	0.8617	FN1
ENSMUSG00000085795	Zfp703	-0.320182	ZFP703		ENSMUSG00000036835	Psenen	-0.788977	PSENEN		ENSMUSG00000021540	Tbc1d4	0.8612	TBC1D4
ENSMUSG00000078584	AU022252	-0.320078	AU022252		ENSMUSG00000051146	Camk2n2	-0.788828	CAMK2N2		ENSMUSG00000037395	Zfp280d	0.860542	ZFP280D
ENSMUSG00000021981	Cab39l	-0.319846	CAB39L		ENSMUSG00000054426	A930005H10Rik	-0.788825	A930005H10RIK		ENSMUSG00000032377	Zufsp	0.860246	ZUFSP
ENSMUSG00000031697	Orc6	-0.319019	ORC6		ENSMUSG00000030189	Ybx3	-0.788625	YBX3		ENSMUSG00000034647	Trip12	0.859956	TRIP12
ENSMUSG00000054455	Vapb	-0.31837	VAPB		ENSMUSG00000032026	Rexo2	-0.788025	REXO2		ENSMUSG00000058318	Cyp4f17	0.859656	CYP4F17
ENSMUSG00000031584	Gsr	-0.318145	GSR		ENSMUSG00000017697	Ada	-0.787478	ADA		ENSMUSG00000054051	Prss23	0.857612	PRSS23
ENSMUSG00000029578	Wipi2	-0.317937	WIPI2		ENSMUSG00000022598	Psca	-0.787348	PSCA		ENSMUSG00000037001	Arid1a	0.857434	ARID1A
ENSMUSG00000042682	Selenok	-0.317437	SELENOK		ENSMUSG00000097177	9330159M07Rik	-0.786994	9330159M07RIK		ENSMUSG00000071369	Rragd	0.85741	RRAGD
ENSMUSG00000001847	Rac1	-0.317127	RAC1		ENSMUSG00000051989	Smim11	-0.786913	SMIM11		ENSMUSG00000020889	Gse1	0.856734	GSE1
ENSMUSG00000026926	Pmpca	-0.315281	PMPCA		ENSMUSG00000087477	Gm13822	-0.786902	GM13822		ENSMUSG00000032531	Ank3	0.856378	ANK3
ENSMUSG00000029430	Ran	-0.315004	RAN		ENSMUSG00000111761		-0.786697			ENSMUSG00000021945	Polk	0.85596	POLK
ENSMUSG00000002319	Ipo4	-0.314577	IPO4		ENSMUSG00000028982	Slc25a33	-0.786493	SLC25A33		ENSMUSG00000021950	Cldn2	0.855936	CLDN2
ENSMUSG00000030057	Cnbp	-0.314313	CNBP		ENSMUSG00000023755	Rhebl1	-0.786122	RHEBL1		ENSMUSG00000035851	Mbd5	0.855482	MBD5
ENSMUSG00000021906	Oxnad1	-0.314184	OXNAD1		ENSMUSG00000047822	Angptl8	-0.785143	ANGPTL8		ENSMUSG00000041220	Tanc2	0.854295	TANC2
ENSMUSG00000039246	Lyplal1	-0.31403	LYPLAL1		ENSMUSG00000049760	2410015M20Rik	-0.785025	2410015M20RIK		ENSMUSG00000017631	Usp32	0.851559	USP32
ENSMUSG00000031320	Rps4x	-0.313564	RPS4X		ENSMUSG00000041453	Rpl21	-0.784878	RPL21		ENSMUSG00000035093	Fhl1	0.850932	FHL1
ENSMUSG00000030045	Mrpl19	-0.313545	MRPL19		ENSMUSG00000059278	Naa38	-0.78449	NAA38		ENSMUSG00000017550	Sall1	0.850084	SALL1
ENSMUSG00000031197	Vbp1	-0.313298	VBP1		ENSMUSG00000036256	Igfbp7	-0.783337	IGFBP7		ENSMUSG00000028803	Slc26a2	0.848905	SLC26A2
ENSMUSG00000019795	Pcmt1	-0.313102	PCMT1		ENSMUSG00000035890	Rnf126	-0.782798	RNF126		ENSMUSG00000028957	Rictor	0.84874	RICTOR
ENSMUSG00000030079	Ruvbl1	-0.312663	RUVBL1		ENSMUSG00000060288	Ppih	-0.782673	PPIH		ENSMUSG00000104950	Zfp607a	0.848673	ZFP607A
ENSMUSG00000021103	Mnat1	-0.312569	MNAT1		ENSMUSG00000028936	Rpl22	-0.782656	RPL22		ENSMUSG00000049672	Mecom	0.848328	MECOM
ENSMUSG00000053838	Nudcd3	-0.312068	NUDCD3		ENSMUSG00000030291	Med21	-0.782159	MED21		ENSMUSG00000024238	Bnip3	0.848185	BNIP3
ENSMUSG00000021417	Eci2	-0.311581	ECI2		ENSMUSG00000006333	Rps9	-0.782087	RPS9		ENSMUSG00000036959	Cdc14a	0.848111	CDC14A
ENSMUSG00000025917	Cops5	-0.311365	COPS5		ENSMUSG00000078302	Foxd1	-0.781923	FOXD1		ENSMUSG00000075324	Usp12	0.846825	USP12
ENSMUSG00000018537	Pcgf2	-0.309848	PCGF2		ENSMUSG00000057130	Txnl4a	-0.781799	TXNL4A		ENSMUSG00000030759	Zfp939	0.844817	ZFP939
ENSMUSG00000003039	Fam32a	-0.309807	FAM32A		ENSMUSG00000046806	3110062M04Rik	-0.781794	3110062M04RIK		ENSMUSG00000001552	Ubr5	0.843624	UBR5
ENSMUSG00000062929	Cfl2	-0.309599	CFL2		ENSMUSG00000039016	Timm8b	-0.780413	TIMM8B		ENSMUSG00000039959	Camkk1	0.843264	CAMKK1
ENSMUSG00000003131	Pafah1b2	-0.307867	PAFAH1B2		ENSMUSG00000067288	Rps28	-0.780281	RPS28		ENSMUSG00000053950	Irf7	0.843259	IRF7
ENSMUSG00000039128	Cdc123	-0.307643	CDC123		ENSMUSG00000021418	Rpp40	-0.780277	RPP40		ENSMUSG00000099397	Mical2	0.843082	MICAL2
ENSMUSG00000020923	Ubtf	-0.307306	UBTF		ENSMUSG00000032381	Fam96a	-0.780034	FAM96A		ENSMUSG00000044197	Muc5b	0.842912	MUC5B
ENSMUSG00000040940	Arhgef1	-0.30684	ARHGEF1		ENSMUSG00000009927	Rps25	-0.779719	RPS25		ENSMUSG00000033102	Ptprb	0.842004	PTPRB
ENSMUSG00000003235	Eif2b5	-0.30591	EIF2B5		ENSMUSG00000074227	Spint2	-0.779586	SPINT2		ENSMUSG00000056313	Golgb1	0.841995	GOLGB1
ENSMUSG00000029147	Ppm1g	-0.305682	PPM1G		ENSMUSG00000034883	Lrr1	-0.779498	LRR1		ENSMUSG00000024900	Arnt	0.841568	ARNT
ENSMUSG00000020897	Aurkb	-0.305313	AURKB		ENSMUSG00000049124	Gm8186	-0.779456	GM8186		ENSMUSG00000067851	Zfp11	0.840769	ZFP11
ENSMUSG00000040945	Rcc2	-0.304659	RCC2		ENSMUSG00000028683	Eif2b3	-0.779449	EIF2B3		ENSMUSG00000034674	Osgin1	0.840741	OSGIN1
ENSMUSG00000021076	Actr10	-0.304136	ACTR10		ENSMUSG00000031629	Cenpu	-0.778528	CENPU		ENSMUSG00000037411	Map3k1	0.840221	MAP3K1
ENSMUSG00000039356	Exosc2	-0.303824	EXOSC2		ENSMUSG00000050628	Ubald2	-0.777388	UBALD2		ENSMUSG00000033454	Fam179b	0.840183	FAM179B
ENSMUSG00000026000	Lancl1	-0.303732	LANCL1		ENSMUSG00000002768	Mea1	-0.776874	MEA1		ENSMUSG00000069895	Sp4	0.839828	SP4
ENSMUSG00000022557	Bop1	-0.303201	BOP1		ENSMUSG00000003038	Hmgn2	-0.776814	HMGN2		ENSMUSG00000040761	Parp4	0.839306	PARP4
ENSMUSG00000022336	Eif3e	-0.301689	EIF3E		ENSMUSG00000059791	Nrm	-0.776318	NRM		ENSMUSG00000070808	Kat2b	0.838758	KAT2B
ENSMUSG00000019998	Stx7	-0.301495	STX7		ENSMUSG00000106037	Gm4332	-0.775597	GM4332		ENSMUSG00000027995	Foxn3	0.838666	FOXN3
ENSMUSG00000037514	Pank2	-0.301036	PANK2		ENSMUSG00000003970	Rpl8	-0.775493	RPL8		ENSMUSG00000064302	Rbm41	0.838218	RBM41
ENSMUSG00000011257	Pabpc4	-0.300734	PABPC4		ENSMUSG00000083716	Gm13436	-0.774954	GM13436		ENSMUSG00000062526	Enc1	0.837528	ENC1
ENSMUSG00000006777	Krt23	-0.300692	KRT23		ENSMUSG00000038037	Socs1	-0.774808	SOCS1		ENSMUSG00000025492	Slfn2	0.837388	SLFN2
ENSMUSG00000001380	Hars	-0.300141	HARS		ENSMUSG00000071662	Polr2g	-0.774684	POLR2G		ENSMUSG00000018796	Mpp7	0.837136	MPP7
ENSMUSG00000049382	Krt8	-0.300022	KRT8		ENSMUSG00000044080	S100a1	-0.773731	S100A1		ENSMUSG00000023022	Ctgf	0.836952	CTGF
ENSMUSG00000006398	Cdc20	-0.299908	CDC20		ENSMUSG00000038508	Gdf15	-0.773503	GDF15		ENSMUSG00000002831	Gm14292	0.836914	GM14292
ENSMUSG00000069565	Dazap1	-0.299862	DAZAP1		ENSMUSG00000019710	Mrpl24	-0.773255	MRPL24		ENSMUSG00000036009	Mtus1	0.836837	MTUS1
ENSMUSG00000056962	Jmjd6	-0.299755	JMJD6		ENSMUSG00000106820	D5Ertd605e	-0.773102	D5ERTD605E		ENSMUSG00000035168	Dock11	0.836713	DOCK11
ENSMUSG00000030541	Idh2	-0.298806	IDH2		ENSMUSG00000058546	Rpl23a	-0.772301	RPL23A		ENSMUSG00000047466	Sec23ip	0.836647	SEC23IP
ENSMUSG00000030681	Mvp	-0.297385	MVP		ENSMUSG00000015668	Pdzd11	-0.772117	PDZD11		ENSMUSG00000039634	Adck2	0.83629	ADCK2
ENSMUSG00000023156	Rpp14	-0.29701	RPP14		ENSMUSG00000110275	Gm5905	-0.771879	GM5905		ENSMUSG00000070604	Coq8a	0.835974	COQ8A
ENSMUSG00000005410	Mcm5	-0.296808	MCM5		ENSMUSG00000052146	Rps10	-0.771187	RPS10		ENSMUSG00000040785	Xaf1	0.835671	XAF1
ENSMUSG00000027374	Mrps5	-0.295464	MRPS5		ENSMUSG00000020519	Sap30l	-0.77104	SAP30L		ENSMUSG00000032846	Appl2	0.835228	APPL2
ENSMUSG00000009828	Ick	-0.294997	ICK		ENSMUSG00000020844	Nxn	-0.770816	NXN		ENSMUSG00000033491	Fdft1	0.835179	FDFT1
ENSMUSG00000046707	Csnk2a2	-0.293592	CSNK2A2		ENSMUSG00000028145	Them4	-0.770419	THEM4		ENSMUSG00000027574	Prpf4b	0.834873	PRPF4B
ENSMUSG00000032231	Anxa2	-0.293124	ANXA2		ENSMUSG00000032892	Rangrf	-0.770374	RANGRF		ENSMUSG00000037946	Cblb	0.834677	CBLB
ENSMUSG00000055044	Pdlim1	-0.293071	PDLIM1		ENSMUSG00000082908	Gm13736	-0.770254	GM13736		ENSMUSG00000034269	Phc3	0.834529	PHC3
ENSMUSG00000033047	Eif3l	-0.292614	EIF3L		ENSMUSG00000041782	Lad1	-0.770033	LAD1		ENSMUSG00000070729	Atp8b1	0.83432	ATP8B1
ENSMUSG00000021771	Vdac2	-0.288715	VDAC2		ENSMUSG00000027133	Nop10	-0.769574	NOP10		ENSMUSG00000027829	Loxl4	0.834249	LOXL4
ENSMUSG00000029776	Hibadh	-0.287099	HIBADH		ENSMUSG00000007476	Lrrc8a	-0.769036	LRRC8A		ENSMUSG00000036528	Fkbp14	0.834055	FKBP14
ENSMUSG00000059436	Max	-0.286286	MAX		ENSMUSG00000085175	Gm11423	-0.768995	GM11423		ENSMUSG00000022772	Dtx3l	0.833738	DTX3L
ENSMUSG00000028745	Capzb	-0.285432	CAPZB		ENSMUSG00000026921	Egfl7	-0.768572	EGFL7		ENSMUSG00000026977	Pou6f1	0.833602	POU6F1
ENSMUSG00000024912	Fosl1	-0.284103	FOSL1		ENSMUSG00000068290	Ddrgk1	-0.768268	DDRGK1		ENSMUSG00000005609	Cngb1	0.833046	CNGB1
ENSMUSG00000027496	Aurka	-0.280922	AURKA		ENSMUSG00000045107	Saysd1	-0.767534	SAYSD1		ENSMUSG00000021959	Ablim1	0.831671	ABLIM1
ENSMUSG00000001383	Zmat2	-0.279675	ZMAT2		ENSMUSG00000001021	S100a3	-0.767006	S100A3		ENSMUSG00000037896	Zfp809	0.831008	ZFP809
ENSMUSG00000039231	Suv39h1	-0.279413	SUV39H1		ENSMUSG00000040681	Hmgn1	-0.76692	HMGN1		ENSMUSG00000048756	Oas1c	0.830658	OAS1C
ENSMUSG00000028277	Ube2j1	-0.276978	UBE2J1		ENSMUSG00000020526	Znhit3	-0.766594	ZNHIT3		ENSMUSG00000036333	Rasd1	0.830341	RASD1
ENSMUSG00000070738	Dgkd	0.269677	DGKD		ENSMUSG00000006442	Srm	-0.7664	SRM		ENSMUSG00000000385	Arntl	0.829791	ARNTL
ENSMUSG00000026687	Aldh9a1	0.275525	ALDH9A1		ENSMUSG00000031756	Cenpn	-0.765676	CENPN		ENSMUSG00000054893	Ankrd52	0.829414	ANKRD52
ENSMUSG00000040725	Hnrnpul1	0.278049	HNRNPUL1		ENSMUSG00000053158	Fes	-0.765586	FES		ENSMUSG00000032624	Cxxc4	0.829325	CXXC4
ENSMUSG00000025555	Farp1	0.281428	FARP1		ENSMUSG00000017716	Birc5	-0.765392	BIRC5		ENSMUSG00000024083	Lifr	0.829277	LIFR
ENSMUSG00000022051	Bnip3l	0.284666	BNIP3L		ENSMUSG00000031098	Syt8	-0.765238	SYT8		ENSMUSG00000026004	Ptgds	0.82913	PTGDS
ENSMUSG00000001036	Epn2	0.290354	EPN2		ENSMUSG00000001158	Snrnp27	-0.765124	SNRNP27		ENSMUSG00000067219	Adarb1	0.828748	ADARB1
ENSMUSG00000053841	Txlna	0.291682	TXLNA		ENSMUSG00000049086	Bmyc	-0.763724	BMYC		ENSMUSG00000027281	Smarca1	0.828694	SMARCA1
ENSMUSG00000026883	Dab2ip	0.293352	DAB2IP		ENSMUSG00000024067	Dpy30	-0.763554	DPY30		ENSMUSG00000026637	Sc5d	0.827712	SC5D
ENSMUSG00000021810	Ecd	0.29563	ECD		ENSMUSG00000033970	Rfc3	-0.763243	RFC3		ENSMUSG00000038844	Gm29100	0.827019	GM29100
ENSMUSG00000076431	Sox4	0.298009	SOX4		ENSMUSG00000029632	Ndufa4	-0.763156	NDUFA4		ENSMUSG00000021706	Dock9	0.826544	DOCK9
ENSMUSG00000028878	Fam76a	0.298138	FAM76A		ENSMUSG00000027907	S100a11	-0.763076	S100A11		ENSMUSG00000049164	Gramd2	0.825748	GRAMD2
ENSMUSG00000058835	Abi1	0.299925	ABI1		ENSMUSG00000025825	Iscu	-0.761886	ISCU		ENSMUSG00000085873	Hist1h4i	0.825675	HIST1H4I
ENSMUSG00000003865	Gys1	0.300597	GYS1		ENSMUSG00000028840	Zfp593	-0.761838	ZFP593		ENSMUSG00000048218	4931406P16Rik	0.825194	4931406P16RIK
ENSMUSG00000029432	Gbas	0.301146	GBAS		ENSMUSG00000053398	Phgdh	-0.761748	PHGDH		ENSMUSG00000018001	St5	0.824106	ST5
ENSMUSG00000036270	Edc4	0.302279	EDC4		ENSMUSG00000025967	Eef1b2	-0.761692	EEF1B2		ENSMUSG00000086502	Tsc1	0.823667	TSC1
ENSMUSG00000006498	Ptbp1	0.302503	PTBP1		ENSMUSG00000002767	Mrpl2	-0.76102	MRPL2		ENSMUSG00000025911	Hectd1	0.823561	HECTD1
ENSMUSG00000020484	Xbp1	0.303362	XBP1		ENSMUSG00000022111	Uchl3	-0.76042	UCHL3		ENSMUSG00000012609	Peg3	0.823534	PEG3
ENSMUSG00000044337	Ackr3	0.304034	ACKR3		ENSMUSG00000078570	1110065P20Rik	-0.760207	1110065P20RIK		ENSMUSG00000031576	Il6ra	0.823532	IL6RA
ENSMUSG00000078676	Casc3	0.304549	CASC3		ENSMUSG00000097166	9330179D12Rik	-0.760059	9330179D12RIK		ENSMUSG00000025885	Rab11fip2	0.823474	RAB11FIP2
ENSMUSG00000024695	Zfp91	0.306956	ZFP91		ENSMUSG00000050549	5730508B09Rik	-0.760019	5730508B09RIK		ENSMUSG00000044452	Oplah	0.823402	OPLAH
ENSMUSG00000031835	Mbtps1	0.306994	MBTPS1		ENSMUSG00000061669	Rpl34-ps2	-0.759633	RPL34-PS2		ENSMUSG00000036944	Arid1b	0.82331	ARID1B
ENSMUSG00000025417	Pip4k2c	0.307048	PIP4K2C		ENSMUSG00000031633	Slc25a4	-0.759621	SLC25A4		ENSMUSG00000034761	Dhrs9	0.823097	DHRS9
ENSMUSG00000025873	Faf2	0.307253	FAF2		ENSMUSG00000054452	Aes	-0.758671	AES		ENSMUSG00000034855	Slc2a6	0.82281	SLC2A6
ENSMUSG00000041605	5730559C18Rik	0.307254	5730559C18RIK		ENSMUSG00000038880	Mrps34	-0.757941	MRPS34		ENSMUSG00000040473	Shprh	0.822695	SHPRH
ENSMUSG00000038957	Edc3	0.30927	EDC3		ENSMUSG00000034321	Exosc1	-0.757702	EXOSC1		ENSMUSG00000027598	Polh	0.822457	POLH
ENSMUSG00000034981	Parm1	0.310142	PARM1		ENSMUSG00000084786	Ubl5	-0.757046	UBL5		ENSMUSG00000020647	Xpnpep3	0.822206	XPNPEP3
ENSMUSG00000037458	Azin1	0.310367	AZIN1		ENSMUSG00000043510	Hscb	-0.756809	HSCB		ENSMUSG00000032220	Aff1	0.821097	AFF1
ENSMUSG00000044641	Pard6b	0.310603	PARD6B		ENSMUSG00000044881	Coa4	-0.756422	COA4		ENSMUSG00000022307	Helb	0.820709	HELB
ENSMUSG00000027651	Rprd1b	0.312223	RPRD1B		ENSMUSG00000026049	Tex30	-0.756028	TEX30		ENSMUSG00000037813	Trim21	0.820691	TRIM21
ENSMUSG00000022265	Ank	0.31304	ANK		ENSMUSG00000097162	2310010J17Rik	-0.755991	2310010J17RIK		ENSMUSG00000022000	Ldlr	0.82058	LDLR
ENSMUSG00000056952	Tatdn2	0.313078	TATDN2		ENSMUSG00000051255	Gm6563	-0.755841	GM6563		ENSMUSG00000033054	Malt1	0.820251	MALT1
ENSMUSG00000031557	Plekha2	0.313241	PLEKHA2		ENSMUSG00000006315	Tmem147	-0.755601	TMEM147		ENSMUSG00000048911	Atg2b	0.820189	ATG2B
ENSMUSG00000060519	Tor3a	0.314091	TOR3A		ENSMUSG00000078440	Dohh	-0.755561	DOHH		ENSMUSG00000062098	Palld	0.819938	PALLD
ENSMUSG00000018846	Pank3	0.31508	PANK3		ENSMUSG00000039745	Htatip2	-0.754852	HTATIP2		ENSMUSG00000025757	Rbl2	0.819887	RBL2
ENSMUSG00000036087	Slain2	0.315663	SLAIN2		ENSMUSG00000021643	Serf1	-0.754846	SERF1		ENSMUSG00000036533	Ppargc1b	0.81885	PPARGC1B
ENSMUSG00000018678	Sp2	0.31594	SP2		ENSMUSG00000031821	Gins2	-0.754684	GINS2		ENSMUSG00000022949	Camsap2	0.818384	CAMSAP2
ENSMUSG00000033161	Atp1a1	0.315963	ATP1A1		ENSMUSG00000024736	Tmem132a	-0.754471	TMEM132A		ENSMUSG00000022280	Hs3st3b1	0.818299	HS3ST3B1
ENSMUSG00000033323	Ctdp1	0.317983	CTDP1		ENSMUSG00000037710	Cisd1	-0.753828	CISD1		ENSMUSG00000067424	Nhsl1	0.818272	NHSL1
ENSMUSG00000025025	Mxi1	0.318698	MXI1		ENSMUSG00000025381	Cnpy2	-0.753822	CNPY2		ENSMUSG00000046862	Chm	0.81795	CHM
ENSMUSG00000030982	9030624J02Rik	0.319417	9030624J02RIK		ENSMUSG00000058173	Smco4	-0.753401	SMCO4		ENSMUSG00000043895	Sema3f	0.817424	SEMA3F
ENSMUSG00000028382	Ptbp3	0.319877	PTBP3		ENSMUSG00000028899	Taf12	-0.752577	TAF12		ENSMUSG00000030103	Plk2	0.816047	PLK2
ENSMUSG00000024400	Wdr33	0.319991	WDR33		ENSMUSG00000002014	Ssr4	-0.751662	SSR4		ENSMUSG00000085666	Kdm2a	0.815616	KDM2A
ENSMUSG00000053617	Sh3pxd2a	0.32078	SH3PXD2A		ENSMUSG00000020232	Hmg20b	-0.751575	HMG20B		ENSMUSG00000080115	Raph1	0.815483	RAPH1
ENSMUSG00000038615	Nfe2l1	0.320784	NFE2L1		ENSMUSG00000093424	6330562C20Rik	-0.751512	6330562C20RIK		ENSMUSG00000043760	Zfp169	0.814878	ZFP169
ENSMUSG00000001419	Mef2d	0.320813	MEF2D		ENSMUSG00000006057	Atp5g1	-0.75145	ATP5G1		ENSMUSG00000027109	Rapgefl1	0.814531	RAPGEFL1
ENSMUSG00000035666	Gtf3c4	0.321313	GTF3C4		ENSMUSG00000033701	Acbd6	-0.751116	ACBD6		ENSMUSG00000000056	Socs5	0.814375	SOCS5
ENSMUSG00000018363	Smurf2	0.321337	SMURF2		ENSMUSG00000041716	Gm20604	-0.750451	GM20604		ENSMUSG00000032216	Morc3	0.814273	MORC3
ENSMUSG00000022517	Mgrn1	0.321776	MGRN1		ENSMUSG00000041889	Shisa4	-0.75041	SHISA4		ENSMUSG00000040721	Slc6a6	0.813804	SLC6A6
ENSMUSG00000054027	Nt5dc3	0.323158	NT5DC3		ENSMUSG00000041571	Selenow	-0.748641	SELENOW		ENSMUSG00000056592	Ctso	0.813351	CTSO
ENSMUSG00000028890	Mtf1	0.323742	MTF1		ENSMUSG00000074039	4930520O04Rik	-0.748266	4930520O04RIK		ENSMUSG00000041688	Pmaip1	0.812313	PMAIP1
ENSMUSG00000040396	Abhd13	0.324094	ABHD13		ENSMUSG00000037349	Nudt22	-0.748176	NUDT22		ENSMUSG00000021756	Kdm2b	0.812091	KDM2B
ENSMUSG00000031924	Cyb5b	0.324313	CYB5B		ENSMUSG00000028062	Lamtor2	-0.74777	LAMTOR2		ENSMUSG00000058761	Syt11	0.812029	SYT11
ENSMUSG00000052763	Zfp212	0.325515	ZFP212		ENSMUSG00000047443	Erfe	-0.747507	ERFE		ENSMUSG00000021952	Ralgapa2	0.811716	RALGAPA2
ENSMUSG00000047205	Dusp18	0.326693	DUSP18		ENSMUSG00000035559	Mpv17l2	-0.746071	MPV17L2		ENSMUSG00000020590	Pbx1	0.811664	PBX1
ENSMUSG00000050619	Zscan29	0.326764	ZSCAN29		ENSMUSG00000068523	Gng5	-0.746002	GNG5		ENSMUSG00000034538	Fam83e	0.811431	FAM83E
ENSMUSG00000041040	Fam117b	0.327976	FAM117B		ENSMUSG00000024829	Mrpl21	-0.745686	MRPL21		ENSMUSG00000062232	Apc	0.811148	APC
ENSMUSG00000028962	Slc4a2	0.327979	SLC4A2		ENSMUSG00000067847	Romo1	-0.744287	ROMO1		ENSMUSG00000062519	Tmcc3	0.811085	TMCC3
ENSMUSG00000025791	Pgm2	0.328247	PGM2		ENSMUSG00000079508	Apoo	-0.744147	APOO		ENSMUSG00000037029	Gltscr1l	0.810888	GLTSCR1L
ENSMUSG00000079215	Zfp664	0.328399	ZFP664		ENSMUSG00000041881	Ndufa7	-0.74392	NDUFA7		ENSMUSG00000022885	Pisd-ps1	0.810785	PISD-PS1
ENSMUSG00000025162	Csnk1d	0.328504	CSNK1D		ENSMUSG00000089832	Shkbp1	-0.743379	SHKBP1		ENSMUSG00000053870	Gm6055	0.810724	GM6055
ENSMUSG00000030934	Oat	0.329575	OAT		ENSMUSG00000038274	Fau	-0.743158	FAU		ENSMUSG00000024378	Zfp704	0.808773	ZFP704
ENSMUSG00000042726	Trafd1	0.32995	TRAFD1		ENSMUSG00000036106	Prr5	-0.742975	PRR5		ENSMUSG00000027710	Sipa1l2	0.808042	SIPA1L2
ENSMUSG00000017466	Timp2	0.331512	TIMP2		ENSMUSG00000091898	Tnnc1	-0.742561	TNNC1		ENSMUSG00000026788	Ccdc68	0.807469	CCDC68
ENSMUSG00000019124	Scrn1	0.331766	SCRN1		ENSMUSG00000027562	Car2	-0.74029	CAR2		ENSMUSG00000023892	Ipcef1	0.807426	IPCEF1
ENSMUSG00000038705	Gmeb2	0.332433	GMEB2		ENSMUSG00000086494	2210417A02Rik	-0.740077	2210417A02RIK		ENSMUSG00000020917	Topors	0.80726	TOPORS
ENSMUSG00000026123	Plekhb2	0.332694	PLEKHB2		ENSMUSG00000003868	Ruvbl2	-0.738961	RUVBL2		ENSMUSG00000032009	Hivep1	0.806973	HIVEP1
ENSMUSG00000004462	Tbccd1	0.333737	TBCCD1		ENSMUSG00000030532	Hddc3	-0.738881	HDDC3		ENSMUSG00000044254	Inpp5f	0.806589	INPP5F
ENSMUSG00000006219	Fblim1	0.334986	FBLIM1		ENSMUSG00000070493	Chchd2	-0.738509	CHCHD2		ENSMUSG00000037416	Zfp654	0.806433	ZFP654
ENSMUSG00000006127	Inpp5k	0.335855	INPP5K		ENSMUSG00000020131	Pcsk4	-0.738508	PCSK4		ENSMUSG00000049436	Nbea	0.804987	NBEA
ENSMUSG00000032733	Snx33	0.336065	SNX33		ENSMUSG00000024352	Spata24	-0.738356	SPATA24		ENSMUSG00000037890	Lats1	0.80466	LATS1
ENSMUSG00000030029	Lrig1	0.336231	LRIG1		ENSMUSG00000008958	Vps72	-0.73832	VPS72		ENSMUSG00000048371	N4bp2l1	0.804359	N4BP2L1
ENSMUSG00000024622	Hmgxb3	0.336555	HMGXB3		ENSMUSG00000037563	Rps16	-0.738092	RPS16		ENSMUSG00000030059	Cog3	0.80415	COG3
ENSMUSG00000062761	Zfp512	0.337535	ZFP512		ENSMUSG00000001134	Uxt	-0.737638	UXT		ENSMUSG00000047193	Tmem151a	0.802532	TMEM151A
ENSMUSG00000033065	Pfkm	0.339041	PFKM		ENSMUSG00000028295	Smim8	-0.737086	SMIM8		ENSMUSG00000021112	Senp7	0.802368	SENP7
ENSMUSG00000029470	P2rx4	0.339161	P2RX4		ENSMUSG00000029918	Mrps33	-0.737013	MRPS33		ENSMUSG00000038773	Tnfrsf23	0.802361	TNFRSF23
ENSMUSG00000026563	Tada1	0.339706	TADA1		ENSMUSG00000015337	Endog	-0.736248	ENDOG		ENSMUSG00000041935	Slit2	0.801573	SLIT2
ENSMUSG00000050697	Prkaa1	0.33989	PRKAA1		ENSMUSG00000042793	Lgr6	-0.735928	LGR6		ENSMUSG00000039585	Maml3	0.80117	MAML3
ENSMUSG00000043461	Sptssb	0.339928	SPTSSB		ENSMUSG00000027377	Mall	-0.735512	MALL		ENSMUSG00000064373	Kif3b	0.800691	KIF3B
ENSMUSG00000027288	Zfp106	0.340504	ZFP106		ENSMUSG00000030034	Ino80b	-0.734739	INO80B		ENSMUSG00000047888	Rapgef4	0.800669	RAPGEF4
ENSMUSG00000033697	Arhgap39	0.341075	ARHGAP39		ENSMUSG00000042198	Chchd7	-0.73458	CHCHD7		ENSMUSG00000047126	Ripk4	0.800589	RIPK4
ENSMUSG00000029020	Mfn2	0.341432	MFN2		ENSMUSG00000050856	Atp5k	-0.734415	ATP5K		ENSMUSG00000032548	Trp53inp1	0.800578	TRP53INP1
ENSMUSG00000039834	Zfp335	0.341521	ZFP335		ENSMUSG00000085347	Hk1os	-0.734203	HK1OS		ENSMUSG00000022306	Bdp1	0.800257	BDP1
ENSMUSG00000030970	Ctbp2	0.341751	CTBP2		ENSMUSG00000062691	Cebpzos	-0.734066	CEBPZOS		ENSMUSG00000036104	Ctdspl2	0.79929	CTDSPL2
ENSMUSG00000020668	Kif3c	0.34308	KIF3C		ENSMUSG00000030335	Mrpl51	-0.733939	MRPL51		ENSMUSG00000037379	Tifa	0.797765	TIFA
ENSMUSG00000031812	Map1lc3b	0.343515	MAP1LC3B		ENSMUSG00000043501	Lgals2	-0.733176	LGALS2		ENSMUSG00000037730	Synrg	0.79724	SYNRG
ENSMUSG00000033039	Micall1	0.343695	MICALL1		ENSMUSG00000031513	Leprotl1	-0.733036	LEPROTL1		ENSMUSG00000073016	Ptgs2	0.797216	PTGS2
ENSMUSG00000021179	Nrde2	0.345119	NRDE2		ENSMUSG00000020812	1810032O08Rik	-0.733036	1810032O08RIK		ENSMUSG00000033883	Gm8778	0.796419	GM8778
ENSMUSG00000001288	Rarg	0.345277	RARG		ENSMUSG00000027490	E2f1	-0.732553	E2F1		ENSMUSG00000022419	Itpr1	0.796046	ITPR1
ENSMUSG00000079036	Alkbh1	0.345449	ALKBH1		ENSMUSG00000004473	Clec11a	-0.731399	CLEC11A		ENSMUSG00000046329	Zfp609	0.795386	ZFP609
ENSMUSG00000017286	Glod4	0.345592	GLOD4		ENSMUSG00000085360	Arhgap27os2	-0.731349	ARHGAP27OS2		ENSMUSG00000089809	Map4k3	0.795278	MAP4K3
ENSMUSG00000010025	Aldh3a2	0.345845	ALDH3A2		ENSMUSG00000097431	Gm26782	-0.731079	GM26782		ENSMUSG00000030729	Arhgap26	0.794335	ARHGAP26
ENSMUSG00000024486	Hbegf	0.346548	HBEGF		ENSMUSG00000022561	Gpaa1	-0.731026	GPAA1		ENSMUSG00000024975	Baz2a	0.793871	BAZ2A
ENSMUSG00000044066	Cep68	0.346619	CEP68		ENSMUSG00000005625	Psmd4	-0.730973	PSMD4		ENSMUSG00000039193	Peak1	0.792731	PEAK1
ENSMUSG00000063952	Brpf3	0.347756	BRPF3		ENSMUSG00000039105	Atp6v1g1	-0.730498	ATP6V1G1		ENSMUSG00000031639	Pygb	0.792164	PYGB
ENSMUSG00000029613	Eif2ak1	0.347875	EIF2AK1		ENSMUSG00000029059	Fam213b	-0.730449	FAM213B		ENSMUSG00000022270	Aqp1	0.790161	AQP1
ENSMUSG00000045671	Spred2	0.348437	SPRED2		ENSMUSG00000014226	Cacybp	-0.730382	CACYBP		ENSMUSG00000025993	Kdm7a	0.790022	KDM7A
ENSMUSG00000060450	Rnf14	0.34859	RNF14		ENSMUSG00000022427	Tomm22	-0.73037	TOMM22		ENSMUSG00000034227	Brd2	0.789987	BRD2
ENSMUSG00000020257	Wdr82	0.350184	WDR82		ENSMUSG00000021707	Dhfr	-0.730227	DHFR		ENSMUSG00000031529	E230013L22Rik	0.789428	E230013L22RIK
ENSMUSG00000003435	Supt5	0.350685	SUPT5		ENSMUSG00000023505	Cdca3	-0.73012	CDCA3		ENSMUSG00000022529	Klf11	0.789079	KLF11
ENSMUSG00000036097	Fam178a	0.351181	FAM178A		ENSMUSG00000110206	Flt3l	-0.729444	FLT3L		ENSMUSG00000078816	2610008E11Rik	0.788481	2610008E11RIK
ENSMUSG00000026622	Nek2	0.351625	NEK2		ENSMUSG00000004285	Atp6v1f	-0.72891	ATP6V1F		ENSMUSG00000026319	Ppp1r12a	0.787798	PPP1R12A
ENSMUSG00000021820	Camk2g	0.351879	CAMK2G		ENSMUSG00000003438	Timm50	-0.728033	TIMM50		ENSMUSG00000059866	Mga	0.787289	MGA
ENSMUSG00000002365	Snx9	0.351911	SNX9		ENSMUSG00000025574	Tk1	-0.72709	TK1		ENSMUSG00000006576	Epb41l5	0.787139	EPB41L5
ENSMUSG00000043733	Ptpn11	0.352754	PTPN11		ENSMUSG00000020180	Snrpd3	-0.726923	SNRPD3		ENSMUSG00000021709	Gm379	0.786962	GM379
ENSMUSG00000053080	2700081O15Rik	0.352773	2700081O15RIK		ENSMUSG00000012848	Rps5	-0.726714	RPS5		ENSMUSG00000006740	Dip2c	0.78691	DIP2C
ENSMUSG00000030872	Gga2	0.354008	GGA2		ENSMUSG00000024902	Mrpl11	-0.726613	MRPL11		ENSMUSG00000033149	D430042O09Rik	0.786815	D430042O09RIK
ENSMUSG00000029767	Calu	0.354148	CALU		ENSMUSG00000085451	Gm15137	-0.72641	GM15137		ENSMUSG00000030145	Pxylp1	0.786785	PXYLP1
ENSMUSG00000021770	Samd8	0.35416	SAMD8		ENSMUSG00000020803	Txndc17	-0.725609	TXNDC17		ENSMUSG00000029195	Mdm2	0.786549	MDM2
ENSMUSG00000037519	Ppfia1	0.354401	PPFIA1		ENSMUSG00000045948	Mrps12	-0.725324	MRPS12		ENSMUSG00000026303	Setd7	0.786215	SETD7
ENSMUSG00000022957	Itsn1	0.354411	ITSN1		ENSMUSG00000055041	Commd5	-0.724343	COMMD5		ENSMUSG00000021510	Ankrd28	0.785235	ANKRD28
ENSMUSG00000022843	Clcn2	0.354494	CLCN2		ENSMUSG00000003955	Fam162a	-0.724336	FAM162A		ENSMUSG00000030315	Nek1	0.784935	NEK1
ENSMUSG00000031902	Nfatc3	0.354641	NFATC3		ENSMUSG00000079092	Prl2c2	-0.72394	PRL2C2		ENSMUSG00000032998	Abhd2	0.784603	ABHD2
ENSMUSG00000001497	Pax9	0.355062	PAX9		ENSMUSG00000022748	Cmss1	-0.723486	CMSS1		ENSMUSG00000038527	Large1	0.783939	LARGE1
ENSMUSG00000026361	Cdc73	0.355159	CDC73		ENSMUSG00000024891	Slc29a2	-0.722902	SLC29A2		ENSMUSG00000032280	Zfp655	0.783903	ZFP655
ENSMUSG00000042303	Sgsm3	0.355212	SGSM3		ENSMUSG00000024032	Tff1	-0.722722	TFF1		ENSMUSG00000028035	Slc25a25	0.783585	SLC25A25
ENSMUSG00000040711	Sh3pxd2b	0.356276	SH3PXD2B		ENSMUSG00000033307	Mif	-0.722591	MIF		ENSMUSG00000038914	Gm20939	0.783146	GM20939
ENSMUSG00000039262	Prrc2b	0.356462	PRRC2B		ENSMUSG00000031937	Vstm5	-0.721869	VSTM5		ENSMUSG00000024524	Dopey2	0.783107	DOPEY2
ENSMUSG00000025921	Rdh10	0.35693	RDH10		ENSMUSG00000028495	Rps6	-0.721438	RPS6		ENSMUSG00000041642	Tmtc2	0.782921	TMTC2
ENSMUSG00000013663	Pten	0.357004	PTEN		ENSMUSG00000021306	Gpr137b	-0.720722	GPR137B		ENSMUSG00000034110	Hnf1aos1	0.782757	HNF1AOS1
ENSMUSG00000006273	Atp6v1b2	0.357073	ATP6V1B2		ENSMUSG00000003604	Aven	-0.720161	AVEN		ENSMUSG00000034936	Ncor1	0.782702	NCOR1
ENSMUSG00000066357	Wdr6	0.357296	WDR6		ENSMUSG00000048387	Osr1	-0.719139	OSR1		ENSMUSG00000040852	Ifrd1	0.782409	IFRD1
ENSMUSG00000016831	Tox4	0.357361	TOX4		ENSMUSG00000046814	Gchfr	-0.718783	GCHFR		ENSMUSG00000057914	Lurap1	0.782257	LURAP1
ENSMUSG00000029924	Slc37a3	0.357613	SLC37A3		ENSMUSG00000037995	Igsf9	-0.718488	IGSF9		ENSMUSG00000032633	Klf4	0.782091	KLF4
ENSMUSG00000031605	Klhl2	0.357948	KLHL2		ENSMUSG00000040521	Tsfm	-0.717778	TSFM		ENSMUSG00000022912	Plch1	0.781975	PLCH1
ENSMUSG00000028706	Nsun4	0.358103	NSUN4		ENSMUSG00000029610	Aimp2	-0.71754	AIMP2		ENSMUSG00000035173	Dnajc28	0.781345	DNAJC28
ENSMUSG00000006301	Tmbim1	0.358283	TMBIM1		ENSMUSG00000004263	Atn1	-0.717184	ATN1		ENSMUSG00000046808	Zcchc6	0.78091	ZCCHC6
ENSMUSG00000035629	Rubcn	0.358653	RUBCN		ENSMUSG00000063445	Nmral1	-0.716864	NMRAL1		ENSMUSG00000033790	Ttc26	0.780869	TTC26
ENSMUSG00000022865	Cxadr	0.359019	CXADR		ENSMUSG00000056665	Them6	-0.716555	THEM6		ENSMUSG00000040943	Fbxo32	0.780362	FBXO32
ENSMUSG00000035325	Sec31a	0.359156	SEC31A		ENSMUSG00000100975	Gm28875	-0.716543	GM28875		ENSMUSG00000028128	Rb1cc1	0.77989	RB1CC1
ENSMUSG00000053436	Mapk14	0.359311	MAPK14		ENSMUSG00000030744	Rps3	-0.716527	RPS3		ENSMUSG00000043384	Nfat5	0.779083	NFAT5
ENSMUSG00000050144	Slc25a44	0.359919	SLC25A44		ENSMUSG00000023723	Mrps23	-0.716483	MRPS23		ENSMUSG00000025207	Gsap	0.778964	GSAP
ENSMUSG00000006276	Eps15l1	0.360296	EPS15L1		ENSMUSG00000089671	Gm16537	-0.716445	GM16537		ENSMUSG00000048612	Akap17b	0.778655	AKAP17B
ENSMUSG00000042396	Rbm7	0.360439	RBM7		ENSMUSG00000032463	Faim	-0.716391	FAIM		ENSMUSG00000001942	Fam188b	0.778372	FAM188B
ENSMUSG00000038481	Cdk19	0.36094	CDK19		ENSMUSG00000047215	Rpl9	-0.716227	RPL9		ENSMUSG00000023959	Arhgap21	0.778336	ARHGAP21
ENSMUSG00000026103	Gls	0.361391	GLS		ENSMUSG00000028741	Mrto4	-0.716019	MRTO4		ENSMUSG00000029648	Pdk1	0.778181	PDK1
ENSMUSG00000002881	Nab1	0.361582	NAB1		ENSMUSG00000038323	1700066M21Rik	-0.715809	1700066M21RIK		ENSMUSG00000020719	Rabgap1	0.777998	RABGAP1
ENSMUSG00000055305	Zfp93	0.362333	ZFP93		ENSMUSG00000043289	Mei4	-0.715789	MEI4		ENSMUSG00000035112	Tuft1	0.777838	TUFT1
ENSMUSG00000031357	Syap1	0.362599	SYAP1		ENSMUSG00000032184	Lysmd2	-0.715534	LYSMD2		ENSMUSG00000028530	Fndc3a	0.777364	FNDC3A
ENSMUSG00000026447	Pik3c2b	0.362609	PIK3C2B		ENSMUSG00000007656	Arpp19	-0.715195	ARPP19		ENSMUSG00000018076	Med13l	0.777243	MED13L
ENSMUSG00000038533	Cbfa2t2	0.362628	CBFA2T2		ENSMUSG00000030649	Anapc15	-0.71502	ANAPC15		ENSMUSG00000033487	Jak1	0.777136	JAK1
ENSMUSG00000024892	Pcx	0.362766	PCX		ENSMUSG00000039660	Spout1	-0.714694	SPOUT1		ENSMUSG00000005968	Wnk4	0.776918	WNK4
ENSMUSG00000015942	Gtf2ird2	0.363263	GTF2IRD2		ENSMUSG00000024742	Fen1	-0.714244	FEN1		ENSMUSG00000035437	Ddx5	0.776748	DDX5
ENSMUSG00000026175	Vil1	0.363507	VIL1		ENSMUSG00000028873	Cdca8	-0.713718	CDCA8		ENSMUSG00000006494	Flt1	0.776532	FLT1
ENSMUSG00000034724	Cnot6l	0.364368	CNOT6L		ENSMUSG00000036678	Aaas	-0.712728	AAAS		ENSMUSG00000036591	Clic5	0.775928	CLIC5
ENSMUSG00000021840	Mapk1ip1l	0.365067	MAPK1IP1L		ENSMUSG00000047649	Cd3eap	-0.712491	CD3EAP		ENSMUSG00000038022	Siae	0.775889	SIAE
ENSMUSG00000030275	Etnk1	0.365666	ETNK1		ENSMUSG00000027566	Psma7	-0.711977	PSMA7		ENSMUSG00000059708	Myof	0.775112	MYOF
ENSMUSG00000036323	Srp72	0.366089	SRP72		ENSMUSG00000040771	Oard1	-0.711149	OARD1		ENSMUSG00000039934	Sema4g	0.774518	SEMA4G
ENSMUSG00000021910	Nisch	0.36624	NISCH		ENSMUSG00000100199	Gm20324	-0.710469	GM20324		ENSMUSG00000003847	Gprasp1	0.773348	GPRASP1
ENSMUSG00000040857	Erf	0.366471	ERF		ENSMUSG00000074604	Mgst2	-0.708989	MGST2		ENSMUSG00000025907	F3	0.773258	F3
ENSMUSG00000073643	Wdfy1	0.366553	WDFY1		ENSMUSG00000001289	Pfdn5	-0.708	PFDN5		ENSMUSG00000022358	Tet2	0.772661	TET2
ENSMUSG00000054693	Adam10	0.366885	ADAM10		ENSMUSG00000021290	2010107E04Rik	-0.707494	2010107E04RIK		ENSMUSG00000056832	Tubgcp5	0.772438	TUBGCP5
ENSMUSG00000028437	Ubap1	0.366983	UBAP1		ENSMUSG00000026839	Upp2	-0.707407	UPP2		ENSMUSG00000035248	Atp10d	0.772205	ATP10D
ENSMUSG00000098188	Sowahc	0.367358	SOWAHC		ENSMUSG00000060636	Rpl35a	-0.70738	RPL35A		ENSMUSG00000039763	Ccdc186	0.77176	CCDC186
ENSMUSG00000015627	Gata5	0.367603	GATA5		ENSMUSG00000022551	Cyc1	-0.706817	CYC1		ENSMUSG00000036834	Pros1	0.771509	PROS1
ENSMUSG00000020740	Gga3	0.368039	GGA3		ENSMUSG00000110156	Gm45248	-0.706573	GM45248		ENSMUSG00000003032	Flcn	0.770667	FLCN
ENSMUSG00000010663	Fads1	0.368364	FADS1		ENSMUSG00000015290	Ubl4a	-0.706373	UBL4A		ENSMUSG00000028701	Cacnb2	0.770537	CACNB2
ENSMUSG00000030199	Etv6	0.368499	ETV6		ENSMUSG00000073403	Gm10499	-0.70634	GM10499		ENSMUSG00000001627	Plekhh2	0.770129	PLEKHH2
ENSMUSG00000004798	Ulk2	0.368563	ULK2		ENSMUSG00000047260	Emc6	-0.706188	EMC6		ENSMUSG00000018501	Arl4d	0.770128	ARL4D
ENSMUSG00000029722	Agfg2	0.368744	AGFG2		ENSMUSG00000024845	Tmem134	-0.706125	TMEM134		ENSMUSG00000086054	Kctd7	0.769486	KCTD7
ENSMUSG00000037112	Sik2	0.369043	SIK2		ENSMUSG00000026456	Cyb5r1	-0.705518	CYB5R1		ENSMUSG00000036019	Kif21b	0.769001	KIF21B
ENSMUSG00000021819	Zswim8	0.369862	ZSWIM8		ENSMUSG00000006585	Cdt1	-0.705315	CDT1		ENSMUSG00000022946	Gnal	0.768715	GNAL
ENSMUSG00000026843	Fubp3	0.369913	FUBP3		ENSMUSG00000025102	3110040N11Rik	-0.705296	3110040N11RIK		ENSMUSG00000095193	Dido1	0.768116	DIDO1
ENSMUSG00000039989	Cbx4	0.369963	CBX4		ENSMUSG00000095597	Gm6472	-0.705221	GM6472		ENSMUSG00000026819	Dnajb4	0.768043	DNAJB4
ENSMUSG00000034586	Hid1	0.369999	HID1		ENSMUSG00000042182	Bend6	-0.705078	BEND6		ENSMUSG00000007812	Tle3	0.767935	TLE3
ENSMUSG00000046556	Zfp319	0.370008	ZFP319		ENSMUSG00000015478	Rnf5	-0.703838	RNF5		ENSMUSG00000004383	C1rl	0.767845	C1RL
ENSMUSG00000049090	Zadh2	0.37061	ZADH2		ENSMUSG00000020955	Ap4s1	-0.703539	AP4S1		ENSMUSG00000039202	Foxj3	0.767682	FOXJ3
ENSMUSG00000053581	Zfand2a	0.371151	ZFAND2A		ENSMUSG00000036992	Nxt1	-0.70238	NXT1		ENSMUSG00000031644	Vgll4	0.767293	VGLL4
ENSMUSG00000024811	Tnks2	0.37174	TNKS2		ENSMUSG00000020087	Tysnd1	-0.702368	TYSND1		ENSMUSG00000014496	Zfp729a	0.766749	ZFP729A
ENSMUSG00000022905	Kpna1	0.371815	KPNA1		ENSMUSG00000026966	Ssna1	-0.701957	SSNA1		ENSMUSG00000037111	Mlph	0.765523	MLPH
ENSMUSG00000024006	Stk38	0.371848	STK38		ENSMUSG00000031813	Mvb12a	-0.701895	MVB12A		ENSMUSG00000020184	Klb	0.763897	KLB
ENSMUSG00000026608	Kctd3	0.371927	KCTD3		ENSMUSG00000024248	Cox7a2l	-0.70161	COX7A2L		ENSMUSG00000043587	Zfp248	0.763857	ZFP248
ENSMUSG00000014956	Ppp1cb	0.372337	PPP1CB		ENSMUSG00000103921	Gm5841	-0.701608	GM5841		ENSMUSG00000032743	Phldb2	0.763726	PHLDB2
ENSMUSG00000009681	Bcr	0.372481	BCR		ENSMUSG00000012405	Rpl15	-0.701547	RPL15		ENSMUSG00000048264	Kif5b	0.763396	KIF5B
ENSMUSG00000033712	Ccar2	0.372895	CCAR2		ENSMUSG00000097755	2010110K18Rik	-0.70119	2010110K18RIK		ENSMUSG00000093916	Erbin	0.762923	ERBIN
ENSMUSG00000020806	Rhbdf2	0.373003	RHBDF2		ENSMUSG00000062328	Rpl17	-0.700891	RPL17		ENSMUSG00000026383	Slc4a3	0.762439	SLC4A3
ENSMUSG00000020770	Unk	0.373274	UNK		ENSMUSG00000024871	Doc2g	-0.700883	DOC2G		ENSMUSG00000033943	Tnip2	0.762422	TNIP2
ENSMUSG00000053110	Yap1	0.373364	YAP1		ENSMUSG00000047843	Bri3	-0.700667	BRI3		ENSMUSG00000019907	2310035C23Rik	0.761925	2310035C23RIK
ENSMUSG00000067825	Pex26	0.373996	PEX26		ENSMUSG00000028647	Mycbp	-0.700352	MYCBP		ENSMUSG00000060301	Prkcg	0.761689	PRKCG
ENSMUSG00000005087	Cd44	0.374341	CD44		ENSMUSG00000028029	Aimp1	-0.699714	AIMP1		ENSMUSG00000020653	Zfp263	0.760207	ZFP263
ENSMUSG00000019102	Aldh3a1	0.37504	ALDH3A1		ENSMUSG00000033543	Gtf2a2	-0.699618	GTF2A2		ENSMUSG00000096957	Tnks	0.759583	TNKS
ENSMUSG00000046876	Atxn1	0.375138	ATXN1		ENSMUSG00000022193	Psmb5	-0.699454	PSMB5		ENSMUSG00000024335	Foxj1	0.758787	FOXJ1
ENSMUSG00000026166	Ccl20	0.37554	CCL20		ENSMUSG00000040048	Ndufb10	-0.699386	NDUFB10		ENSMUSG00000042599	Slc40a1	0.758419	SLC40A1
ENSMUSG00000087047	1700110K17Rik	0.376401	1700110K17RIK		ENSMUSG00000027953	Slc50a1	-0.698927	SLC50A1		ENSMUSG00000004655	Fam134b	0.757908	FAM134B
ENSMUSG00000013275	Slc41a1	0.377259	SLC41A1		ENSMUSG00000093483	AA465934	-0.698607	AA465934		ENSMUSG00000033059	Tlr3	0.75788	TLR3
ENSMUSG00000032898	Fbxo21	0.377924	FBXO21		ENSMUSG00000020399	Havcr2	-0.698074	HAVCR2		ENSMUSG00000074305	Nlrc4	0.75717	NLRC4
ENSMUSG00000026663	Atf6	0.378843	ATF6		ENSMUSG00000015335	Zdhhc12	-0.697896	ZDHHC12		ENSMUSG00000040054	Pdcd4	0.756963	PDCD4
ENSMUSG00000032329	Hmg20a	0.378986	HMG20A		ENSMUSG00000030281	Il17rc	-0.697785	IL17RC		ENSMUSG00000036452	Pgm2l1	0.756924	PGM2L1
ENSMUSG00000000171	Sdhd	0.379966	SDHD		ENSMUSG00000055302	Mrfap1	-0.696634	MRFAP1		ENSMUSG00000024242	Rasgef1b	0.75644	RASGEF1B
ENSMUSG00000005936	Kctd20	0.380265	KCTD20		ENSMUSG00000024726	Carnmt1	-0.69618	CARNMT1		ENSMUSG00000040524	Slc25a23	0.756395	SLC25A23
ENSMUSG00000031563	Wwc2	0.38045	WWC2		ENSMUSG00000021520	Uqcrb	-0.696117	UQCRB		ENSMUSG00000030102	Deptor	0.756081	DEPTOR
ENSMUSG00000035382	Pcsk7	0.380582	PCSK7		ENSMUSG00000048856	Slc25a47	-0.696051	SLC25A47		ENSMUSG00000079223	D3Ertd254e	0.756028	D3ERTD254E
ENSMUSG00000021140	Pcnx	0.381365	PCNX		ENSMUSG00000022913	Psmg1	-0.695768	PSMG1		ENSMUSG00000032487	Uprt	0.755856	UPRT
ENSMUSG00000041846	Ppp4r3a	0.381766	PPP4R3A		ENSMUSG00000103009	Gm4430	-0.695599	GM4430		ENSMUSG00000034940	Mynn	0.755715	MYNN
ENSMUSG00000042331	Specc1	0.381851	SPECC1		ENSMUSG00000087230	Mroh3	-0.695551	MROH3		ENSMUSG00000046688	Spon2	0.755642	SPON2
ENSMUSG00000034832	Tet3	0.382069	TET3		ENSMUSG00000005378	Wbscr22	-0.695459	WBSCR22		ENSMUSG00000033411	Rab3gap1	0.755494	RAB3GAP1
ENSMUSG00000042557	Sin3a	0.382333	SIN3A		ENSMUSG00000024952	Rps6ka4	-0.694995	RPS6KA4		ENSMUSG00000049658	Zfpm2	0.755404	ZFPM2
ENSMUSG00000027806	Tsc22d2	0.382447	TSC22D2		ENSMUSG00000092118	Fancf	-0.694988	FANCF		ENSMUSG00000028211	Slco2a1	0.754938	SLCO2A1
ENSMUSG00000078515	Ddi2	0.382843	DDI2		ENSMUSG00000029060	Mib2	-0.69446	MIB2		ENSMUSG00000005251	Cltc	0.754715	CLTC
ENSMUSG00000026925	Inpp5e	0.382898	INPP5E		ENSMUSG00000039693	Msantd3	-0.694185	MSANTD3		ENSMUSG00000049044	Tnrc6b	0.754608	TNRC6B
ENSMUSG00000095432	Zfp748	0.383251	ZFP748		ENSMUSG00000036751	Cox6b1	-0.693467	COX6B1		ENSMUSG00000027475	Selenop	0.753559	SELENOP
ENSMUSG00000028854	Slc9a1	0.383358	SLC9A1		ENSMUSG00000029413	Naaa	-0.693419	NAAA		ENSMUSG00000061143	Myo9a	0.753519	MYO9A
ENSMUSG00000001300	Efnb2	0.383489	EFNB2		ENSMUSG00000020444	Guk1	-0.693014	GUK1		ENSMUSG00000031558	AW549877	0.753488	AW549877
ENSMUSG00000050148	Ubqln2	0.383682	UBQLN2		ENSMUSG00000022422	Dscc1	-0.692922	DSCC1		ENSMUSG00000037613	Kdm3b	0.753303	KDM3B
ENSMUSG00000028426	Rad23b	0.383844	RAD23B		ENSMUSG00000032397	Tipin	-0.692169	TIPIN		ENSMUSG00000052917	Mpp5	0.753121	MPP5
ENSMUSG00000002222	Rmnd5a	0.38386	RMND5A		ENSMUSG00000055553	Kxd1	-0.692106	KXD1		ENSMUSG00000061451	Dync2h1	0.753105	DYNC2H1
ENSMUSG00000028019	Pdgfc	0.383936	PDGFC		ENSMUSG00000021262	Evl	-0.691779	EVL		ENSMUSG00000034893	Tmf1	0.752615	TMF1
ENSMUSG00000048546	Tob2	0.38423	TOB2		ENSMUSG00000051169	Rpusd3	-0.691347	RPUSD3		ENSMUSG00000041132	Pdp2	0.75245	PDP2
ENSMUSG00000024063	Lbh	0.384279	LBH		ENSMUSG00000020514	Mrpl22	-0.690877	MRPL22		ENSMUSG00000040021	Wdr19	0.752105	WDR19
ENSMUSG00000040875	Osbpl10	0.384755	OSBPL10		ENSMUSG00000092203	1110038B12Rik	-0.690766	1110038B12RIK		ENSMUSG00000027799	Upk1b	0.751699	UPK1B
ENSMUSG00000037552	Plekhg2	0.38487	PLEKHG2		ENSMUSG00000025497	Cdhr5	-0.690723	CDHR5		ENSMUSG00000047141	Dmxl1	0.751688	DMXL1
ENSMUSG00000039210	Gpatch2	0.385214	GPATCH2		ENSMUSG00000030584	Dpf1	-0.690611	DPF1		ENSMUSG00000042105	Pcsk9	0.751686	PCSK9
ENSMUSG00000022545	Ercc4	0.38525	ERCC4		ENSMUSG00000031818	Cox4i1	-0.69037	COX4I1		ENSMUSG00000021366	Sesn3	0.751563	SESN3
ENSMUSG00000035441	Myo1d	0.385808	MYO1D		ENSMUSG00000006058	Snf8	-0.690075	SNF8		ENSMUSG00000036822	Acly	0.750664	ACLY
ENSMUSG00000028101	Pias3	0.386078	PIAS3		ENSMUSG00000030747	Dgat2	-0.689749	DGAT2		ENSMUSG00000064065	Zfp51	0.750403	ZFP51
ENSMUSG00000020691	Mettl2	0.386201	METTL2		ENSMUSG00000000884	Gnb1l	-0.689348	GNB1L		ENSMUSG00000038903	Zbtb43	0.75012	ZBTB43
ENSMUSG00000041734	Kirrel	0.38634	KIRREL		ENSMUSG00000006412	Pfdn2	-0.688583	PFDN2		ENSMUSG00000001995	Acad9	0.749751	ACAD9
ENSMUSG00000032536	Trak1	0.386353	TRAK1		ENSMUSG00000049128	Ivl	-0.687572	IVL		ENSMUSG00000040209	Stard4	0.748978	STARD4
ENSMUSG00000062115	Rai1	0.386679	RAI1		ENSMUSG00000024613	Tcof1	-0.687413	TCOF1		ENSMUSG00000062081	Fpgt	0.748938	FPGT
ENSMUSG00000039449	Prpf18	0.387091	PRPF18		ENSMUSG00000046027	Stard5	-0.685276	STARD5		ENSMUSG00000082286	St6gal1	0.748293	ST6GAL1
ENSMUSG00000029863	Casp2	0.387499	CASP2		ENSMUSG00000032478	Nme6	-0.685105	NME6		ENSMUSG00000036568	Zfp146	0.747815	ZFP146
ENSMUSG00000019818	Cd164	0.388266	CD164		ENSMUSG00000029404	Arl6ip4	-0.684672	ARL6IP4		ENSMUSG00000020023	Zfp398	0.747557	ZFP398
ENSMUSG00000018334	Ksr1	0.388326	KSR1		ENSMUSG00000026068	Il18rap	-0.684347	IL18RAP		ENSMUSG00000005871	Rapgef2	0.747393	RAPGEF2
ENSMUSG00000034557	Zfyve9	0.388375	ZFYVE9		ENSMUSG00000020238	Ncln	-0.683886	NCLN		ENSMUSG00000054161	Zfp418	0.746708	ZFP418
ENSMUSG00000023079	Gtf2ird1	0.388636	GTF2IRD1		ENSMUSG00000025505	Tmem80	-0.683689	TMEM80		ENSMUSG00000052534	Snx13	0.746459	SNX13
ENSMUSG00000022781	Pak2	0.388686	PAK2		ENSMUSG00000030611	Mrps11	-0.683182	MRPS11		ENSMUSG00000037110	Xpo4	0.745149	XPO4
ENSMUSG00000028954	Nub1	0.388996	NUB1		ENSMUSG00000008333	Snrpb2	-0.682956	SNRPB2		ENSMUSG00000068923	Rnf169	0.744852	RNF169
ENSMUSG00000033732	Sf3b3	0.389239	SF3B3		ENSMUSG00000100215	Gm8292	-0.682533	GM8292		ENSMUSG00000029475	Il6st	0.744236	IL6ST
ENSMUSG00000004591	Pkn2	0.389341	PKN2		ENSMUSG00000035027	Map2k2	-0.682264	MAP2K2		ENSMUSG00000024521	Amot	0.744041	AMOT
ENSMUSG00000000976	Heatr6	0.389575	HEATR6		ENSMUSG00000007867	Ift43	-0.682037	IFT43		ENSMUSG00000028015	Zfp658	0.743865	ZFP658
ENSMUSG00000036707	Cab39	0.389743	CAB39		ENSMUSG00000028549	Itgb3bp	-0.681574	ITGB3BP		ENSMUSG00000030096	Zfhx2	0.743245	ZFHX2
ENSMUSG00000029249	Rest	0.390174	REST		ENSMUSG00000015652	Steap1	-0.681274	STEAP1		ENSMUSG00000039456	Nedd4	0.743227	NEDD4
ENSMUSG00000036712	Cyld	0.39052	CYLD		ENSMUSG00000038722	Bud31	-0.681188	BUD31		ENSMUSG00000037104	Narf	0.743206	NARF
ENSMUSG00000015143	Actn1	0.390668	ACTN1		ENSMUSG00000022503	Nubp1	-0.680872	NUBP1		ENSMUSG00000038020	Sp3	0.74319	SP3
ENSMUSG00000031446	Cul4a	0.390701	CUL4A		ENSMUSG00000041959	S100a10	-0.680856	S100A10		ENSMUSG00000050954	Pkhd1	0.742979	PKHD1
ENSMUSG00000008855	Hdac5	0.391123	HDAC5		ENSMUSG00000020834	Dhrs13	-0.680804	DHRS13		ENSMUSG00000026014	Mettl21b	0.741497	METTL21B
ENSMUSG00000038582	Pptc7	0.391531	PPTC7		ENSMUSG00000028898	Trnau1ap	-0.680734	TRNAU1AP		ENSMUSG00000054611	Gm9855	0.741385	GM9855
ENSMUSG00000038170	Pde4dip	0.392199	PDE4DIP		ENSMUSG00000025140	Pycr1	-0.680589	PYCR1		ENSMUSG00000021701	Bhlhe40	0.741023	BHLHE40
ENSMUSG00000057530	Ece1	0.392264	ECE1		ENSMUSG00000028851	Nudc	-0.680091	NUDC		ENSMUSG00000034684	S1pr2	0.740185	S1PR2
ENSMUSG00000036698	Ago2	0.392499	AGO2		ENSMUSG00000042569	Dhrs7b	-0.679243	DHRS7B		ENSMUSG00000025531	Pramef8	0.740015	PRAMEF8
ENSMUSG00000002496	Tsc2	0.392699	TSC2		ENSMUSG00000001473	Tubb6	-0.679128	TUBB6		ENSMUSG00000039835	Zfp563	0.739924	ZFP563
ENSMUSG00000005698	Ctcf	0.392772	CTCF		ENSMUSG00000031901	Dus2	-0.678957	DUS2		ENSMUSG00000070407	Rnf19a	0.739596	RNF19A
ENSMUSG00000021196	Pfkp	0.392908	PFKP		ENSMUSG00000029538	Srsf9	-0.678599	SRSF9		ENSMUSG00000041570	Clic6	0.739377	CLIC6
ENSMUSG00000022812	Gsk3b	0.392948	GSK3B		ENSMUSG00000032051	Fdx1	-0.678489	FDX1		ENSMUSG00000033871	Cdc42ep3	0.739181	CDC42EP3
ENSMUSG00000020679	Hnf1b	0.393188	HNF1B		ENSMUSG00000053137	Mapk11	-0.678373	MAPK11		ENSMUSG00000031666	Hspa4l	0.739085	HSPA4L
ENSMUSG00000050565	Tor1aip2	0.393197	TOR1AIP2		ENSMUSG00000005779	Psmb4	-0.678061	PSMB4		ENSMUSG00000058056	Btbd3	0.73819	BTBD3
ENSMUSG00000030894	Tpp1	0.393363	TPP1		ENSMUSG00000028729	Ebna1bp2	-0.676445	EBNA1BP2		ENSMUSG00000041341	Rnf24	0.738095	RNF24
ENSMUSG00000042772	Smg7	0.393773	SMG7		ENSMUSG00000035478	Mbd3	-0.676297	MBD3		ENSMUSG00000032688	Npat	0.73773	NPAT
ENSMUSG00000026421	Csrp1	0.393955	CSRP1		ENSMUSG00000046822	Slc39a3	-0.675849	SLC39A3		ENSMUSG00000032193	Zc3h13	0.737717	ZC3H13
ENSMUSG00000078945	Naip2	0.394289	NAIP2		ENSMUSG00000033751	Gadd45gip1	-0.675748	GADD45GIP1		ENSMUSG00000030966	D630003M21Rik	0.737427	D630003M21RIK
ENSMUSG00000015214	Mtmr1	0.394477	MTMR1		ENSMUSG00000063767	S100a7a	-0.675329	S100A7A		ENSMUSG00000020228	Oxr1	0.73724	OXR1
ENSMUSG00000027495	Fam210b	0.394491	FAM210B		ENSMUSG00000034175	Rhbdd3	-0.675074	RHBDD3		ENSMUSG00000029313	Myo1e	0.736391	MYO1E
ENSMUSG00000023087	Noct	0.39455	NOCT		ENSMUSG00000026278	Bok	-0.674865	BOK		ENSMUSG00000022401	Ncoa1	0.73592	NCOA1
ENSMUSG00000037287	Tbcel	0.394786	TBCEL		ENSMUSG00000034271	Jdp2	-0.674575	JDP2		ENSMUSG00000023953	Itch	0.735577	ITCH
ENSMUSG00000000811	Txnrd3	0.394803	TXNRD3		ENSMUSG00000037296	Lsm1	-0.674143	LSM1		ENSMUSG00000090112	Cfap69	0.735575	CFAP69
ENSMUSG00000004568	Arhgef18	0.394821	ARHGEF18		ENSMUSG00000019362	D8Ertd738e	-0.674068	D8ERTD738E		ENSMUSG00000036067	Cxcl10	0.735388	CXCL10
ENSMUSG00000052056	Zfp217	0.394889	ZFP217		ENSMUSG00000056941	Commd7	-0.673802	COMMD7		ENSMUSG00000027068	Map4k5	0.735252	MAP4K5
ENSMUSG00000032376	Usp3	0.395264	USP3		ENSMUSG00000060538	Tmem219	-0.673386	TMEM219		ENSMUSG00000069729	Tmem71	0.735148	TMEM71
ENSMUSG00000028948	Nol9	0.395282	NOL9		ENSMUSG00000004667	Polr2e	-0.672786	POLR2E		ENSMUSG00000022562	Zfp507	0.734901	ZFP507
ENSMUSG00000057691	Zfp746	0.395317	ZFP746		ENSMUSG00000098318	Lockd	-0.672696	LOCKD		ENSMUSG00000040022	Myo5b	0.734805	MYO5B
ENSMUSG00000025332	Kdm5c	0.395666	KDM5C		ENSMUSG00000020708	Psmc5	-0.67249	PSMC5		ENSMUSG00000027947	Kcnu1	0.734767	KCNU1
ENSMUSG00000050605	Zfp61	0.39578	ZFP61		ENSMUSG00000062309	Rpp25	-0.672227	RPP25		ENSMUSG00000002265	Ttll5	0.73408	TTLL5
ENSMUSG00000028467	Gba2	0.39668	GBA2		ENSMUSG00000073437	D330041H03Rik	-0.671999	D330041H03RIK		ENSMUSG00000035247	Adhfe1	0.733705	ADHFE1
ENSMUSG00000032737	Inppl1	0.398102	INPPL1		ENSMUSG00000100954	Gm10138	-0.671875	GM10138		ENSMUSG00000026812	B130055M24Rik	0.733274	B130055M24RIK
ENSMUSG00000050240	Hic2	0.398383	HIC2		ENSMUSG00000097042	Gm17491	-0.671753	GM17491		ENSMUSG00000031024	Cyth3	0.732872	CYTH3
ENSMUSG00000035673	Sbno2	0.398449	SBNO2		ENSMUSG00000037108	Zcwpw1	-0.67161	ZCWPW1		ENSMUSG00000066571	Amigo2	0.732617	AMIGO2
ENSMUSG00000031591	Asah1	0.398471	ASAH1		ENSMUSG00000024217	Snrpc	-0.671571	SNRPC		ENSMUSG00000060639	Ttc39aos1	0.732446	TTC39AOS1
ENSMUSG00000049755	Zfp672	0.398477	ZFP672		ENSMUSG00000079283	2310009B15Rik	-0.670586	2310009B15RIK		ENSMUSG00000074259	Zfp518a	0.732161	ZFP518A
ENSMUSG00000035776	Cd99l2	0.399129	CD99L2		ENSMUSG00000037787	Apopt1	-0.670424	APOPT1		ENSMUSG00000025558	Zfyve16	0.731862	ZFYVE16
ENSMUSG00000026554	Dcaf8	0.399354	DCAF8		ENSMUSG00000002900	Lamb1	-0.670287	LAMB1		ENSMUSG00000100980	Kif16b	0.730801	KIF16B
ENSMUSG00000078580	E430018J23Rik	0.400074	E430018J23RIK		ENSMUSG00000020186	Csrp2	-0.670251	CSRP2		ENSMUSG00000032018	Traf5	0.730451	TRAF5
ENSMUSG00000031865	Dctn1	0.400173	DCTN1		ENSMUSG00000031546	Gins4	-0.670217	GINS4		ENSMUSG00000031099	Slx4ip	0.730114	SLX4IP
ENSMUSG00000026792	Lrsam1	0.400224	LRSAM1		ENSMUSG00000110344	Gm45716	-0.670055	GM45716		ENSMUSG00000020262	Nipal1	0.730012	NIPAL1
ENSMUSG00000022389	Tef	0.400453	TEF		ENSMUSG00000079197	Psme2	-0.66946	PSME2		ENSMUSG00000015090	Kansl1l	0.7297	KANSL1L
ENSMUSG00000038205	Prkab2	0.400614	PRKAB2		ENSMUSG00000025403	Shmt2	-0.669406	SHMT2		ENSMUSG00000054263	Pja2	0.729563	PJA2
ENSMUSG00000017667	Zfp334	0.400648	ZFP334		ENSMUSG00000028609	Magoh	-0.669291	MAGOH		ENSMUSG00000044365	Eml4	0.729242	EML4
ENSMUSG00000033931	Rbm34	0.400714	RBM34		ENSMUSG00000028848	Gpn2	-0.669272	GPN2		ENSMUSG00000014498	Zfp667	0.729234	ZFP667
ENSMUSG00000020696	Rffl	0.40086	RFFL		ENSMUSG00000037938	Chchd5	-0.668711	CHCHD5		ENSMUSG00000055116	Tmprss2	0.729113	TMPRSS2
ENSMUSG00000032175	Tyk2	0.401124	TYK2		ENSMUSG00000110409	Gm9908	-0.668671	GM9908		ENSMUSG00000049892	Kidins220	0.728817	KIDINS220
ENSMUSG00000039621	Prex1	0.401325	PREX1		ENSMUSG00000047656	Trpt1	-0.668377	TRPT1		ENSMUSG00000001166	Foxo3	0.72826	FOXO3
ENSMUSG00000019699	Akt3	0.401375	AKT3		ENSMUSG00000022420	Dnal4	-0.668066	DNAL4		ENSMUSG00000057982	Rcor1	0.727073	RCOR1
ENSMUSG00000020312	Shc2	0.401566	SHC2		ENSMUSG00000026429	Ube2t	-0.66806	UBE2T		ENSMUSG00000025085	Lats2	0.726963	LATS2
ENSMUSG00000023805	Synj2	0.401882	SYNJ2		ENSMUSG00000062619	2310039H08Rik	-0.667296	2310039H08RIK		ENSMUSG00000031789	Ctr9	0.726884	CTR9
ENSMUSG00000046668	Cxxc5	0.402061	CXXC5		ENSMUSG00000063200	Nol7	-0.666139	NOL7		ENSMUSG00000009739	March7	0.726364	MARCH7
ENSMUSG00000033319	Fem1c	0.402109	FEM1C		ENSMUSG00000063698	Sfxn4	-0.665831	SFXN4		ENSMUSG00000049502	Senp5	0.725898	SENP5
ENSMUSG00000034088	Hdlbp	0.402291	HDLBP		ENSMUSG00000024414	Mrpl27	-0.665774	MRPL27		ENSMUSG00000038074	Ppfibp2	0.725543	PPFIBP2
ENSMUSG00000046139	Patl1	0.402342	PATL1		ENSMUSG00000023170	Gps2	-0.665731	GPS2		ENSMUSG00000025185	Ccnl1	0.72538	CCNL1
ENSMUSG00000000826	Dnajc5	0.402482	DNAJC5		ENSMUSG00000019738	Polr2i	-0.665571	POLR2I		ENSMUSG00000039529	Gm12966	0.724677	GM12966
ENSMUSG00000020576	Nbas	0.402829	NBAS		ENSMUSG00000039737	Prkrip1	-0.665279	PRKRIP1		ENSMUSG00000037652	Setd5	0.72444	SETD5
ENSMUSG00000029103	Lrpap1	0.402943	LRPAP1		ENSMUSG00000020153	Ndufs7	-0.665135	NDUFS7		ENSMUSG00000022637	Fgd3	0.723797	FGD3
ENSMUSG00000045983	Eif4g1	0.402952	EIF4G1		ENSMUSG00000023330	Dtwd1	-0.664961	DTWD1		ENSMUSG00000021413	Nkain4	0.723605	NKAIN4
ENSMUSG00000031906	Smpd3	0.403105	SMPD3		ENSMUSG00000035439	Haus8	-0.664949	HAUS8		ENSMUSG00000021273	Prss35	0.723393	PRSS35
ENSMUSG00000024750	Zfand5	0.40343	ZFAND5		ENSMUSG00000019054	Fis1	-0.664947	FIS1		ENSMUSG00000020263	Zswim6	0.723142	ZSWIM6
ENSMUSG00000048537	Phldb1	0.40359	PHLDB1		ENSMUSG00000031059	Ndufb11	-0.66471	NDUFB11		ENSMUSG00000040483	Ttc3	0.723073	TTC3
ENSMUSG00000026718	Stam	0.4036	STAM		ENSMUSG00000023286	Ube2j2	-0.664627	UBE2J2		ENSMUSG00000026489	Vsig10l	0.722862	VSIG10L
ENSMUSG00000020919	Stat5b	0.403677	STAT5B		ENSMUSG00000029649	Pomp	-0.664147	POMP		ENSMUSG00000046947	Zfp189	0.722618	ZFP189
ENSMUSG00000037857	Nufip2	0.403693	NUFIP2		ENSMUSG00000035505	Cox18	-0.66346	COX18		ENSMUSG00000055319	8030462N17Rik	0.721467	8030462N17RIK
ENSMUSG00000022951	Rcan1	0.403842	RCAN1		ENSMUSG00000049482	Ctu2	-0.663146	CTU2		ENSMUSG00000031093	Tanc1	0.72137	TANC1
ENSMUSG00000030498	Gas2	0.403987	GAS2		ENSMUSG00000010538	Tsacc	-0.663089	TSACC		ENSMUSG00000045636	Mettl25	0.721113	METTL25
ENSMUSG00000048076	Arf1	0.404309	ARF1		ENSMUSG00000019797	1700021F05Rik	-0.662288	1700021F05RIK		ENSMUSG00000061897	Plin4	0.720896	PLIN4
ENSMUSG00000057137	Tmem140	0.404413	TMEM140		ENSMUSG00000021326	Trim27	-0.662252	TRIM27		ENSMUSG00000019997	Lima1	0.720819	LIMA1
ENSMUSG00000020495	Smg8	0.404497	SMG8		ENSMUSG00000111205		-0.662177			ENSMUSG00000057440	Acsl1	0.720205	ACSL1
ENSMUSG00000055200	Sertad3	0.40484	SERTAD3		ENSMUSG00000028081	Rps3a1	-0.661968	RPS3A1		ENSMUSG00000072620	Ifitm3	0.720178	IFITM3
ENSMUSG00000000759	Tubgcp3	0.40487	TUBGCP3		ENSMUSG00000006392	Med8	-0.661753	MED8		ENSMUSG00000041773	Mppe1	0.719994	MPPE1
ENSMUSG00000029405	G3bp2	0.404912	G3BP2		ENSMUSG00000028689	Ccdc163	-0.66169	CCDC163		ENSMUSG00000031433	Clasp1	0.719849	CLASP1
ENSMUSG00000039428	Tmem135	0.405316	TMEM135		ENSMUSG00000043284	Tmem11	-0.661496	TMEM11		ENSMUSG00000033713	Tlr2	0.719671	TLR2
ENSMUSG00000039929	Urb1	0.405317	URB1		ENSMUSG00000024194	Cuta	-0.660716	CUTA		ENSMUSG00000000708	Gltscr1	0.719194	GLTSCR1
ENSMUSG00000025608	Podxl	0.405549	PODXL		ENSMUSG00000051185	Fam174a	-0.660563	FAM174A		ENSMUSG00000054509	Spen	0.717713	SPEN
ENSMUSG00000040351	Ankib1	0.405653	ANKIB1		ENSMUSG00000044847	Lsm11	-0.659322	LSM11		ENSMUSG00000025323	Atxn1l	0.716783	ATXN1L
ENSMUSG00000028980	H6pd	0.405827	H6PD		ENSMUSG00000074886	Grk6	-0.659269	GRK6		ENSMUSG00000035614	Zbtb1	0.716645	ZBTB1
ENSMUSG00000032386	Trip4	0.405851	TRIP4		ENSMUSG00000050323	Ndufaf6	-0.659107	NDUFAF6		ENSMUSG00000021754	Serpine1	0.716349	SERPINE1
ENSMUSG00000032217	Rnf111	0.405914	RNF111		ENSMUSG00000022751	Nit2	-0.659097	NIT2		ENSMUSG00000074063	Tdg	0.716137	TDG
ENSMUSG00000021039	Snw1	0.406439	SNW1		ENSMUSG00000091537	Tma7	-0.659023	TMA7		ENSMUSG00000051034	Arfgef1	0.715712	ARFGEF1
ENSMUSG00000006705	Pknox1	0.40645	PKNOX1		ENSMUSG00000030595	Nfkbib	-0.658983	NFKBIB		ENSMUSG00000015522	Cpt1a	0.715098	CPT1A
ENSMUSG00000030256	Bhlhe41	0.406735	BHLHE41		ENSMUSG00000029462	Vps29	-0.658314	VPS29		ENSMUSG00000034243	1810011O10Rik	0.71491	1810011O10RIK
ENSMUSG00000027678	Ncoa3	0.407008	NCOA3		ENSMUSG00000037243	Zfp692	-0.658107	ZFP692		ENSMUSG00000020154	Cdc14b	0.714603	CDC14B
ENSMUSG00000032875	Arhgef17	0.407282	ARHGEF17		ENSMUSG00000071359	Tbpl1	-0.6581	TBPL1		ENSMUSG00000066108	Gpr146	0.714414	GPR146
ENSMUSG00000028522	Mier1	0.407638	MIER1		ENSMUSG00000009563	Tor2a	-0.657629	TOR2A		ENSMUSG00000038244	Gm7809	0.713931	GM7809
ENSMUSG00000021224	Numb	0.407765	NUMB		ENSMUSG00000097468	Mdrl	-0.657074	MDRL		ENSMUSG00000025498	Adnp2	0.713237	ADNP2
ENSMUSG00000031770	Herpud1	0.407918	HERPUD1		ENSMUSG00000038374	Rbm8a	-0.65638	RBM8A		ENSMUSG00000020785	Hip1	0.713026	HIP1
ENSMUSG00000027624	Epb41l1	0.40797	EPB41L1		ENSMUSG00000086003	B230206L02Rik	-0.656305	B230206L02RIK		ENSMUSG00000037487	Jup	0.713012	JUP
ENSMUSG00000019826	Zbtb24	0.40801	ZBTB24		ENSMUSG00000097729	2310015A10Rik	-0.655991	2310015A10RIK		ENSMUSG00000030424	Far1	0.712419	FAR1
ENSMUSG00000041297	Cdk13	0.408164	CDK13		ENSMUSG00000056629	Fkbp2	-0.655796	FKBP2		ENSMUSG00000029640	Fign	0.712225	FIGN
ENSMUSG00000021733	Slc4a7	0.408361	SLC4A7		ENSMUSG00000000378	Ccm2	-0.655627	CCM2		ENSMUSG00000033502	Bcorl1	0.712125	BCORL1
ENSMUSG00000031959	Wdr59	0.408485	WDR59		ENSMUSG00000063802	Hspbp1	-0.655507	HSPBP1		ENSMUSG00000078566	Zeb1	0.712082	ZEB1
ENSMUSG00000028960	Ube4b	0.40878	UBE4B		ENSMUSG00000057411	Fam173a	-0.655372	FAM173A		ENSMUSG00000027684	Zbtb14	0.710648	ZBTB14
ENSMUSG00000025231	Sufu	0.409214	SUFU		ENSMUSG00000013822	Elof1	-0.655287	ELOF1		ENSMUSG00000020420	4833413G10Rik	0.710566	4833413G10RIK
ENSMUSG00000018387	Shroom1	0.409298	SHROOM1		ENSMUSG00000046791	Riox1	-0.655002	RIOX1		ENSMUSG00000050310	Per3	0.710516	PER3
ENSMUSG00000036155	Mgat5	0.409624	MGAT5		ENSMUSG00000012429	Mplkip	-0.654972	MPLKIP		ENSMUSG00000034320	Nipal3	0.710411	NIPAL3
ENSMUSG00000015697	Setdb1	0.40978	SETDB1		ENSMUSG00000007987	Ift22	-0.654643	IFT22		ENSMUSG00000031665	Atad5	0.709414	ATAD5
ENSMUSG00000003518	Dusp3	0.410008	DUSP3		ENSMUSG00000027298	Tyro3	-0.654393	TYRO3		ENSMUSG00000023092	Secisbp2l	0.70888	SECISBP2L
ENSMUSG00000031309	Rps6ka3	0.41006	RPS6KA3		ENSMUSG00000050732	Vamp8	-0.654368	VAMP8		ENSMUSG00000000804	Abr	0.708852	ABR
ENSMUSG00000002332	Dhrs1	0.410247	DHRS1		ENSMUSG00000021714	Cenpk	-0.654334	CENPK		ENSMUSG00000053580	Elovl6	0.708709	ELOVL6
ENSMUSG00000027259	Adal	0.41067	ADAL		ENSMUSG00000025134	Alyref	-0.654166	ALYREF		ENSMUSG00000036792	Ythdc1	0.708602	YTHDC1
ENSMUSG00000037791	Phf12	0.411077	PHF12		ENSMUSG00000039163	Cmc1	-0.653955	CMC1		ENSMUSG00000047230	Anxa8	0.708459	ANXA8
ENSMUSG00000025453	Nnt	0.411088	NNT		ENSMUSG00000021905	Dph3	-0.653813	DPH3		ENSMUSG00000021668	Zmym2	0.708196	ZMYM2
ENSMUSG00000024491	Rbm27	0.411487	RBM27		ENSMUSG00000037805	Rpl10a	-0.653634	RPL10A		ENSMUSG00000069601	Amotl2	0.707995	AMOTL2
ENSMUSG00000038072	Galnt11	0.411631	GALNT11		ENSMUSG00000069255	Dusp22	-0.653595	DUSP22		ENSMUSG00000031822	Nr1d1	0.707656	NR1D1
ENSMUSG00000029512	Ulk1	0.412004	ULK1		ENSMUSG00000081406	Rps6-ps4	-0.653545	RPS6-PS4		ENSMUSG00000028278	Map3k5	0.707465	MAP3K5
ENSMUSG00000021279	Cdc42bpb	0.41252	CDC42BPB		ENSMUSG00000021102	Glrx5	-0.652609	GLRX5		ENSMUSG00000007880	Zfp39	0.707367	ZFP39
ENSMUSG00000020277	Pfkl	0.41292	PFKL		ENSMUSG00000017188	Coa3	-0.652568	COA3		ENSMUSG00000039405	Ercc6	0.706963	ERCC6
ENSMUSG00000049721	Gal3st1	0.413375	GAL3ST1		ENSMUSG00000020440	Arf5	-0.65184	ARF5		ENSMUSG00000091586	Phf21a	0.706687	PHF21A
ENSMUSG00000027304	Rtf1	0.413383	RTF1		ENSMUSG00000064284	Cdpf1	-0.651764	CDPF1		ENSMUSG00000026219	Ankrd12	0.706675	ANKRD12
ENSMUSG00000021482	Aaed1	0.413386	AAED1		ENSMUSG00000030603	Psmc4	-0.651714	PSMC4		ENSMUSG00000039531	Plscr4	0.706505	PLSCR4
ENSMUSG00000022105	Rb1	0.413747	RB1		ENSMUSG00000024570	Rbfa	-0.651484	RBFA		ENSMUSG00000038535	Rcor3	0.7058	RCOR3
ENSMUSG00000048720	Tbc1d12	0.413907	TBC1D12		ENSMUSG00000070509	Rgma	-0.651368	RGMA		ENSMUSG00000033083	Smad5	0.705179	SMAD5
ENSMUSG00000030768	Disp1	0.414038	DISP1		ENSMUSG00000050471	Fam118b	-0.650976	FAM118B		ENSMUSG00000026193	Cep85l	0.704801	CEP85L
ENSMUSG00000034210	Efcab14	0.414173	EFCAB14		ENSMUSG00000053317	Sec61b	-0.650852	SEC61B		ENSMUSG00000028150	N4bp2	0.703886	N4BP2
ENSMUSG00000034154	Ino80	0.414249	INO80		ENSMUSG00000035278	Plekhj1	-0.650652	PLEKHJ1		ENSMUSG00000028718	Aplnr	0.703575	APLNR
ENSMUSG00000032666	1700025G04Rik	0.415229	1700025G04RIK		ENSMUSG00000085037	4933421O10Rik	-0.650337	4933421O10RIK		ENSMUSG00000034480	Zfp160	0.703011	ZFP160
ENSMUSG00000037679	Inf2	0.41551	INF2		ENSMUSG00000004849	Ap1s1	-0.650336	AP1S1		ENSMUSG00000024240	Mvd	0.702539	MVD
ENSMUSG00000031422	Morf4l2	0.415656	MORF4L2		ENSMUSG00000026062	Slc9a2	-0.649789	SLC9A2		ENSMUSG00000032578	Rsbn1l	0.702377	RSBN1L
ENSMUSG00000037594	BC022687	0.416275	BC022687		ENSMUSG00000024538	Ppic	-0.649744	PPIC		ENSMUSG00000071042	Stk38l	0.702183	STK38L
ENSMUSG00000007613	Tgfbr1	0.416278	TGFBR1		ENSMUSG00000028322	Exosc3	-0.649183	EXOSC3		ENSMUSG00000026235	Stxbp4	0.701994	STXBP4
ENSMUSG00000032849	Abcc4	0.416399	ABCC4		ENSMUSG00000030538	Cib1	-0.648699	CIB1		ENSMUSG00000029482	Ets1	0.701354	ETS1
ENSMUSG00000068966	Zbtb34	0.416448	ZBTB34		ENSMUSG00000034424	Gcsh	-0.648641	GCSH		ENSMUSG00000020721	Serpinb9	0.700466	SERPINB9
ENSMUSG00000016933	Plcg1	0.416487	PLCG1		ENSMUSG00000019179	Mdh2	-0.648154	MDH2		ENSMUSG00000037573	Tgoln1	0.700431	TGOLN1
ENSMUSG00000041598	Cdc42ep4	0.416635	CDC42EP4		ENSMUSG00000049916	2610318N02Rik	-0.6481	2610318N02RIK		ENSMUSG00000026924	Nek4	0.700326	NEK4
ENSMUSG00000040620	Dhx33	0.416898	DHX33		ENSMUSG00000024579	Pcyox1l	-0.647604	PCYOX1L		ENSMUSG00000100801	Kmt5b	0.700088	KMT5B
ENSMUSG00000040167	Ikzf5	0.416907	IKZF5		ENSMUSG00000031622	Sin3b	-0.64739	SIN3B		ENSMUSG00000031103	Zfp318	0.70002	ZFP318
ENSMUSG00000036737	Oxsr1	0.416967	OXSR1		ENSMUSG00000022676	Snai2	-0.647082	SNAI2		ENSMUSG00000047473	2700049A03Rik	0.699882	2700049A03RIK
ENSMUSG00000024487	Yipf5	0.417036	YIPF5		ENSMUSG00000030225	Dera	-0.646781	DERA		ENSMUSG00000033382	Dennd1b	0.699653	DENND1B
ENSMUSG00000017868	Sgk2	0.417336	SGK2		ENSMUSG00000025503	Taldo1	-0.64604	TALDO1		ENSMUSG00000029461	Aff4	0.699352	AFF4
ENSMUSG00000036561	Ppp6r2	0.41735	PPP6R2		ENSMUSG00000061104	Sap18b	-0.646011	SAP18B		ENSMUSG00000020063	Cbln3	0.698904	CBLN3
ENSMUSG00000059482	2610301B20Rik	0.417645	2610301B20RIK		ENSMUSG00000047250	Ptgs1	-0.645862	PTGS1		ENSMUSG00000027007	Phf3	0.69889	PHF3
ENSMUSG00000044098	Rsbn1	0.41773	RSBN1		ENSMUSG00000034192	Lsm3	-0.645813	LSM3		ENSMUSG00000020859	Rab27b	0.698886	RAB27B
ENSMUSG00000031137	Fgf13	0.417825	FGF13		ENSMUSG00000062797	Hikeshi	-0.645677	HIKESHI		ENSMUSG00000034653	Ptprj	0.698457	PTPRJ
ENSMUSG00000040506	Ambra1	0.417968	AMBRA1		ENSMUSG00000044155	Lsm8	-0.645622	LSM8		ENSMUSG00000063450	Shroom3	0.698326	SHROOM3
ENSMUSG00000046519	Golph3l	0.418206	GOLPH3L		ENSMUSG00000013083	2200002J24Rik	-0.645566	2200002J24RIK		ENSMUSG00000040433	Pi4ka	0.6979	PI4KA
ENSMUSG00000036503	Rnf13	0.418669	RNF13		ENSMUSG00000031683	Lsm6	-0.645336	LSM6		ENSMUSG00000023918	Parp12	0.697285	PARP12
ENSMUSG00000024456	Diaph1	0.418684	DIAPH1		ENSMUSG00000047945	Marcksl1	-0.644816	MARCKSL1		ENSMUSG00000005362	4930522L14Rik	0.697111	4930522L14RIK
ENSMUSG00000053334	Ficd	0.419143	FICD		ENSMUSG00000036315	Znrd1	-0.644626	ZNRD1		ENSMUSG00000029304	Tns3	0.697039	TNS3
ENSMUSG00000035473	Galm	0.419258	GALM		ENSMUSG00000014592	Camta1	-0.644441	CAMTA1		ENSMUSG00000040363	Zfp143	0.696869	ZFP143
ENSMUSG00000029127	Zbtb49	0.419976	ZBTB49		ENSMUSG00000053964	Lgals4	-0.644427	LGALS4		ENSMUSG00000105692	Traf6	0.696482	TRAF6
ENSMUSG00000025702	March8	0.419983	MARCH8		ENSMUSG00000042210	Abhd14a	-0.643744	ABHD14A		ENSMUSG00000039701	Ptpn14	0.696154	PTPN14
ENSMUSG00000052105	Mtcl1	0.42023	MTCL1		ENSMUSG00000097487	Ptges3l	-0.643623	PTGES3L		ENSMUSG00000108621	Zfp84	0.696109	ZFP84
ENSMUSG00000025268	Maged2	0.420296	MAGED2		ENSMUSG00000108608	Gm6916	-0.643234	GM6916		ENSMUSG00000021360	Magi1	0.69547	MAGI1
ENSMUSG00000020271	Fbxw11	0.420501	FBXW11		ENSMUSG00000029378	Areg	-0.643094	AREG		ENSMUSG00000028389	Trerf1	0.695457	TRERF1
ENSMUSG00000020305	Asb3	0.420603	ASB3		ENSMUSG00000031730	Dhodh	-0.643057	DHODH		ENSMUSG00000007817	Mxd4	0.695402	MXD4
ENSMUSG00000025571	Tnrc6c	0.420864	TNRC6C		ENSMUSG00000004929	Thop1	-0.6422	THOP1		ENSMUSG00000037674	Slc16a2	0.695253	SLC16A2
ENSMUSG00000038564	Ift172	0.421808	IFT172		ENSMUSG00000051483	Cbr1	-0.642055	CBR1		ENSMUSG00000022867	Syde2	0.694107	SYDE2
ENSMUSG00000041298	Katnal1	0.421833	KATNAL1		ENSMUSG00000003299	Mrpl4	-0.641864	MRPL4		ENSMUSG00000037605	Pias1	0.693973	PIAS1
ENSMUSG00000001911	Nfix	0.422088	NFIX		ENSMUSG00000020905	Usp43	-0.641699	USP43		ENSMUSG00000027778	Crim1	0.693879	CRIM1
ENSMUSG00000020694	Tlk2	0.422857	TLK2		ENSMUSG00000022634	Yaf2	-0.64129	YAF2		ENSMUSG00000021876	Cyp27a1	0.693097	CYP27A1
ENSMUSG00000041408	Wapl	0.422895	WAPL		ENSMUSG00000029623	Pdap1	-0.641173	PDAP1		ENSMUSG00000043940	Hist1h2bc	0.692655	HIST1H2BC
ENSMUSG00000022200	Golph3	0.423036	GOLPH3		ENSMUSG00000006143	Upk3bl	-0.640976	UPK3BL		ENSMUSG00000027356	Chp1	0.692071	CHP1
ENSMUSG00000026499	Acbd3	0.423039	ACBD3		ENSMUSG00000029177	Cenpa	-0.640512	CENPA		ENSMUSG00000095990	Zfr	0.691776	ZFR
ENSMUSG00000042350	Arel1	0.423103	AREL1		ENSMUSG00000027175	Tcp11l1	-0.640364	TCP11L1		ENSMUSG00000030660	Etv3	0.691678	ETV3
ENSMUSG00000025357	Dgka	0.423701	DGKA		ENSMUSG00000025940	Tmem70	-0.640337	TMEM70		ENSMUSG00000022749	Vasn	0.691466	VASN
ENSMUSG00000030067	Foxp1	0.424166	FOXP1		ENSMUSG00000049299	Trappc1	-0.640222	TRAPPC1		ENSMUSG00000085235	Zfp747	0.691317	ZFP747
ENSMUSG00000046351	Zfp322a	0.42438	ZFP322A		ENSMUSG00000040269	Mrps28	-0.640189	MRPS28		ENSMUSG00000034171	Nsmaf	0.691089	NSMAF
ENSMUSG00000042622	Maff	0.425074	MAFF		ENSMUSG00000026810	Dpm2	-0.639937	DPM2		ENSMUSG00000028385	Atg14	0.690977	ATG14
ENSMUSG00000054277	Arfgap3	0.425214	ARFGAP3		ENSMUSG00000062981	Mrpl42	-0.639873	MRPL42		ENSMUSG00000024122	Yeats2	0.690884	YEATS2
ENSMUSG00000035900	Gramd4	0.425263	GRAMD4		ENSMUSG00000033809	Alg3	-0.639687	ALG3		ENSMUSG00000042185	Tab3	0.690827	TAB3
ENSMUSG00000042842	Serpinb6b	0.425658	SERPINB6B		ENSMUSG00000032526	Ss18l2	-0.639434	SS18L2		ENSMUSG00000032501	Zfp870	0.690668	ZFP870
ENSMUSG00000045348	Nyap1	0.426563	NYAP1		ENSMUSG00000020922	Lsm12	-0.639388	LSM12		ENSMUSG00000034308	Socs3	0.69052	SOCS3
ENSMUSG00000030201	Lrp6	0.426589	LRP6		ENSMUSG00000028601	Echdc2	-0.639308	ECHDC2		ENSMUSG00000102336	Gm16589	0.690498	GM16589
ENSMUSG00000025504	Eps8l2	0.426723	EPS8L2		ENSMUSG00000043424	Eif3j2	-0.639284	EIF3J2		ENSMUSG00000009569	Rint1	0.690255	RINT1
ENSMUSG00000030494	Rhpn2	0.426798	RHPN2		ENSMUSG00000042380	Smim12	-0.6392	SMIM12		ENSMUSG00000034610	Foxk1	0.689339	FOXK1
ENSMUSG00000031310	Zmym3	0.426898	ZMYM3		ENSMUSG00000029162	Khk	-0.637905	KHK		ENSMUSG00000030895	Epc2	0.689034	EPC2
ENSMUSG00000035547	Capn5	0.42691	CAPN5		ENSMUSG00000015094	Npdc1	-0.637825	NPDC1		ENSMUSG00000030465	Ankrd17	0.689023	ANKRD17
ENSMUSG00000026933	Camsap1	0.427142	CAMSAP1		ENSMUSG00000074006	Omp	-0.637693	OMP		ENSMUSG00000056608	Kansl1	0.688944	KANSL1
ENSMUSG00000028771	Ptpn12	0.427233	PTPN12		ENSMUSG00000002233	Rhoc	-0.637551	RHOC		ENSMUSG00000042302	Kmt2a	0.688432	KMT2A
ENSMUSG00000019467	Arhgef25	0.427762	ARHGEF25		ENSMUSG00000027131	Emc4	-0.637536	EMC4		ENSMUSG00000057738	Cyp39a1	0.688205	CYP39A1
ENSMUSG00000024908	Ppp6r3	0.427804	PPP6R3		ENSMUSG00000062006	Rpl34	-0.637167	RPL34		ENSMUSG00000026638	Ago1	0.688194	AGO1
ENSMUSG00000001150	Mcm3ap	0.427822	MCM3AP		ENSMUSG00000040212	Emp3	-0.637139	EMP3		ENSMUSG00000037486	Map3k14	0.688133	MAP3K14
ENSMUSG00000037370	Enpp1	0.42785	ENPP1		ENSMUSG00000097059	Fam120aos	-0.636933	FAM120AOS		ENSMUSG00000031981	Zfp790	0.687849	ZFP790
ENSMUSG00000016487	Ppfibp1	0.428187	PPFIBP1		ENSMUSG00000012017	Scarf2	-0.636704	SCARF2		ENSMUSG00000104913	Rfx2	0.687726	RFX2
ENSMUSG00000055932	Fto	0.428306	FTO		ENSMUSG00000112057		-0.636502			ENSMUSG00000070883	Ttll7	0.687239	TTLL7
ENSMUSG00000028514	Usp24	0.428579	USP24		ENSMUSG00000091269	Gm6682	-0.636454	GM6682		ENSMUSG00000025959	Tmem8b	0.687038	TMEM8B
ENSMUSG00000047777	Phf13	0.428886	PHF13		ENSMUSG00000090841	Myl6	-0.63635	MYL6		ENSMUSG00000049097	Nrg2	0.686611	NRG2
ENSMUSG00000018736	Ndel1	0.429028	NDEL1		ENSMUSG00000099034	2810039B14Rik	-0.636281	2810039B14RIK		ENSMUSG00000027272	Pfn2	0.685955	PFN2
ENSMUSG00000025026	Add3	0.429036	ADD3		ENSMUSG00000028333	Anp32b	-0.63604	ANP32B		ENSMUSG00000028184	Cir1	0.685298	CIR1
ENSMUSG00000027952	Pmvk	0.429559	PMVK		ENSMUSG00000097296	Gm26532	-0.635706	GM26532		ENSMUSG00000020181	Wdr35	0.684988	WDR35
ENSMUSG00000033542	Arhgef5	0.429708	ARHGEF5		ENSMUSG00000028792	Ak2	-0.635692	AK2		ENSMUSG00000027508	Zfp445	0.684715	ZFP445
ENSMUSG00000026743	Mllt10	0.429901	MLLT10		ENSMUSG00000019761	Krt10	-0.635303	KRT10		ENSMUSG00000090877	Zfp110	0.684571	ZFP110
ENSMUSG00000022114	Spry2	0.430015	SPRY2		ENSMUSG00000030879	Mrpl17	-0.635296	MRPL17		ENSMUSG00000020387	Hap1	0.684357	HAP1
ENSMUSG00000038267	Slc22a23	0.430652	SLC22A23		ENSMUSG00000033940	Brk1	-0.635065	BRK1		ENSMUSG00000043090	Tmem38a	0.684185	TMEM38A
ENSMUSG00000020790	Ankfy1	0.430747	ANKFY1		ENSMUSG00000040464	Gtpbp10	-0.635056	GTPBP10		ENSMUSG00000027695	Pik3c3	0.683938	PIK3C3
ENSMUSG00000045896	Paip2b	0.430797	PAIP2B		ENSMUSG00000052738	Suclg1	-0.634877	SUCLG1		ENSMUSG00000042408	Plce1	0.683012	PLCE1
ENSMUSG00000027130	Slc12a6	0.431107	SLC12A6		ENSMUSG00000000154	Slc22a18	-0.634404	SLC22A18		ENSMUSG00000049717	Idua	0.682907	IDUA
ENSMUSG00000041236	Vps41	0.431155	VPS41		ENSMUSG00000030717	Nupr1	-0.6341	NUPR1		ENSMUSG00000053007	Cramp1l	0.682447	CRAMP1L
ENSMUSG00000030327	Necap1	0.431256	NECAP1		ENSMUSG00000097651	4930461G14Rik	-0.633823	4930461G14RIK		ENSMUSG00000035623	Atl3	0.682251	ATL3
ENSMUSG00000069539	Scyl2	0.431277	SCYL2		ENSMUSG00000061979	Rcc1l	-0.633752	RCC1L		ENSMUSG00000031841	Zxdc	0.681262	ZXDC
ENSMUSG00000019943	Atp2b1	0.43141	ATP2B1		ENSMUSG00000022559	Fbxl6	-0.632813	FBXL6		ENSMUSG00000039841	Aspm	0.680447	ASPM
ENSMUSG00000037148	Arhgap10	0.431679	ARHGAP10		ENSMUSG00000020089	Ppa1	-0.632409	PPA1		ENSMUSG00000032350	Zfp317	0.680055	ZFP317
ENSMUSG00000059743	Fdps	0.431853	FDPS		ENSMUSG00000024387	Csnk2b	-0.63179	CSNK2B		ENSMUSG00000055866	Eno2	0.680044	ENO2
ENSMUSG00000027340	Slc23a2	0.431957	SLC23A2		ENSMUSG00000018770	Atp5g3	-0.631633	ATP5G3		ENSMUSG00000050931	Plat	0.679249	PLAT
ENSMUSG00000034928	Rnf44	0.432047	RNF44		ENSMUSG00000050796	B3galt6	-0.63132	B3GALT6		ENSMUSG00000024164	H2-T24	0.679135	H2-T24
ENSMUSG00000020368	Canx	0.432051	CANX		ENSMUSG00000026999	Nup35	-0.630135	NUP35		ENSMUSG00000006932	Fchsd2	0.679084	FCHSD2
ENSMUSG00000020594	Pum2	0.432179	PUM2		ENSMUSG00000015542	Nat9	-0.630088	NAT9		ENSMUSG00000035284	Xpo5	0.679048	XPO5
ENSMUSG00000034300	Fam53c	0.432202	FAM53C		ENSMUSG00000044339	Alkbh2	-0.629419	ALKBH2		ENSMUSG00000038056	Rgl1	0.678992	RGL1
ENSMUSG00000032527	Pccb	0.432597	PCCB		ENSMUSG00000030652	Coq7	-0.629223	COQ7		ENSMUSG00000009092	E330009J07Rik	0.678123	E330009J07RIK
ENSMUSG00000021338	Carmil1	0.43264	CARMIL1		ENSMUSG00000094114	Gm21967	-0.62906	GM21967		ENSMUSG00000049606	Ddx58	0.678081	DDX58
ENSMUSG00000043411	Usp48	0.432974	USP48		ENSMUSG00000046295	Ankle1	-0.628786	ANKLE1		ENSMUSG00000042564	Hexim1	0.678049	HEXIM1
ENSMUSG00000055675	Kbtbd11	0.433212	KBTBD11		ENSMUSG00000018648	Dusp14	-0.628777	DUSP14		ENSMUSG00000021990	Arhgef12	0.677968	ARHGEF12
ENSMUSG00000021466	Ptch1	0.433291	PTCH1		ENSMUSG00000052033	Pfdn4	-0.628485	PFDN4		ENSMUSG00000038894	Dtna	0.677048	DTNA
ENSMUSG00000005198	Polr2a	0.433312	POLR2A		ENSMUSG00000051695	Pcbp1	-0.628079	PCBP1		ENSMUSG00000001768	4932438A13Rik	0.676868	4932438A13RIK
ENSMUSG00000003031	Cdkn1b	0.43346	CDKN1B		ENSMUSG00000054312	Mrps21	-0.627809	MRPS21		ENSMUSG00000062101	Syt17	0.67679	SYT17
ENSMUSG00000031537	Ikbkb	0.433701	IKBKB		ENSMUSG00000001999	Blvra	-0.627806	BLVRA		ENSMUSG00000019820	Capza1	0.676599	CAPZA1
ENSMUSG00000037415	Ranbp10	0.433941	RANBP10		ENSMUSG00000015126	Tsr3	-0.627661	TSR3		ENSMUSG00000004872	Birc3	0.676531	BIRC3
ENSMUSG00000032512	Wdr48	0.434038	WDR48		ENSMUSG00000027313	Chac1	-0.627609	CHAC1		ENSMUSG00000041258	Tug1	0.676422	TUG1
ENSMUSG00000026082	Rev1	0.434128	REV1		ENSMUSG00000008859	Rala	-0.627041	RALA		ENSMUSG00000019970	Trpm4	0.676251	TRPM4
ENSMUSG00000023994	Nfya	0.434158	NFYA		ENSMUSG00000039263	Npepl1	-0.626337	NPEPL1		ENSMUSG00000028397	Zfp729b	0.676084	ZFP729B
ENSMUSG00000034931	Dhx8	0.43418	DHX8		ENSMUSG00000071415	Rpl23	-0.626247	RPL23		ENSMUSG00000033991	Sec23a	0.67607	SEC23A
ENSMUSG00000047539	Fbxo28	0.434182	FBXO28		ENSMUSG00000038155	Gstp2	-0.625985	GSTP2		ENSMUSG00000091764	Hcfc1	0.676002	HCFC1
ENSMUSG00000030823	9130019O22Rik	0.43532	9130019O22RIK		ENSMUSG00000040034	Nup43	-0.625903	NUP43		ENSMUSG00000041556	Pik3r1	0.674757	PIK3R1
ENSMUSG00000020741	Cluh	0.435574	CLUH		ENSMUSG00000030689	Ino80e	-0.625315	INO80E		ENSMUSG00000076435	Trim24	0.674623	TRIM24
ENSMUSG00000029657	Hsph1	0.435849	HSPH1		ENSMUSG00000029715	Pop7	-0.625039	POP7		ENSMUSG00000025870	Abl2	0.674546	ABL2
ENSMUSG00000066037	Hnrnpr	0.43587	HNRNPR		ENSMUSG00000021811	Dnajc9	-0.624788	DNAJC9		ENSMUSG00000000567	Ahctf1	0.674427	AHCTF1
ENSMUSG00000032913	Lrig2	0.436055	LRIG2		ENSMUSG00000023883	Phf10	-0.624738	PHF10		ENSMUSG00000032596	Gm340	0.674174	GM340
ENSMUSG00000037007	Zfp113	0.436208	ZFP113		ENSMUSG00000053768	Chchd3	-0.624059	CHCHD3		ENSMUSG00000030203	Tle4	0.673992	TLE4
ENSMUSG00000097119	B230354K17Rik	0.436565	B230354K17RIK		ENSMUSG00000000296	Tpd52l1	-0.623988	TPD52L1		ENSMUSG00000039852	Osbpl3	0.673488	OSBPL3
ENSMUSG00000002845	Tmem39a	0.437161	TMEM39A		ENSMUSG00000039615	Stub1	-0.623954	STUB1		ENSMUSG00000074240	Fgfbp1	0.673462	FGFBP1
ENSMUSG00000038604	Fam65a	0.43733	FAM65A		ENSMUSG00000032299	Commd4	-0.623906	COMMD4		ENSMUSG00000033960	Eml5	0.672891	EML5
ENSMUSG00000063358	Mapk1	0.437428	MAPK1		ENSMUSG00000019214	Chtf18	-0.623891	CHTF18		ENSMUSG00000057637	Ddx6	0.672757	DDX6
ENSMUSG00000029407	Uso1	0.437577	USO1		ENSMUSG00000038005	Hpf1	-0.623726	HPF1		ENSMUSG00000020432	Sipa1l3	0.672181	SIPA1L3
ENSMUSG00000031012	Cask	0.437596	CASK		ENSMUSG00000072476	Gm9008	-0.623519	GM9008		ENSMUSG00000037465	Rasgrf2	0.671938	RASGRF2
ENSMUSG00000066441	Rdh11	0.43782	RDH11		ENSMUSG00000003190	Bcl2l12	-0.623091	BCL2L12		ENSMUSG00000029380	Cdh2	0.671035	CDH2
ENSMUSG00000031393	Mecp2	0.437936	MECP2		ENSMUSG00000030357	Fkbp4	-0.622703	FKBP4		ENSMUSG00000030022	Nfkbia	0.670659	NFKBIA
ENSMUSG00000031986	Sprtn	0.438037	SPRTN		ENSMUSG00000085241	Snhg3	-0.622487	SNHG3		ENSMUSG00000026648	Nxpe3	0.67063	NXPE3
ENSMUSG00000019823	Mical1	0.438388	MICAL1		ENSMUSG00000020846	Rflnb	-0.622394	RFLNB		ENSMUSG00000036501	Smcr8	0.669846	SMCR8
ENSMUSG00000038095	Sbno1	0.438422	SBNO1		ENSMUSG00000025785	Exosc7	-0.622232	EXOSC7		ENSMUSG00000003123	Gk5	0.669727	GK5
ENSMUSG00000039735	Fnbp1l	0.438588	FNBP1L		ENSMUSG00000028907	Utp11	-0.622022	UTP11		ENSMUSG00000070420	Cxcl16	0.669464	CXCL16
ENSMUSG00000026455	Klhl12	0.43862	KLHL12		ENSMUSG00000079658	Eloc	-0.621984	ELOC		ENSMUSG00000061414	Gfi1	0.669391	GFI1
ENSMUSG00000032652	Crebl2	0.438725	CREBL2		ENSMUSG00000028443	Nudt2	-0.621795	NUDT2		ENSMUSG00000052713	Esr1	0.66906	ESR1
ENSMUSG00000026667	Uhmk1	0.439032	UHMK1		ENSMUSG00000042367	Gjb3	-0.621705	GJB3		ENSMUSG00000085636	Zfp959	0.669032	ZFP959
ENSMUSG00000059439	Bcas3	0.439163	BCAS3		ENSMUSG00000033735	Spr	-0.621626	SPR		ENSMUSG00000034926	Zfp617	0.668827	ZFP617
ENSMUSG00000043885	Slc36a4	0.439186	SLC36A4		ENSMUSG00000025858	Get4	-0.621404	GET4		ENSMUSG00000029869	Fbxl3	0.668299	FBXL3
ENSMUSG00000057230	Aak1	0.439349	AAK1		ENSMUSG00000029465	Arpc3	-0.620843	ARPC3		ENSMUSG00000039765	Ranbp6	0.668186	RANBP6
ENSMUSG00000068015	Lrch1	0.439357	LRCH1		ENSMUSG00000040562	Gstm2	-0.620797	GSTM2		ENSMUSG00000051344	Dnajc13	0.668067	DNAJC13
ENSMUSG00000015133	Lrrk1	0.439571	LRRK1		ENSMUSG00000004100	Ppan	-0.620714	PPAN		ENSMUSG00000087141	Edem3	0.667512	EDEM3
ENSMUSG00000050271	Prag1	0.439645	PRAG1		ENSMUSG00000028179	Cth	-0.620499	CTH		ENSMUSG00000064168	Fbxo38	0.667231	FBXO38
ENSMUSG00000026991	Pkp4	0.439977	PKP4		ENSMUSG00000038690	Atp5j2	-0.620186	ATP5J2		ENSMUSG00000039218	Shroom2	0.666897	SHROOM2
ENSMUSG00000028756	Pink1	0.440145	PINK1		ENSMUSG00000000561	Wdr77	-0.620004	WDR77		ENSMUSG00000024483	Cdc42bpg	0.666471	CDC42BPG
ENSMUSG00000024639	Gnaq	0.440858	GNAQ		ENSMUSG00000087687	Pet100	-0.619347	PET100		ENSMUSG00000029016	Qser1	0.666314	QSER1
ENSMUSG00000041115	Iqsec2	0.440986	IQSEC2		ENSMUSG00000063179	Pstk	-0.619249	PSTK		ENSMUSG00000019230	Frmd4a	0.666112	FRMD4A
ENSMUSG00000020611	Gna13	0.441024	GNA13		ENSMUSG00000021118	Plek2	-0.619234	PLEK2		ENSMUSG00000052102	Foxo1	0.666106	FOXO1
ENSMUSG00000001089	Luzp1	0.44114	LUZP1		ENSMUSG00000032171	Pin1	-0.618755	PIN1		ENSMUSG00000047496	Gbf1	0.665562	GBF1
ENSMUSG00000038102	Trappc11	0.441463	TRAPPC11		ENSMUSG00000022476	Polr3h	-0.618572	POLR3H		ENSMUSG00000015202	Manba	0.665536	MANBA
ENSMUSG00000018476	Kdm6b	0.441527	KDM6B		ENSMUSG00000102278	Gm37145	-0.618233	GM37145		ENSMUSG00000063193	Fmn1	0.665383	FMN1
ENSMUSG00000039741	Bahcc1	0.441632	BAHCC1		ENSMUSG00000107470	Gm3375	-0.617211	GM3375		ENSMUSG00000020644	Cep135	0.664913	CEP135
ENSMUSG00000021662	Arhgef28	0.441913	ARHGEF28		ENSMUSG00000019254	Ppp1r12c	-0.617137	PPP1R12C		ENSMUSG00000049516	Zfp462	0.664353	ZFP462
ENSMUSG00000024899	Papss2	0.442099	PAPSS2		ENSMUSG00000060791	Gmfg	-0.617039	GMFG		ENSMUSG00000085929	Fam102b	0.663596	FAM102B
ENSMUSG00000037119	Fam91a1	0.442339	FAM91A1		ENSMUSG00000032251	Irak1bp1	-0.617019	IRAK1BP1		ENSMUSG00000055799	Hace1	0.663544	HACE1
ENSMUSG00000025326	Ube3a	0.442855	UBE3A		ENSMUSG00000022090	Pdlim2	-0.616923	PDLIM2		ENSMUSG00000042699	Tshz1	0.663352	TSHZ1
ENSMUSG00000003778	Brd8	0.44289	BRD8		ENSMUSG00000030615	Tmem126a	-0.616704	TMEM126A		ENSMUSG00000068854	Vps13b	0.663191	VPS13B
ENSMUSG00000028809	Srrm1	0.443039	SRRM1		ENSMUSG00000019942	Cdk1	-0.616321	CDK1		ENSMUSG00000039410	Ttf1	0.662921	TTF1
ENSMUSG00000024817	Uhrf2	0.443097	UHRF2		ENSMUSG00000071547	Nt5dc2	-0.616269	NT5DC2		ENSMUSG00000041328	Tbc1d8	0.66275	TBC1D8
ENSMUSG00000034066	Farp2	0.443167	FARP2		ENSMUSG00000044986	Tst	-0.616232	TST		ENSMUSG00000029673	Zfp407	0.662515	ZFP407
ENSMUSG00000038970	Lmtk2	0.443321	LMTK2		ENSMUSG00000097080	1700086O06Rik	-0.616153	1700086O06RIK		ENSMUSG00000052942	Ralgapa1	0.662263	RALGAPA1
ENSMUSG00000026135	Zfp142	0.443894	ZFP142		ENSMUSG00000041801	Phlda3	-0.615425	PHLDA3		ENSMUSG00000021188	Ccp110	0.662168	CCP110
ENSMUSG00000047804	Akap10	0.444053	AKAP10		ENSMUSG00000025512	Chid1	-0.614997	CHID1		ENSMUSG00000099689	Rpgrip1l	0.662143	RPGRIP1L
ENSMUSG00000027351	Spred1	0.444063	SPRED1		ENSMUSG00000090553	Snrpe	-0.614963	SNRPE		ENSMUSG00000050332	Klhl13	0.662096	KLHL13
ENSMUSG00000024383	Map3k2	0.44429	MAP3K2		ENSMUSG00000032215	Rsl24d1	-0.614941	RSL24D1		ENSMUSG00000038175	Ugcg	0.662068	UGCG
ENSMUSG00000025016	Tm9sf3	0.444458	TM9SF3		ENSMUSG00000006378	Gcat	-0.614463	GCAT		ENSMUSG00000014329	Synj1	0.661893	SYNJ1
ENSMUSG00000044950	Pwwp2a	0.444554	PWWP2A		ENSMUSG00000024402	Lta	-0.614434	LTA		ENSMUSG00000028053	Trp53bp2	0.661803	TRP53BP2
ENSMUSG00000022526	Zfp251	0.444609	ZFP251		ENSMUSG00000070394	Tmem256	-0.614376	TMEM256		ENSMUSG00000003545	Golga3	0.661733	GOLGA3
ENSMUSG00000042595	Fam199x	0.444652	FAM199X		ENSMUSG00000024099	Ndufv2	-0.613471	NDUFV2		ENSMUSG00000082454	Msrb3	0.660619	MSRB3
ENSMUSG00000036086	Zranb3	0.445443	ZRANB3		ENSMUSG00000038400	Pmepa1	-0.613339	PMEPA1		ENSMUSG00000028438	Arhgap11a	0.660333	ARHGAP11A
ENSMUSG00000041915	Ammecr1l	0.445601	AMMECR1L		ENSMUSG00000020650	Bcap29	-0.612496	BCAP29		ENSMUSG00000111977	Lrba	0.660088	LRBA
ENSMUSG00000038241	Cep250	0.445663	CEP250		ENSMUSG00000020460	Rps27a	-0.612488	RPS27A		ENSMUSG00000022263	Thoc2	0.659892	THOC2
ENSMUSG00000040321	Zfp770	0.446135	ZFP770		ENSMUSG00000032060	Cryab	-0.612475	CRYAB		ENSMUSG00000028028	Pfkfb2	0.659883	PFKFB2
ENSMUSG00000061524	Zic2	0.44617	ZIC2		ENSMUSG00000084957	Bbip1	-0.612157	BBIP1		ENSMUSG00000053702	Wrn	0.659856	WRN
ENSMUSG00000018707	Dync1h1	0.446362	DYNC1H1		ENSMUSG00000038644	Pold1	-0.61175	POLD1		ENSMUSG00000046201	Rhobtb1	0.659774	RHOBTB1
ENSMUSG00000043998	Mgat2	0.446782	MGAT2		ENSMUSG00000064068	Mtx1	-0.611183	MTX1		ENSMUSG00000035798	Strn	0.659752	STRN
ENSMUSG00000021285	Ppp1r13b	0.446834	PPP1R13B		ENSMUSG00000002345	Borcs8	-0.611164	BORCS8		ENSMUSG00000037685	Sh3d19	0.659404	SH3D19
ENSMUSG00000042700	Sipa1l1	0.447381	SIPA1L1		ENSMUSG00000020692	Nle1	-0.611049	NLE1		ENSMUSG00000021070	Slc16a10	0.659082	SLC16A10
ENSMUSG00000086968	4933431E20Rik	0.447525	4933431E20RIK		ENSMUSG00000021501	Caml	-0.610594	CAML		ENSMUSG00000025854	Gm4924	0.659047	GM4924
ENSMUSG00000027187	Cat	0.447636	CAT		ENSMUSG00000003271	Sult2b1	-0.60884	SULT2B1		ENSMUSG00000069114	Zfp128	0.659004	ZFP128
ENSMUSG00000018401	Mtmr4	0.448187	MTMR4		ENSMUSG00000025792	Slc25a10	-0.608708	SLC25A10		ENSMUSG00000041702	Fam160b1	0.658839	FAM160B1
ENSMUSG00000034998	Foxn2	0.448276	FOXN2		ENSMUSG00000051256	Jagn1	-0.608571	JAGN1		ENSMUSG00000074634	Prkx	0.658198	PRKX
ENSMUSG00000026229	Psmd1	0.448354	PSMD1		ENSMUSG00000033589	Reep4	-0.608487	REEP4		ENSMUSG00000019841	Zfp59	0.658143	ZFP59
ENSMUSG00000023249	Parp3	0.448446	PARP3		ENSMUSG00000022706	Mrpl40	-0.608426	MRPL40		ENSMUSG00000020130	Rufy2	0.658125	RUFY2
ENSMUSG00000028894	Inpp5b	0.448591	INPP5B		ENSMUSG00000097412	1810014B01Rik	-0.608297	1810014B01RIK		ENSMUSG00000027660	Fnip1	0.658018	FNIP1
ENSMUSG00000030604	Zfp626	0.448902	ZFP626		ENSMUSG00000056899	Immp2l	-0.608222	IMMP2L		ENSMUSG00000027223	Rbm33	0.657844	RBM33
ENSMUSG00000024197	Plin3	0.448904	PLIN3		ENSMUSG00000020287	Mpg	-0.608196	MPG		ENSMUSG00000003541	Sik1	0.657295	SIK1
ENSMUSG00000005621	Zfp592	0.448973	ZFP592		ENSMUSG00000023106	Denr	-0.607918	DENR		ENSMUSG00000030255	Zfp74	0.656726	ZFP74
ENSMUSG00000027439	Gzf1	0.448973	GZF1		ENSMUSG00000003849	Nqo1	-0.607651	NQO1		ENSMUSG00000021838	Cgn	0.656511	CGN
ENSMUSG00000038495	Otud7b	0.449035	OTUD7B		ENSMUSG00000030869	Ndufab1	-0.60746	NDUFAB1		ENSMUSG00000062591	Rab5b	0.656481	RAB5B
ENSMUSG00000042650	Alkbh5	0.449138	ALKBH5		ENSMUSG00000001285	Myg1	-0.607358	MYG1		ENSMUSG00000024186	Susd6	0.655741	SUSD6
ENSMUSG00000034247	Plekhm1	0.449325	PLEKHM1		ENSMUSG00000081669	Npm3-ps1	-0.606993	NPM3-PS1		ENSMUSG00000026640	Rfx5	0.654967	RFX5
ENSMUSG00000051790	Nlgn2	0.449637	NLGN2		ENSMUSG00000022814	Umps	-0.606886	UMPS		ENSMUSG00000020170	Nr2c2	0.654962	NR2C2
ENSMUSG00000030986	Dhx32	0.449661	DHX32		ENSMUSG00000024854	Pold4	-0.606885	POLD4		ENSMUSG00000057133	Zmym4	0.654158	ZMYM4
ENSMUSG00000024169	Ift140	0.449694	IFT140		ENSMUSG00000001622	Csn3	-0.606766	CSN3		ENSMUSG00000062825	Fnbp4	0.65389	FNBP4
ENSMUSG00000018909	Arrb1	0.449924	ARRB1		ENSMUSG00000038295	Atg9b	-0.606108	ATG9B		ENSMUSG00000032558	Gfod1	0.653808	GFOD1
ENSMUSG00000003660	Snrnp200	0.44995	SNRNP200		ENSMUSG00000092486	2610524H06Rik	-0.605914	2610524H06RIK		ENSMUSG00000033705	Lrch3	0.653009	LRCH3
ENSMUSG00000039801	2410089E03Rik	0.450142	2410089E03RIK		ENSMUSG00000010048	Ifrd2	-0.605858	IFRD2		ENSMUSG00000020700	Insr	0.652878	INSR
ENSMUSG00000031904	Slc7a6	0.450275	SLC7A6		ENSMUSG00000078713	Tomm5	-0.605702	TOMM5		ENSMUSG00000037185	Vps37c	0.652489	VPS37C
ENSMUSG00000022897	Dyrk1a	0.450302	DYRK1A		ENSMUSG00000031371	Haus7	-0.604958	HAUS7		ENSMUSG00000037887	Nr3c2	0.651941	NR3C2
ENSMUSG00000021822	Plau	0.450314	PLAU		ENSMUSG00000065990	Aurkaip1	-0.604813	AURKAIP1		ENSMUSG00000021738	Pum1	0.651906	PUM1
ENSMUSG00000027951	Adar	0.450803	ADAR		ENSMUSG00000038622	Med30	-0.604794	MED30		ENSMUSG00000024283	Mast3	0.651758	MAST3
ENSMUSG00000023923	Tbc1d5	0.450865	TBC1D5		ENSMUSG00000031819	Emc8	-0.604193	EMC8		ENSMUSG00000090235	Dusp5	0.65151	DUSP5
ENSMUSG00000026571	Dcaf6	0.451025	DCAF6		ENSMUSG00000072770	Acrbp	-0.603938	ACRBP		ENSMUSG00000001604	Agl	0.651154	AGL
ENSMUSG00000021009	Ptpn21	0.451481	PTPN21		ENSMUSG00000026388	3110009E18Rik	-0.603918	3110009E18RIK		ENSMUSG00000049878	Mtmr12	0.651147	MTMR12
ENSMUSG00000028163	Nfkb1	0.45201	NFKB1		ENSMUSG00000081534	Slc48a1	-0.603883	SLC48A1		ENSMUSG00000091383	Aldh1a1	0.651138	ALDH1A1
ENSMUSG00000063870	Chd4	0.452039	CHD4		ENSMUSG00000038489	Polr2l	-0.603635	POLR2L		ENSMUSG00000034785	Kank2	0.65111	KANK2
ENSMUSG00000055114	Anxa13	0.45217	ANXA13		ENSMUSG00000112278		-0.603597			ENSMUSG00000026064	Smad2	0.65085	SMAD2
ENSMUSG00000028680	Plk3	0.453075	PLK3		ENSMUSG00000020150	Gamt	-0.603174	GAMT		ENSMUSG00000048000	Pogz	0.65056	POGZ
ENSMUSG00000058587	Tmod3	0.453162	TMOD3		ENSMUSG00000073411	H2-D1	-0.603083	H2-D1		ENSMUSG00000037032	Akap11	0.650401	AKAP11
ENSMUSG00000029250	Polr2b	0.45329	POLR2B		ENSMUSG00000070319	Eif3g	-0.602991	EIF3G		ENSMUSG00000025255	Pik3ip1	0.64983	PIK3IP1
ENSMUSG00000032580	Rbm5	0.453366	RBM5		ENSMUSG00000058589	Anks1b	-0.602966	ANKS1B		ENSMUSG00000028709	Eif2ak4	0.649726	EIF2AK4
ENSMUSG00000025795	Rassf3	0.453469	RASSF3		ENSMUSG00000047459	Dynlrb1	-0.602645	DYNLRB1		ENSMUSG00000034235	St3gal1	0.649097	ST3GAL1
ENSMUSG00000075595	Zfp652	0.453679	ZFP652		ENSMUSG00000003062	Stard3nl	-0.602591	STARD3NL		ENSMUSG00000030486	Mst1r	0.648685	MST1R
ENSMUSG00000022558	Mroh1	0.453695	MROH1		ENSMUSG00000030122	Ptms	-0.602049	PTMS		ENSMUSG00000037071	Gla	0.648554	GLA
ENSMUSG00000020385	Clk4	0.453763	CLK4		ENSMUSG00000030598	Fbxo17	-0.60187	FBXO17		ENSMUSG00000063488	Lgr4	0.648469	LGR4
ENSMUSG00000020807	4933427D14Rik	0.453781	4933427D14RIK		ENSMUSG00000087260	Lamtor5	-0.601209	LAMTOR5		ENSMUSG00000091020	Zfp280b	0.648086	ZFP280B
ENSMUSG00000039477	Tnrc18	0.453803	TNRC18		ENSMUSG00000032952	Ap4b1	-0.600836	AP4B1		ENSMUSG00000078851	Phf8	0.648062	PHF8
ENSMUSG00000028431	Ikbkap	0.453804	IKBKAP		ENSMUSG00000054871	Tmem158	-0.60067	TMEM158		ENSMUSG00000021408	Lcp1	0.648043	LCP1
ENSMUSG00000022827	Rabl3	0.453827	RABL3		ENSMUSG00000054836	Elp6	-0.600576	ELP6		ENSMUSG00000000787	Zfp329	0.647605	ZFP329
ENSMUSG00000024927	Rela	0.454029	RELA		ENSMUSG00000000301	Pemt	-0.600524	PEMT		ENSMUSG00000015305	Usp33	0.647412	USP33
ENSMUSG00000038534	Osbpl7	0.454419	OSBPL7		ENSMUSG00000026974	Zmynd19	-0.599922	ZMYND19		ENSMUSG00000092569	Asap1	0.647301	ASAP1
ENSMUSG00000032192	Gnb5	0.454433	GNB5		ENSMUSG00000023045	Soat2	-0.599886	SOAT2		ENSMUSG00000040033	Ufl1	0.646814	UFL1
ENSMUSG00000036450	Hif1an	0.454939	HIF1AN		ENSMUSG00000029014	Dnajc2	-0.599714	DNAJC2		ENSMUSG00000031668	Tnks1bp1	0.646706	TNKS1BP1
ENSMUSG00000037885	Stk35	0.454999	STK35		ENSMUSG00000025236	Adpgk	-0.599539	ADPGK		ENSMUSG00000029217	Tbc1d2b	0.646608	TBC1D2B
ENSMUSG00000014763	Fam120b	0.455047	FAM120B		ENSMUSG00000001025	S100a6	-0.599332	S100A6		ENSMUSG00000044072	Rhob	0.646489	RHOB
ENSMUSG00000052837	Junb	0.455166	JUNB		ENSMUSG00000025264	Tsr2	-0.599317	TSR2		ENSMUSG00000038648	Camk1d	0.646268	CAMK1D
ENSMUSG00000075232	Amd1	0.455169	AMD1		ENSMUSG00000036672	Cenpt	-0.599296	CENPT		ENSMUSG00000005686	Adcy8	0.646258	ADCY8
ENSMUSG00000040997	Abhd4	0.455703	ABHD4		ENSMUSG00000018677	Slc25a39	-0.598933	SLC25A39		ENSMUSG00000028289	Chd2	0.646133	CHD2
ENSMUSG00000020114	Cand1	0.456333	CAND1		ENSMUSG00000025371	Chmp6	-0.598751	CHMP6		ENSMUSG00000035161	Cep164	0.645953	CEP164
ENSMUSG00000050627	Gpd1l	0.456345	GPD1L		ENSMUSG00000092607	Scnm1	-0.598735	SCNM1		ENSMUSG00000025612	Zbtb20	0.645511	ZBTB20
ENSMUSG00000039753	Fbxl5	0.456441	FBXL5		ENSMUSG00000060803	Gstp1	-0.598655	GSTP1		ENSMUSG00000021109	Pex1	0.644975	PEX1
ENSMUSG00000026425	Srgap2	0.456525	SRGAP2		ENSMUSG00000041736	Tspo	-0.598609	TSPO		ENSMUSG00000026675	C2cd5	0.644836	C2CD5
ENSMUSG00000002812	Flii	0.456555	FLII		ENSMUSG00000020407	Upp1	-0.598464	UPP1		ENSMUSG00000039485	Zfp52	0.644121	ZFP52
ENSMUSG00000000538	Tom1l2	0.456574	TOM1L2		ENSMUSG00000002844	Adprh	-0.598304	ADPRH		ENSMUSG00000020134	Zfp9	0.643906	ZFP9
ENSMUSG00000037820	Tgm2	0.456628	TGM2		ENSMUSG00000006356	Crip2	-0.59804	CRIP2		ENSMUSG00000027309	D030028A08Rik	0.643751	D030028A08RIK
ENSMUSG00000075273	Ttc30b	0.45695	TTC30B		ENSMUSG00000038732	Mboat1	-0.597893	MBOAT1		ENSMUSG00000026380	Zfp597	0.643624	ZFP597
ENSMUSG00000033767	D930015E06Rik	0.457046	D930015E06RIK		ENSMUSG00000044876	Zfp444	-0.596887	ZFP444		ENSMUSG00000039782	Osbp	0.643479	OSBP
ENSMUSG00000018347	Zkscan6	0.45778	ZKSCAN6		ENSMUSG00000020736	Nt5c	-0.596522	NT5C		ENSMUSG00000016128	Cdon	0.643194	CDON
ENSMUSG00000029403	Cdkl2	0.458023	CDKL2		ENSMUSG00000040688	Tbl3	-0.596204	TBL3		ENSMUSG00000047246	Hspa2	0.643128	HSPA2
ENSMUSG00000044734	Serpinb1a	0.4582	SERPINB1A		ENSMUSG00000037960	Card19	-0.595883	CARD19		ENSMUSG00000025203	Clu	0.643049	CLU
ENSMUSG00000042506	Usp22	0.458228	USP22		ENSMUSG00000024725	Ostf1	-0.595821	OSTF1		ENSMUSG00000028967	Shh	0.642741	SHH
ENSMUSG00000042520	Ubap2l	0.458424	UBAP2L		ENSMUSG00000003948	Mmd	-0.595285	MMD		ENSMUSG00000095403	Sntb2	0.642629	SNTB2
ENSMUSG00000020782	Llgl2	0.458684	LLGL2		ENSMUSG00000014232	Cluap1	-0.594826	CLUAP1		ENSMUSG00000031540	Sbf2	0.642554	SBF2
ENSMUSG00000018474	Chd3	0.458932	CHD3		ENSMUSG00000031143	Ccdc22	-0.594718	CCDC22		ENSMUSG00000003316	Acbd5	0.642228	ACBD5
ENSMUSG00000042510	AA986860	0.459047	AA986860		ENSMUSG00000039065	Fam173b	-0.594677	FAM173B		ENSMUSG00000020948	Ubr2	0.642185	UBR2
ENSMUSG00000022704	Qtrtd1	0.459092	QTRTD1		ENSMUSG00000044709	Gemin7	-0.59372	GEMIN7		ENSMUSG00000030180	Dennd5b	0.64203	DENND5B
ENSMUSG00000018417	Myo1b	0.459099	MYO1B		ENSMUSG00000048758	Rpl29	-0.593571	RPL29		ENSMUSG00000033590	Cep170	0.641668	CEP170
ENSMUSG00000020311	Erlec1	0.459271	ERLEC1		ENSMUSG00000045128	Rpl18a	-0.593545	RPL18A		ENSMUSG00000058325	Rem2	0.64134	REM2
ENSMUSG00000038351	Sgsm2	0.459731	SGSM2		ENSMUSG00000048668	Rhno1	-0.593223	RHNO1		ENSMUSG00000042439	Tarsl2	0.640439	TARSL2
ENSMUSG00000003992	Ssbp2	0.460165	SSBP2		ENSMUSG00000054766	Set	-0.593074	SET		ENSMUSG00000078684	Copa	0.640416	COPA
ENSMUSG00000034168	Irf2bpl	0.460625	IRF2BPL		ENSMUSG00000086316	2210013O21Rik	-0.59306	2210013O21RIK		ENSMUSG00000070733	Cic	0.640274	CIC
ENSMUSG00000031166	Wdr13	0.460722	WDR13		ENSMUSG00000112639		-0.592794			ENSMUSG00000048118	Arhgef10	0.640129	ARHGEF10
ENSMUSG00000037286	Stag1	0.460799	STAG1		ENSMUSG00000009863	Sdhb	-0.592116	SDHB		ENSMUSG00000025898	Med13	0.639534	MED13
ENSMUSG00000052397	Ezr	0.460845	EZR		ENSMUSG00000031851	Ntpcr	-0.592004	NTPCR		ENSMUSG00000039942	Dmtf1	0.639257	DMTF1
ENSMUSG00000033760	Rbm4b	0.461313	RBM4B		ENSMUSG00000097636	Mirt1	-0.591988	MIRT1		ENSMUSG00000033577	U2surp	0.639178	U2SURP
ENSMUSG00000036098	Myrf	0.461529	MYRF		ENSMUSG00000028070	Apoa1bp	-0.591697	APOA1BP		ENSMUSG00000045659	Plscr1	0.638927	PLSCR1
ENSMUSG00000058174	Gm5148	0.461625	GM5148		ENSMUSG00000033068	Entpd6	-0.591592	ENTPD6		ENSMUSG00000069874	Ttc28	0.638452	TTC28
ENSMUSG00000075327	Zbtb2	0.461754	ZBTB2		ENSMUSG00000015962	1700016C15Rik	-0.591317	1700016C15RIK		ENSMUSG00000033781	Mnt	0.638329	MNT
ENSMUSG00000020272	Stk10	0.461995	STK10		ENSMUSG00000002102	Psmc3	-0.591231	PSMC3		ENSMUSG00000037876	Sdpr	0.638233	SDPR
ENSMUSG00000035572	Dcaf10	0.462105	DCAF10		ENSMUSG00000085282	Gm15663	-0.591058	GM15663		ENSMUSG00000045005	Tmem220	0.637629	TMEM220
ENSMUSG00000020646	Mboat2	0.462301	MBOAT2		ENSMUSG00000078812	Eif5a	-0.590934	EIF5A		ENSMUSG00000022601	Smad3	0.637626	SMAD3
ENSMUSG00000028106	Rprd2	0.462568	RPRD2		ENSMUSG00000050410	Tcf19	-0.59088	TCF19		ENSMUSG00000023845	Tmem131	0.636603	TMEM131
ENSMUSG00000034342	Cbl	0.462642	CBL		ENSMUSG00000074466	Gm15417	-0.590834	GM15417		ENSMUSG00000020315	Invs	0.636601	INVS
ENSMUSG00000026764	Kif5c	0.462703	KIF5C		ENSMUSG00000026239	Pde6d	-0.59075	PDE6D		ENSMUSG00000051727	Ppip5k1	0.636496	PPIP5K1
ENSMUSG00000018143	Mafk	0.463597	MAFK		ENSMUSG00000024953	Prdx5	-0.590656	PRDX5		ENSMUSG00000039087	Herc1	0.636313	HERC1
ENSMUSG00000041124	Msantd4	0.46365	MSANTD4		ENSMUSG00000006395	Hyi	-0.590636	HYI		ENSMUSG00000029468	Pot1b	0.63587	POT1B
ENSMUSG00000030094	Xpc	0.463749	XPC		ENSMUSG00000050552	Lamtor4	-0.590496	LAMTOR4		ENSMUSG00000096210	Mycbp2	0.635599	MYCBP2
ENSMUSG00000029192	Tbc1d14	0.463966	TBC1D14		ENSMUSG00000051234	Rnf7	-0.590457	RNF7		ENSMUSG00000061544	Zfp157	0.635079	ZFP157
ENSMUSG00000041187	Prkd2	0.464134	PRKD2		ENSMUSG00000069662	Marcks	-0.59022	MARCKS		ENSMUSG00000041444	Ndrg2	0.63471	NDRG2
ENSMUSG00000021944	Gata4	0.464169	GATA4		ENSMUSG00000022013	Dnajc15	-0.589914	DNAJC15		ENSMUSG00000020882	Rnd3	0.63401	RND3
ENSMUSG00000042644	Itpr3	0.464191	ITPR3		ENSMUSG00000021598	Med10	-0.589525	MED10		ENSMUSG00000053877	Cspp1	0.633932	CSPP1
ENSMUSG00000037536	Fbxo34	0.464288	FBXO34		ENSMUSG00000045039	Megf8	-0.589153	MEGF8		ENSMUSG00000042628	Golga2	0.633902	GOLGA2
ENSMUSG00000040325	Vprbp	0.464347	VPRBP		ENSMUSG00000021548	Ccnh	-0.589067	CCNH		ENSMUSG00000031227	Dhx57	0.633305	DHX57
ENSMUSG00000036257	Pnpla8	0.464439	PNPLA8		ENSMUSG00000030612	Mrpl46	-0.588834	MRPL46		ENSMUSG00000040389	Gpcpd1	0.632484	GPCPD1
ENSMUSG00000062270	Morf4l1	0.464647	MORF4L1		ENSMUSG00000029815	Malsu1	-0.588688	MALSU1		ENSMUSG00000036550	Tlk1	0.632435	TLK1
ENSMUSG00000020883	Fbxl20	0.464891	FBXL20		ENSMUSG00000097908	4933404O12Rik	-0.588156	4933404O12RIK		ENSMUSG00000052135	Fxyd3	0.631963	FXYD3
ENSMUSG00000017776	Crk	0.465572	CRK		ENSMUSG00000027901	Dennd2d	-0.588123	DENND2D		ENSMUSG00000030935	Zfp119a	0.63179	ZFP119A
ENSMUSG00000024976	Shoc2	0.465581	SHOC2		ENSMUSG00000027384	Ndufaf5	-0.588039	NDUFAF5		ENSMUSG00000020227	Arhgef3	0.631633	ARHGEF3
ENSMUSG00000062861	Zfp28	0.465694	ZFP28		ENSMUSG00000036372	Tmem258	-0.587947	TMEM258		ENSMUSG00000020620	Rab3il1	0.631617	RAB3IL1
ENSMUSG00000010751	Tnfrsf22	0.465821	TNFRSF22		ENSMUSG00000033256	Shf	-0.58783	SHF		ENSMUSG00000062127	Gab2	0.631288	GAB2
ENSMUSG00000028630	Dyrk2	0.466143	DYRK2		ENSMUSG00000024962	Vegfb	-0.587695	VEGFB		ENSMUSG00000109953	Zfp395	0.631137	ZFP395
ENSMUSG00000020946	Gosr2	0.466306	GOSR2		ENSMUSG00000024743	Syt7	-0.587351	SYT7		ENSMUSG00000034640	Mid2	0.630951	MID2
ENSMUSG00000045482	Trrap	0.466713	TRRAP		ENSMUSG00000107896	Gm8719	-0.587019	GM8719		ENSMUSG00000022351	Maml2	0.630758	MAML2
ENSMUSG00000020105	Lrig3	0.466983	LRIG3		ENSMUSG00000040659	Efhd2	-0.58651	EFHD2		ENSMUSG00000039967	Gcc1	0.630536	GCC1
ENSMUSG00000000605	Clcn4	0.467102	CLCN4		ENSMUSG00000080268	Brms1	-0.586235	BRMS1		ENSMUSG00000052271	Tbc1d32	0.629967	TBC1D32
ENSMUSG00000016534	Lamp2	0.467148	LAMP2		ENSMUSG00000033545	Znrf1	-0.58603	ZNRF1		ENSMUSG00000071551	Pkp2	0.629948	PKP2
ENSMUSG00000044068	Zrsr1	0.467188	ZRSR1		ENSMUSG00000015980	Lrrc27	-0.585986	LRRC27		ENSMUSG00000026536	Sdc4	0.629945	SDC4
ENSMUSG00000034800	Zfp661	0.467209	ZFP661		ENSMUSG00000031839	Hsbp1	-0.585421	HSBP1		ENSMUSG00000031349	Clic4	0.629923	CLIC4
ENSMUSG00000024867	Pip5k1b	0.467358	PIP5K1B		ENSMUSG00000029507	Pus1	-0.585393	PUS1		ENSMUSG00000025241	Gm13456	0.629828	GM13456
ENSMUSG00000027751	Supt20	0.467501	SUPT20		ENSMUSG00000036299	BC031181	-0.585365	BC031181		ENSMUSG00000046138	Bcl9	0.629794	BCL9
ENSMUSG00000042202	Slc35e2	0.467578	SLC35E2		ENSMUSG00000002257	Def6	-0.585256	DEF6		ENSMUSG00000045817	Tmco3	0.629517	TMCO3
ENSMUSG00000014550	Rbsn	0.468377	RBSN		ENSMUSG00000024258	Polr2d	-0.584964	POLR2D		ENSMUSG00000034858	Dennd5a	0.629501	DENND5A
ENSMUSG00000066306	Numa1	0.468775	NUMA1		ENSMUSG00000047728	BC025446	-0.584831	BC025446		ENSMUSG00000031604	Zw10	0.628809	ZW10
ENSMUSG00000071064	Zfp827	0.468782	ZFP827		ENSMUSG00000034587	8430429K09Rik	-0.584784	8430429K09RIK		ENSMUSG00000031824	Zbtb39	0.628725	ZBTB39
ENSMUSG00000068036	Afdn	0.468875	AFDN		ENSMUSG00000031486	Adgra2	-0.584765	ADGRA2		ENSMUSG00000055148	Arl5b	0.628673	ARL5B
ENSMUSG00000035877	Zhx3	0.469133	ZHX3		ENSMUSG00000024800	Rpp30	-0.583914	RPP30		ENSMUSG00000032593	Dcaf5	0.628639	DCAF5
ENSMUSG00000086370	Ftx	0.469241	FTX		ENSMUSG00000021037	Ahsa1	-0.583715	AHSA1		ENSMUSG00000052632	Specc1l	0.628419	SPECC1L
ENSMUSG00000045078	Rnf216	0.46927	RNF216		ENSMUSG00000034165	Ccnd3	-0.583707	CCND3		ENSMUSG00000055435	Pax2	0.628314	PAX2
ENSMUSG00000016382	Pls3	0.469279	PLS3		ENSMUSG00000025525	Apool	-0.583391	APOOL		ENSMUSG00000026987	Ibtk	0.628242	IBTK
ENSMUSG00000039910	Cited2	0.469459	CITED2		ENSMUSG00000035234	Fam175a	-0.583101	FAM175A		ENSMUSG00000029716	Tlr4	0.628108	TLR4
ENSMUSG00000020640	Itsn2	0.469661	ITSN2		ENSMUSG00000037466	4930427A07Rik	-0.582965	4930427A07RIK		ENSMUSG00000038521	Zfp202	0.628083	ZFP202
ENSMUSG00000015605	Srf	0.469676	SRF		ENSMUSG00000024007	Ppil1	-0.582717	PPIL1		ENSMUSG00000042268	Acsl4	0.627828	ACSL4
ENSMUSG00000032462	Pik3cb	0.469697	PIK3CB		ENSMUSG00000026520	Pycr2	-0.582485	PYCR2		ENSMUSG00000036461	Nt5dc1	0.627344	NT5DC1
ENSMUSG00000005836	Gata6	0.469855	GATA6		ENSMUSG00000050359	Sprr1a	-0.582277	SPRR1A		ENSMUSG00000037106	Nr1d2	0.626392	NR1D2
ENSMUSG00000032177	Pde4a	0.469888	PDE4A		ENSMUSG00000022849	Hspbap1	-0.582102	HSPBAP1		ENSMUSG00000027184	Gpatch2l	0.626044	GPATCH2L
ENSMUSG00000060798	Intu	0.470047	INTU		ENSMUSG00000021361	Tmem14c	-0.581759	TMEM14C		ENSMUSG00000024066	Zeb2	0.625987	ZEB2
ENSMUSG00000066682	Pilrb2	0.470583	PILRB2		ENSMUSG00000029048	Rer1	-0.581634	RER1		ENSMUSG00000023009	Ice1	0.625925	ICE1
ENSMUSG00000035133	Arhgap5	0.470925	ARHGAP5		ENSMUSG00000028693	Nasp	-0.580416	NASP		ENSMUSG00000015890	Trim33	0.625563	TRIM33
ENSMUSG00000022620	Arsa	0.470939	ARSA		ENSMUSG00000020107	Anapc16	-0.580125	ANAPC16		ENSMUSG00000082394	Mysm1	0.625345	MYSM1
ENSMUSG00000038116	Phf20	0.47107	PHF20		ENSMUSG00000046865	Fbl	-0.579906	FBL		ENSMUSG00000055480	Slc33a1	0.625333	SLC33A1
ENSMUSG00000051285	Pcmtd1	0.471755	PCMTD1		ENSMUSG00000061479	Snrpa	-0.57983	SNRPA		ENSMUSG00000071203	Hbp1	0.625277	HBP1
ENSMUSG00000044433	Camsap3	0.471979	CAMSAP3		ENSMUSG00000023104	Rfc2	-0.579568	RFC2		ENSMUSG00000046230	Son	0.624762	SON
ENSMUSG00000020777	Acox1	0.472067	ACOX1		ENSMUSG00000022571	Pycrl	-0.579351	PYCRL		ENSMUSG00000021823	Gnai1	0.62434	GNAI1
ENSMUSG00000022463	Srebf2	0.472275	SREBF2		ENSMUSG00000072640	Lyrm9	-0.579175	LYRM9		ENSMUSG00000030655	Khnyn	0.624238	KHNYN
ENSMUSG00000027035	Cers6	0.472663	CERS6		ENSMUSG00000071291	Zfp58	-0.578786	ZFP58		ENSMUSG00000039219	Cald1	0.623737	CALD1
ENSMUSG00000010277	2610507B11Rik	0.472685	2610507B11RIK		ENSMUSG00000010607	Pigyl	-0.57872	PIGYL		ENSMUSG00000026024	Tcf20	0.623439	TCF20
ENSMUSG00000052299	Ltn1	0.473125	LTN1		ENSMUSG00000016319	Slc25a5	-0.5787	SLC25A5		ENSMUSG00000021676	Rab27a	0.623396	RAB27A
ENSMUSG00000035898	Uba6	0.473556	UBA6		ENSMUSG00000092417	Gpank1	-0.578554	GPANK1		ENSMUSG00000021374	Usp42	0.623017	USP42
ENSMUSG00000003752	Itpkc	0.473573	ITPKC		ENSMUSG00000021773	Comtd1	-0.57855	COMTD1		ENSMUSG00000067276	Pcyt1a	0.62295	PCYT1A
ENSMUSG00000018425	Dhx40	0.474054	DHX40		ENSMUSG00000018861	Fdxr	-0.578169	FDXR		ENSMUSG00000029108	Fbxo10	0.622769	FBXO10
ENSMUSG00000038893	Fam117a	0.474284	FAM117A		ENSMUSG00000090258	Churc1	-0.578002	CHURC1		ENSMUSG00000083623	Dhx15	0.622477	DHX15
ENSMUSG00000021870	Slmap	0.474985	SLMAP		ENSMUSG00000022338	Eny2	-0.577958	ENY2		ENSMUSG00000068699	Arfgef2	0.622169	ARFGEF2
ENSMUSG00000039960	Rhou	0.475039	RHOU		ENSMUSG00000029703	Lrwd1	-0.577931	LRWD1		ENSMUSG00000040147	Ell2	0.622165	ELL2
ENSMUSG00000024201	Kdm4b	0.475057	KDM4B		ENSMUSG00000018565	Elp5	-0.577908	ELP5		ENSMUSG00000048251	2610021A01Rik	0.622115	2610021A01RIK
ENSMUSG00000036943	Rab8b	0.475587	RAB8B		ENSMUSG00000036114	Rpp25l	-0.577832	RPP25L		ENSMUSG00000037139	Ganc	0.622087	GANC
ENSMUSG00000039501	Znfx1	0.475738	ZNFX1		ENSMUSG00000001227	Sema6b	-0.577604	SEMA6B		ENSMUSG00000079487	Fat1	0.621672	FAT1
ENSMUSG00000022952	Runx1	0.476	RUNX1		ENSMUSG00000031226	Pbdc1	-0.577142	PBDC1		ENSMUSG00000033060	Atrnl1	0.621613	ATRNL1
ENSMUSG00000062944	9130023H24Rik	0.47615	9130023H24RIK		ENSMUSG00000030493	Faap24	-0.576971	FAAP24		ENSMUSG00000030124	Tiam2	0.621568	TIAM2
ENSMUSG00000020716	Nf1	0.476461	NF1		ENSMUSG00000035585	Tsen34	-0.57652	TSEN34		ENSMUSG00000072214	Fhod3	0.620645	FHOD3
ENSMUSG00000068874	Selenbp1	0.476537	SELENBP1		ENSMUSG00000031158	Timm17b	-0.576405	TIMM17B		ENSMUSG00000004187	Mfsd4a	0.62002	MFSD4A
ENSMUSG00000027210	Meis2	0.476947	MEIS2		ENSMUSG00000020328	Nudcd2	-0.575924	NUDCD2		ENSMUSG00000038332	Enpp4	0.619754	ENPP4
ENSMUSG00000029202	Pds5a	0.477158	PDS5A		ENSMUSG00000028798	Eif3i	-0.575891	EIF3I		ENSMUSG00000021336	Taok3	0.619513	TAOK3
ENSMUSG00000053477	Tcf4	0.477509	TCF4		ENSMUSG00000044627	Swi5	-0.575883	SWI5		ENSMUSG00000029605	Zfyve26	0.619323	ZFYVE26
ENSMUSG00000032392	Parp16	0.477651	PARP16		ENSMUSG00000100680	1810044D09Rik	-0.575486	1810044D09RIK		ENSMUSG00000052539	Glipr1	0.619096	GLIPR1
ENSMUSG00000000325	Arvcf	0.477742	ARVCF		ENSMUSG00000030678	Maz	-0.57513	MAZ		ENSMUSG00000003226	Mxd1	0.618758	MXD1
ENSMUSG00000022314	Rad21	0.477748	RAD21		ENSMUSG00000061118	Dnajc30	-0.574972	DNAJC30		ENSMUSG00000021379	Zzef1	0.618544	ZZEF1
ENSMUSG00000021893	Capn7	0.478083	CAPN7		ENSMUSG00000034793	G6pc3	-0.574921	G6PC3		ENSMUSG00000015501	Arhgef11	0.618296	ARHGEF11
ENSMUSG00000034021	Pds5b	0.478198	PDS5B		ENSMUSG00000021485	Mxd3	-0.574916	MXD3		ENSMUSG00000000078	Fmnl2	0.618188	FMNL2
ENSMUSG00000023980	Taf8	0.478534	TAF8		ENSMUSG00000035376	Hacd2	-0.574472	HACD2		ENSMUSG00000007379	Nek9	0.618159	NEK9
ENSMUSG00000028405	Aco1	0.478824	ACO1		ENSMUSG00000057506	Bloc1s2	-0.573783	BLOC1S2		ENSMUSG00000032712	Dnal1	0.617964	DNAL1
ENSMUSG00000020280	Pus10	0.479003	PUS10		ENSMUSG00000049775	Tmsb4x	-0.573682	TMSB4X		ENSMUSG00000061878	6330403L08Rik	0.617836	6330403L08RIK
ENSMUSG00000046794	Ppp1r3b	0.479505	PPP1R3B		ENSMUSG00000005413	Hmox1	-0.573402	HMOX1		ENSMUSG00000022537	Cmtr1	0.617682	CMTR1
ENSMUSG00000048661	Lemd3	0.479736	LEMD3		ENSMUSG00000024118	1600002H07Rik	-0.572682	1600002H07RIK		ENSMUSG00000018427	Vps39	0.616983	VPS39
ENSMUSG00000032178	Ilf3	0.480035	ILF3		ENSMUSG00000019857	Asf1a	-0.572624	ASF1A		ENSMUSG00000086725	Slc35f5	0.616546	SLC35F5
ENSMUSG00000075707	Dio3	0.480421	DIO3		ENSMUSG00000045503	Sys1	-0.572607	SYS1		ENSMUSG00000038486	Rnasel	0.616534	RNASEL
ENSMUSG00000037784	Dzip1l	0.480499	DZIP1L		ENSMUSG00000005161	Prdx2	-0.572207	PRDX2		ENSMUSG00000001998	Sestd1	0.616417	SESTD1
ENSMUSG00000033565	Rbfox2	0.480511	RBFOX2		ENSMUSG00000101191	Gm28809	-0.571892	GM28809		ENSMUSG00000022074	Rab7b	0.616305	RAB7B
ENSMUSG00000038806	Sde2	0.480535	SDE2		ENSMUSG00000000028	Cdc45	-0.570449	CDC45		ENSMUSG00000032238	Dnmbp	0.616015	DNMBP
ENSMUSG00000003228	Grk5	0.480806	GRK5		ENSMUSG00000033918	Parl	-0.570211	PARL		ENSMUSG00000061436	Vcpip1	0.615576	VCPIP1
ENSMUSG00000029772	Ahcyl2	0.480818	AHCYL2		ENSMUSG00000039055	Eme1	-0.57013	EME1		ENSMUSG00000030469	5031425E22Rik	0.615537	5031425E22RIK
ENSMUSG00000022443	Myh9	0.480828	MYH9		ENSMUSG00000071632	2510002D24Rik	-0.570025	2510002D24RIK		ENSMUSG00000078956	Dtx4	0.615311	DTX4
ENSMUSG00000025862	Stag2	0.481231	STAG2		ENSMUSG00000021342	Prl	-0.569857	PRL		ENSMUSG00000020017	Cdkn2aip	0.614971	CDKN2AIP
ENSMUSG00000015291	Gdi1	0.481644	GDI1		ENSMUSG00000070520	Nsmce3	-0.569818	NSMCE3		ENSMUSG00000022091	Ffar4	0.614397	FFAR4
ENSMUSG00000035770	Dync1li2	0.48176	DYNC1LI2		ENSMUSG00000032553	Srprb	-0.569516	SRPRB		ENSMUSG00000025986	Nadk2	0.613553	NADK2
ENSMUSG00000023915	Tnfrsf21	0.481892	TNFRSF21		ENSMUSG00000024512	Dynap	-0.569319	DYNAP		ENSMUSG00000026405	Wdr26	0.613349	WDR26
ENSMUSG00000033671	Cep350	0.481952	CEP350		ENSMUSG00000008373	Prpf31	-0.569208	PRPF31		ENSMUSG00000063810	Papolg	0.61322	PAPOLG
ENSMUSG00000025950	Idh1	0.482069	IDH1		ENSMUSG00000058076	Sdhc	-0.568774	SDHC		ENSMUSG00000063895	Rasa1	0.613114	RASA1
ENSMUSG00000061778	Mospd2	0.482109	MOSPD2		ENSMUSG00000029911	Ssbp1	-0.56867	SSBP1		ENSMUSG00000041000	C2cd3	0.612965	C2CD3
ENSMUSG00000021134	Srsf5	0.482272	SRSF5		ENSMUSG00000036752	Tubb4b	-0.568554	TUBB4B		ENSMUSG00000034903	Ticam1	0.612525	TICAM1
ENSMUSG00000066415	Msl2	0.482443	MSL2		ENSMUSG00000086552	Dlx4os	-0.568511	DLX4OS		ENSMUSG00000021866	Zhx2	0.612405	ZHX2
ENSMUSG00000027620	Rbm39	0.482466	RBM39		ENSMUSG00000040813	Tex264	-0.568293	TEX264		ENSMUSG00000032066	Zfp87	0.61236	ZFP87
ENSMUSG00000024781	Lipa	0.482475	LIPA		ENSMUSG00000049285	Mblac1	-0.568035	MBLAC1		ENSMUSG00000082519	Plpp3	0.612063	PLPP3
ENSMUSG00000027809	Etfdh	0.482498	ETFDH		ENSMUSG00000036845	Lin37	-0.56767	LIN37		ENSMUSG00000079343	Pde4c	0.611882	PDE4C
ENSMUSG00000030231	Plekha5	0.482642	PLEKHA5		ENSMUSG00000021951	Eef1akmt1	-0.566761	EEF1AKMT1		ENSMUSG00000006538	Mmab	0.611604	MMAB
ENSMUSG00000106847	Peg13	0.482853	PEG13		ENSMUSG00000079852	Klra4	-0.565946	KLRA4		ENSMUSG00000021180	Trim2	0.61105	TRIM2
ENSMUSG00000021690	Jmy	0.482954	JMY		ENSMUSG00000047067	Dusp28	-0.565877	DUSP28		ENSMUSG00000016262	Acvr1	0.611011	ACVR1
ENSMUSG00000034820	Cpsf7	0.482989	CPSF7		ENSMUSG00000030271	Ogg1	-0.565523	OGG1		ENSMUSG00000058385	Atp1b1	0.610889	ATP1B1
ENSMUSG00000021327	Zkscan3	0.483136	ZKSCAN3		ENSMUSG00000073982	Rhog	-0.565311	RHOG		ENSMUSG00000028456	Cflar	0.610814	CFLAR
ENSMUSG00000024384	Iws1	0.483418	IWS1		ENSMUSG00000025330	Padi4	-0.565157	PADI4		ENSMUSG00000010175	Ppp4r3b	0.610772	PPP4R3B
ENSMUSG00000023055	Calcoco1	0.483795	CALCOCO1		ENSMUSG00000022450	Ndufa6	-0.564856	NDUFA6		ENSMUSG00000031714	Ctif	0.610332	CTIF
ENSMUSG00000042271	Nxt2	0.483816	NXT2		ENSMUSG00000042694	Stn1	-0.564629	STN1		ENSMUSG00000035164	Zkscan1	0.610114	ZKSCAN1
ENSMUSG00000001632	Brpf1	0.484042	BRPF1		ENSMUSG00000029449	Rhof	-0.564478	RHOF		ENSMUSG00000074340	Sf3b1	0.609804	SF3B1
ENSMUSG00000072889	Nfxl1	0.484052	NFXL1		ENSMUSG00000029499	Pxmp2	-0.564256	PXMP2		ENSMUSG00000021611	Dctn4	0.609759	DCTN4
ENSMUSG00000049659	Aftph	0.484227	AFTPH		ENSMUSG00000028893	Sesn2	-0.563961	SESN2		ENSMUSG00000046546	Ap3d1	0.608905	AP3D1
ENSMUSG00000024246	Thumpd2	0.48437	THUMPD2		ENSMUSG00000016637	Ift27	-0.563658	IFT27		ENSMUSG00000039328	Atg4c	0.608738	ATG4C
ENSMUSG00000032384	Csnk1g1	0.484405	CSNK1G1		ENSMUSG00000014402	Tsg101	-0.563442	TSG101		ENSMUSG00000025196	Rab2b	0.608521	RAB2B
ENSMUSG00000021712	Trim23	0.48465	TRIM23		ENSMUSG00000033707	Lrrc24	-0.562962	LRRC24		ENSMUSG00000004040	Ptcd3	0.608514	PTCD3
ENSMUSG00000023150	Ivns1abp	0.484787	IVNS1ABP		ENSMUSG00000020471	Pold2	-0.562537	POLD2		ENSMUSG00000024236	Apol7a	0.608382	APOL7A
ENSMUSG00000030168	Adipor2	0.484921	ADIPOR2		ENSMUSG00000034278	Dnajc17	-0.562429	DNAJC17		ENSMUSG00000025422	Arid2	0.607682	ARID2
ENSMUSG00000045932	Ifit2	0.485001	IFIT2		ENSMUSG00000020788	Atp2a3	-0.562378	ATP2A3		ENSMUSG00000024232	Nampt	0.607596	NAMPT
ENSMUSG00000036052	Dnajb5	0.485099	DNAJB5		ENSMUSG00000083844	Ube2d-ps	-0.562191	UBE2D-PS		ENSMUSG00000085101	Ncoa6	0.6073	NCOA6
ENSMUSG00000045287	Rtn4rl1	0.485568	RTN4RL1		ENSMUSG00000027357	Crls1	-0.56183	CRLS1		ENSMUSG00000110669	Med23	0.607151	MED23
ENSMUSG00000053560	Ier2	0.48571	IER2		ENSMUSG00000047044	D030056L22Rik	-0.561542	D030056L22RIK		ENSMUSG00000029787	Itpr2	0.606901	ITPR2
ENSMUSG00000040123	Zmym5	0.485746	ZMYM5		ENSMUSG00000034220	Gpc1	-0.561418	GPC1		ENSMUSG00000042444	Tmem147os	0.606652	TMEM147OS
ENSMUSG00000025060	Slk	0.485751	SLK		ENSMUSG00000003199	Mpnd	-0.5614	MPND		ENSMUSG00000034621	Nbr1	0.60648	NBR1
ENSMUSG00000044499	Hs3st5	0.486067	HS3ST5		ENSMUSG00000003423	Pih1d1	-0.561182	PIH1D1		ENSMUSG00000054892	Myo18a	0.606387	MYO18A
ENSMUSG00000039068	Zzz3	0.486129	ZZZ3		ENSMUSG00000090946	Ccdc71l	-0.561041	CCDC71L		ENSMUSG00000110715	Vamp1	0.605692	VAMP1
ENSMUSG00000043535	Setx	0.486168	SETX		ENSMUSG00000028958	Tmub1	-0.56025	TMUB1		ENSMUSG00000089791	Gem	0.605681	GEM
ENSMUSG00000015357	Clpx	0.486304	CLPX		ENSMUSG00000030120	Mlf2	-0.560092	MLF2		ENSMUSG00000038774	Zfp62	0.605395	ZFP62
ENSMUSG00000047030	Spata2	0.486556	SPATA2		ENSMUSG00000097180	2700038G22Rik	-0.559612	2700038G22RIK		ENSMUSG00000015312	Pcyt2	0.60539	PCYT2
ENSMUSG00000071659	Hnrnpul2	0.48682	HNRNPUL2		ENSMUSG00000032575	Manf	-0.559367	MANF		ENSMUSG00000054889	Frmd4b	0.605295	FRMD4B
ENSMUSG00000058690	Ccser2	0.486986	CCSER2		ENSMUSG00000025289	Prdx4	-0.559001	PRDX4		ENSMUSG00000024052	Smtnl2	0.605059	SMTNL2
ENSMUSG00000002748	Baz1b	0.487199	BAZ1B		ENSMUSG00000078941	Ak6	-0.558956	AK6		ENSMUSG00000029095	Trp53bp1	0.604841	TRP53BP1
ENSMUSG00000042167	Papd4	0.487273	PAPD4		ENSMUSG00000032301	Psma4	-0.55882	PSMA4		ENSMUSG00000042677	Dennd1a	0.604804	DENND1A
ENSMUSG00000038909	Kat7	0.487853	KAT7		ENSMUSG00000055725	Paqr3	-0.558627	PAQR3		ENSMUSG00000081249	Zfp260	0.604079	ZFP260
ENSMUSG00000019966	Kitl	0.488152	KITL		ENSMUSG00000003549	Ercc1	-0.558432	ERCC1		ENSMUSG00000040560	Arsb	0.603443	ARSB
ENSMUSG00000022797	Tfrc	0.488218	TFRC		ENSMUSG00000068267	Cenpb	-0.558377	CENPB		ENSMUSG00000006567	Zbtb4	0.6034	ZBTB4
ENSMUSG00000060671	Atp8b2	0.488321	ATP8B2		ENSMUSG00000064080	Fbln2	-0.557929	FBLN2		ENSMUSG00000111686	Rabgap1l	0.603076	RABGAP1L
ENSMUSG00000039473	Ubn1	0.488623	UBN1		ENSMUSG00000018411	Mapt	-0.557799	MAPT		ENSMUSG00000029804	Wbscr27	0.602989	WBSCR27
ENSMUSG00000009418	Nav1	0.488943	NAV1		ENSMUSG00000024883	Rin1	-0.557749	RIN1		ENSMUSG00000070810	Cmtr2	0.602894	CMTR2
ENSMUSG00000049800	Sertad2	0.489068	SERTAD2		ENSMUSG00000063838	1700027J19Rik	-0.557545	1700027J19RIK		ENSMUSG00000038375	Taf4b	0.602791	TAF4B
ENSMUSG00000024427	Spry4	0.489229	SPRY4		ENSMUSG00000002395	Use1	-0.55746	USE1		ENSMUSG00000053470	Lrrfip1	0.602782	LRRFIP1
ENSMUSG00000022139	Mbnl2	0.489688	MBNL2		ENSMUSG00000028884	Rpa2	-0.556667	RPA2		ENSMUSG00000026475	Stat5a	0.602455	STAT5A
ENSMUSG00000040565	Btaf1	0.490119	BTAF1		ENSMUSG00000062248	Cks2	-0.556295	CKS2		ENSMUSG00000021703	Acad11	0.60244	ACAD11
ENSMUSG00000011960	Ccnt1	0.490346	CCNT1		ENSMUSG00000032330	Cox7a2	-0.555759	COX7A2		ENSMUSG00000017446	Parp9	0.602033	PARP9
ENSMUSG00000019066	Rab3d	0.49041	RAB3D		ENSMUSG00000058267	Mrps14	-0.555661	MRPS14		ENSMUSG00000090582	Fam160a1	0.601756	FAM160A1
ENSMUSG00000032839	Trpc1	0.490635	TRPC1		ENSMUSG00000048007	Timm8a1	-0.554888	TIMM8A1		ENSMUSG00000029135	Taf2	0.601715	TAF2
ENSMUSG00000040128	Pnrc1	0.490817	PNRC1		ENSMUSG00000109957	Gm45353	-0.554741	GM45353		ENSMUSG00000086331	Slc17a9	0.601701	SLC17A9
ENSMUSG00000035621	Midn	0.491076	MIDN		ENSMUSG00000028700	Pomgnt1	-0.55443	POMGNT1		ENSMUSG00000019947	Tor1aip1	0.60165	TOR1AIP1
ENSMUSG00000026469	Xpr1	0.491325	XPR1		ENSMUSG00000038422	Hdhd3	-0.554222	HDHD3		ENSMUSG00000041268	Papd5	0.601041	PAPD5
ENSMUSG00000022100	Xpo7	0.491631	XPO7		ENSMUSG00000068580	Zfyve19	-0.55414	ZFYVE19		ENSMUSG00000026399	Mcm9	0.600957	MCM9
ENSMUSG00000001441	Npepps	0.492156	NPEPPS		ENSMUSG00000071657	Bscl2	-0.554107	BSCL2		ENSMUSG00000042046	Tjp2	0.600902	TJP2
ENSMUSG00000026705	Klhl20	0.492347	KLHL20		ENSMUSG00000040525	Cblc	-0.553931	CBLC		ENSMUSG00000034607	Herc4	0.600842	HERC4
ENSMUSG00000001376	Vps50	0.492682	VPS50		ENSMUSG00000022671	Mzt2	-0.553903	MZT2		ENSMUSG00000032816	Apaf1	0.600527	APAF1
ENSMUSG00000043962	Thrap3	0.493072	THRAP3		ENSMUSG00000024145	Pigf	-0.553748	PIGF		ENSMUSG00000079057	Creb3l3	0.600375	CREB3L3
ENSMUSG00000059447	Hadhb	0.493113	HADHB		ENSMUSG00000034773	BC030867	-0.553647	BC030867		ENSMUSG00000054519	Phactr4	0.600134	PHACTR4
ENSMUSG00000037434	Slc30a1	0.493132	SLC30A1		ENSMUSG00000038467	Chmp4b	-0.553165	CHMP4B		ENSMUSG00000020300	Rorb	0.599965	RORB
ENSMUSG00000025981	Coq10b	0.493514	COQ10B		ENSMUSG00000024955	Esrra	-0.552842	ESRRA		ENSMUSG00000034218	Slc12a7	0.599827	SLC12A7
ENSMUSG00000018068	Ints2	0.493524	INTS2		ENSMUSG00000014771	Pdcd2	-0.552775	PDCD2		ENSMUSG00000036769	Wdr60	0.599669	WDR60
ENSMUSG00000037174	Elf2	0.49409	ELF2		ENSMUSG00000019804	Snx3	-0.552498	SNX3		ENSMUSG00000022361	Mtor	0.599187	MTOR
ENSMUSG00000037426	Depdc5	0.494296	DEPDC5		ENSMUSG00000026172	Bcs1l	-0.552196	BCS1L		ENSMUSG00000039286	Pik3r4	0.59898	PIK3R4
ENSMUSG00000024270	Slc39a6	0.494306	SLC39A6		ENSMUSG00000029614	Rpl6	-0.552133	RPL6		ENSMUSG00000063558	Svip	0.598483	SVIP
ENSMUSG00000006307	Kmt2b	0.494542	KMT2B		ENSMUSG00000026750	Psmb7	-0.551758	PSMB7		ENSMUSG00000021238	Ankrd26	0.598392	ANKRD26
ENSMUSG00000028914	Casp9	0.494621	CASP9		ENSMUSG00000028670	Lypla2	-0.551537	LYPLA2		ENSMUSG00000040481	Fgd4	0.598371	FGD4
ENSMUSG00000031642	Sh3rf1	0.49518	SH3RF1		ENSMUSG00000040618	Pck2	-0.551487	PCK2		ENSMUSG00000033107	Tead1	0.59818	TEAD1
ENSMUSG00000051469	Zfp24	0.495244	ZFP24		ENSMUSG00000034101	Ctnnd1	-0.551421	CTNND1		ENSMUSG00000030134	Plekha6	0.59807	PLEKHA6
ENSMUSG00000021782	Dlg5	0.495327	DLG5		ENSMUSG00000022472	Desi1	-0.551304	DESI1		ENSMUSG00000001467	Pard3	0.597875	PARD3
ENSMUSG00000018931	Natd1	0.495588	NATD1		ENSMUSG00000029346	Srrd	-0.551151	SRRD		ENSMUSG00000082100	Rnf185	0.597572	RNF185
ENSMUSG00000039697	Ncoa7	0.495656	NCOA7		ENSMUSG00000071724	Smpd5	-0.551138	SMPD5		ENSMUSG00000027016	Prkd3	0.597517	PRKD3
ENSMUSG00000063077	Kif1b	0.496041	KIF1B		ENSMUSG00000021018	Polr2h	-0.55108	POLR2H		ENSMUSG00000020961	2810021J22Rik	0.597295	2810021J22RIK
ENSMUSG00000026879	Gsn	0.496062	GSN		ENSMUSG00000014075	Tctex1d2	-0.550918	TCTEX1D2		ENSMUSG00000038860	Alg10b	0.596779	ALG10B
ENSMUSG00000034574	Daam1	0.496093	DAAM1		ENSMUSG00000054342	Kcnn4	-0.550642	KCNN4		ENSMUSG00000010830	Ell	0.596457	ELL
ENSMUSG00000028207	Asph	0.496155	ASPH		ENSMUSG00000091803	Cox16	-0.550462	COX16		ENSMUSG00000020032	Rasa3	0.596431	RASA3
ENSMUSG00000029422	Rsrc2	0.49616	RSRC2		ENSMUSG00000030706	Mrpl48	-0.550132	MRPL48		ENSMUSG00000074213	Prickle1	0.596173	PRICKLE1
ENSMUSG00000024143	Rhoq	0.496868	RHOQ		ENSMUSG00000056851	Pcbp2	-0.550026	PCBP2		ENSMUSG00000042129	Ptpre	0.595657	PTPRE
ENSMUSG00000063108	Zfp26	0.496873	ZFP26		ENSMUSG00000015222	Map2	-0.549508	MAP2		ENSMUSG00000004371	Appbp2	0.595617	APPBP2
ENSMUSG00000031684	Slc10a7	0.49799	SLC10A7		ENSMUSG00000027593	Raly	-0.548998	RALY		ENSMUSG00000032577	Scfd1	0.59555	SCFD1
ENSMUSG00000040738	Ints8	0.497999	INTS8		ENSMUSG00000104861	3110039M20Rik	-0.548441	3110039M20RIK		ENSMUSG00000037369	Supt6	0.595443	SUPT6
ENSMUSG00000027962	Vcam1	0.498626	VCAM1		ENSMUSG00000022217	Emc9	-0.548254	EMC9		ENSMUSG00000036617	Wipi1	0.595167	WIPI1
ENSMUSG00000047648	Fbxo30	0.498868	FBXO30		ENSMUSG00000017493	Igfbp4	-0.548122	IGFBP4		ENSMUSG00000074715	Zfp933	0.594697	ZFP933
ENSMUSG00000062234	Gak	0.499105	GAK		ENSMUSG00000004996	Mri1	-0.547773	MRI1		ENSMUSG00000046818	Sgms1	0.594244	SGMS1
ENSMUSG00000021215	Net1	0.499125	NET1		ENSMUSG00000109946	D2Bwg1423e	-0.547766	D2BWG1423E		ENSMUSG00000110276	Usp7	0.594101	USP7
ENSMUSG00000039901	9130011E15Rik	0.499132	9130011E15RIK		ENSMUSG00000028334	Nans	-0.547706	NANS		ENSMUSG00000039234	Zkscan5	0.593631	ZKSCAN5
ENSMUSG00000050088	1600012H06Rik	0.499864	1600012H06RIK		ENSMUSG00000004268	Emg1	-0.547576	EMG1		ENSMUSG00000071637	Zfp949	0.593038	ZFP949
ENSMUSG00000024431	Nr3c1	0.499909	NR3C1		ENSMUSG00000022760	Thap7	-0.547322	THAP7		ENSMUSG00000050578	Plekho2	0.592975	PLEKHO2
					ENSMUSG00000047613	A430005L14Rik	-0.54719	A430005L14RIK		ENSMUSG00000035299	Scaper	0.592674	SCAPER
					ENSMUSG00000030346	Rad51ap1	-0.547138	RAD51AP1		ENSMUSG00000005886	Phlpp1	0.592518	PHLPP1
					ENSMUSG00000044502	Bod1	-0.547094	BOD1		ENSMUSG00000020709	Klf13	0.59198	KLF13
					ENSMUSG00000106864	Gtf3c2	-0.546452	GTF3C2		ENSMUSG00000032010	Ptpn3	0.591486	PTPN3
					ENSMUSG00000020253	Ppm1m	-0.546386	PPM1M		ENSMUSG00000032358	Mon1b	0.590892	MON1B
					ENSMUSG00000051768	Xrcc1	-0.546311	XRCC1		ENSMUSG00000003119	L3mbtl3	0.590846	L3MBTL3
					ENSMUSG00000044551	9930012K11Rik	-0.546294	9930012K11RIK		ENSMUSG00000027339	Mink1	0.590663	MINK1
					ENSMUSG00000062380	Tubb3	-0.545941	TUBB3		ENSMUSG00000039385	Brd1	0.590115	BRD1
					ENSMUSG00000020211	Sf3a2	-0.545359	SF3A2		ENSMUSG00000033377	Gm10524	0.590112	GM10524
					ENSMUSG00000029388	Eif2b1	-0.545057	EIF2B1		ENSMUSG00000026315	Usp20	0.589509	USP20
					ENSMUSG00000063236	1110038F14Rik	-0.544278	1110038F14RIK		ENSMUSG00000021884	Ndufs1	0.589444	NDUFS1
					ENSMUSG00000028932	Psmc2	-0.543681	PSMC2		ENSMUSG00000043889	Kdm5b	0.589127	KDM5B
					ENSMUSG00000001131	Timp1	-0.54344	TIMP1		ENSMUSG00000040225	Ankrd13d	0.588715	ANKRD13D
					ENSMUSG00000025260	Hsd17b10	-0.543403	HSD17B10		ENSMUSG00000046169	Zfp618	0.58867	ZFP618
					ENSMUSG00000018381	Abi3	-0.542943	ABI3		ENSMUSG00000071793	Mfsd6	0.588091	MFSD6
					ENSMUSG00000033055	Ankrd54	-0.542732	ANKRD54		ENSMUSG00000032549	Zfp65	0.587832	ZFP65
					ENSMUSG00000025198	Erlin1	-0.542512	ERLIN1		ENSMUSG00000020019	Dlg4	0.587826	DLG4
					ENSMUSG00000030316	Tamm41	-0.542456	TAMM41		ENSMUSG00000021250	Man1c1	0.587382	MAN1C1
					ENSMUSG00000016308	Ube2a	-0.542382	UBE2A		ENSMUSG00000028195	Egln3	0.586709	EGLN3
					ENSMUSG00000041263	Rusc1	-0.542196	RUSC1		ENSMUSG00000046541	Nabp1	0.586228	NABP1
					ENSMUSG00000038510	Rpf2	-0.542189	RPF2		ENSMUSG00000026223	Pfkfb4	0.586121	PFKFB4
					ENSMUSG00000041629	Fam104a	-0.542138	FAM104A		ENSMUSG00000052353	Arhgap18	0.58569	ARHGAP18
					ENSMUSG00000020773	Trim47	-0.542094	TRIM47		ENSMUSG00000068959	Irf9	0.5854	IRF9
					ENSMUSG00000020358	Hnrnpab	-0.541748	HNRNPAB		ENSMUSG00000032702	Nktr	0.585259	NKTR
					ENSMUSG00000026922	Agpat2	-0.541701	AGPAT2		ENSMUSG00000004151	Ncor2	0.58476	NCOR2
					ENSMUSG00000016833	Mrps18c	-0.541613	MRPS18C		ENSMUSG00000078942	Rasa2	0.584531	RASA2
					ENSMUSG00000022400	Rbx1	-0.541281	RBX1		ENSMUSG00000029650	Herc2	0.584412	HERC2
					ENSMUSG00000020949	Fkbp3	-0.541029	FKBP3		ENSMUSG00000103901	Cdc40	0.583801	CDC40
					ENSMUSG00000044991	1110034G24Rik	-0.540204	1110034G24RIK		ENSMUSG00000035305	Pou2f1	0.583797	POU2F1
					ENSMUSG00000021932	Rnaseh2b	-0.540026	RNASEH2B		ENSMUSG00000033458	Ophn1	0.583748	OPHN1
					ENSMUSG00000057666	Gapdh	-0.539304	GAPDH		ENSMUSG00000038145	Mkln1	0.58364	MKLN1
					ENSMUSG00000028049	Scamp3	-0.539062	SCAMP3		ENSMUSG00000057967	Acsl3	0.583625	ACSL3
					ENSMUSG00000024997	Prdx3	-0.539003	PRDX3		ENSMUSG00000039652	2900026A02Rik	0.583589	2900026A02RIK
					ENSMUSG00000040112	Mrps35	-0.538971	MRPS35		ENSMUSG00000112163	Spats2l	0.583344	SPATS2L
					ENSMUSG00000025487	Psmd13	-0.538105	PSMD13		ENSMUSG00000018899	Cyb5d2	0.583329	CYB5D2
					ENSMUSG00000020083	2010107G23Rik	-0.538071	2010107G23RIK		ENSMUSG00000030616	Tle2	0.582919	TLE2
					ENSMUSG00000014769	Psmb1	-0.537639	PSMB1		ENSMUSG00000016024	Ankrd1	0.582883	ANKRD1
					ENSMUSG00000030750	Nsmce1	-0.53762	NSMCE1		ENSMUSG00000000792	Ccnt2	0.582838	CCNT2
					ENSMUSG00000063235	Ptpmt1	-0.537549	PTPMT1		ENSMUSG00000024754	Golim4	0.582814	GOLIM4
					ENSMUSG00000078521	Aunip	-0.537545	AUNIP		ENSMUSG00000005107	Trim7	0.582783	TRIM7
					ENSMUSG00000042213	Zfand4	-0.536973	ZFAND4		ENSMUSG00000072872	Ern1	0.582666	ERN1
					ENSMUSG00000090863	A530084C06Rik	-0.536832	A530084C06RIK		ENSMUSG00000019256	Cmtm8	0.581845	CMTM8
					ENSMUSG00000030751	Psma1	-0.536585	PSMA1		ENSMUSG00000055024	Ocrl	0.58175	OCRL
					ENSMUSG00000000934	Top1mt	-0.536525	TOP1MT		ENSMUSG00000021127	Iqgap1	0.581665	IQGAP1
					ENSMUSG00000095567	Noc2l	-0.536262	NOC2L		ENSMUSG00000042507	Elmo1	0.581496	ELMO1
					ENSMUSG00000029319	Coq2	-0.535628	COQ2		ENSMUSG00000012640	Jrkl	0.581424	JRKL
					ENSMUSG00000020056	Washc3	-0.535588	WASHC3		ENSMUSG00000021670	Epm2aip1	0.580839	EPM2AIP1
					ENSMUSG00000026260	Ndufa10	-0.535449	NDUFA10		ENSMUSG00000030516	Arhgap12	0.580592	ARHGAP12
					ENSMUSG00000030677	Kif22	-0.535279	KIF22		ENSMUSG00000020275	Zfp952	0.580197	ZFP952
					ENSMUSG00000007415	Gatad1	-0.53517	GATAD1		ENSMUSG00000049191	Ninl	0.580119	NINL
					ENSMUSG00000037339	Fam53a	-0.535031	FAM53A		ENSMUSG00000020893	Polr3b	0.580015	POLR3B
					ENSMUSG00000021645	Smn1	-0.534281	SMN1		ENSMUSG00000021765	Snap23	0.579838	SNAP23
					ENSMUSG00000024772	Ehd1	-0.534176	EHD1		ENSMUSG00000074283	Lancl2	0.579703	LANCL2
					ENSMUSG00000033157	Abhd10	-0.533839	ABHD10		ENSMUSG00000036273	Asxl1	0.579622	ASXL1
					ENSMUSG00000027944	Hax1	-0.533545	HAX1		ENSMUSG00000034591	Ppp4r2	0.578836	PPP4R2
					ENSMUSG00000039515	Ptpa	-0.533282	PTPA		ENSMUSG00000052407	Irs1	0.578824	IRS1
					ENSMUSG00000020766	Galk1	-0.533272	GALK1		ENSMUSG00000097726	Ahdc1	0.57877	AHDC1
					ENSMUSG00000049670	Morn4	-0.53316	MORN4		ENSMUSG00000048732	Ing3	0.578208	ING3
					ENSMUSG00000007338	Mrpl49	-0.533063	MRPL49		ENSMUSG00000007872	Uvssa	0.577918	UVSSA
					ENSMUSG00000029910	Mad2l1	-0.532749	MAD2L1		ENSMUSG00000110834	Ankrd11	0.577708	ANKRD11
					ENSMUSG00000030272	Camk1	-0.532698	CAMK1		ENSMUSG00000065954	Pard3b	0.577493	PARD3B
					ENSMUSG00000027274	Mkks	-0.532358	MKKS		ENSMUSG00000105021	Tarbp1	0.576764	TARBP1
					ENSMUSG00000038034	Igsf8	-0.532213	IGSF8		ENSMUSG00000026773	Clint1	0.57654	CLINT1
					ENSMUSG00000025257	Ribc1	-0.531772	RIBC1		ENSMUSG00000014547	Mblac2	0.5764	MBLAC2
					ENSMUSG00000024525	Impa2	-0.530952	IMPA2		ENSMUSG00000037621	Bmp4	0.576292	BMP4
					ENSMUSG00000028614	Ndc1	-0.530909	NDC1		ENSMUSG00000023186	Smg6	0.576215	SMG6
					ENSMUSG00000020648	Dus4l	-0.53059	DUS4L		ENSMUSG00000048249	Esco1	0.575935	ESCO1
					ENSMUSG00000034108	Ccs	-0.53045	CCS		ENSMUSG00000003617	Zc3h4	0.575865	ZC3H4
					ENSMUSG00000053553	3110082I17Rik	-0.530439	3110082I17RIK		ENSMUSG00000103170	Dhcr7	0.575447	DHCR7
					ENSMUSG00000031984	2810004N23Rik	-0.530106	2810004N23RIK		ENSMUSG00000003282	Zfp940	0.575271	ZFP940
					ENSMUSG00000038388	Mpp6	-0.530054	MPP6		ENSMUSG00000031493	Vps13d	0.573448	VPS13D
					ENSMUSG00000054237	Fra10ac1	-0.529929	FRA10AC1		ENSMUSG00000022763	Wdr81	0.573355	WDR81
					ENSMUSG00000070462	Mesdc1	-0.529719	MESDC1		ENSMUSG00000028716	Dip2a	0.572718	DIP2A
					ENSMUSG00000007570	Fance	-0.529344	FANCE		ENSMUSG00000096054	Ap1g1	0.572277	AP1G1
					ENSMUSG00000061474	Mrps36	-0.528942	MRPS36		ENSMUSG00000024327	Fam84a	0.572217	FAM84A
					ENSMUSG00000006717	Acot13	-0.528883	ACOT13		ENSMUSG00000033396	Cyb561a3	0.572038	CYB561A3
					ENSMUSG00000027071	P2rx3	-0.528833	P2RX3		ENSMUSG00000035954	Slc17a1	0.571871	SLC17A1
					ENSMUSG00000031562	Dctd	-0.528789	DCTD		ENSMUSG00000034394	AI661453	0.571851	AI661453
					ENSMUSG00000031029	Eif3f	-0.528542	EIF3F		ENSMUSG00000073647	Usp47	0.571602	USP47
					ENSMUSG00000093904	Tomm20	-0.528176	TOMM20		ENSMUSG00000031430	D2hgdh	0.571126	D2HGDH
					ENSMUSG00000011096	Akt1s1	-0.528054	AKT1S1		ENSMUSG00000032363	Usp38	0.570727	USP38
					ENSMUSG00000026646	Suv39h2	-0.527808	SUV39H2		ENSMUSG00000027765	Ccar1	0.570297	CCAR1
					ENSMUSG00000070003	Ssbp4	-0.527618	SSBP4		ENSMUSG00000033105	Ccdc88a	0.569902	CCDC88A
					ENSMUSG00000024959	Bad	-0.527313	BAD		ENSMUSG00000029419	Hinfp	0.56979	HINFP
					ENSMUSG00000074457	S100a16	-0.527278	S100A16		ENSMUSG00000039704	Wsb1	0.569652	WSB1
					ENSMUSG00000023919	Cenpq	-0.527168	CENPQ		ENSMUSG00000048916	Zfp148	0.569595	ZFP148
					ENSMUSG00000026857	Ntmt1	-0.527034	NTMT1		ENSMUSG00000066406	Zscan26	0.569357	ZSCAN26
					ENSMUSG00000025470	Zfp511	-0.527034	ZFP511		ENSMUSG00000051043	Mon2	0.568838	MON2
					ENSMUSG00000075569	Rsph10b	-0.526962	RSPH10B		ENSMUSG00000042680	Ptprr	0.568718	PTPRR
					ENSMUSG00000071078	Nr2c2ap	-0.526728	NR2C2AP		ENSMUSG00000026628	Rbbp6	0.568678	RBBP6
					ENSMUSG00000027611	Procr	-0.526319	PROCR		ENSMUSG00000023795	Pde4d	0.568457	PDE4D
					ENSMUSG00000092368	A930015D03Rik	-0.525827	A930015D03RIK		ENSMUSG00000043336	Acvr2a	0.56763	ACVR2A
					ENSMUSG00000033467	Crlf2	-0.525414	CRLF2		ENSMUSG00000054008	Plekhg3	0.567573	PLEKHG3
					ENSMUSG00000024191	Bnip1	-0.525191	BNIP1		ENSMUSG00000091421	Bsdc1	0.567351	BSDC1
					ENSMUSG00000020467	Efemp1	-0.524624	EFEMP1		ENSMUSG00000032064	Zfp516	0.566964	ZFP516
					ENSMUSG00000026036	Nif3l1	-0.52457	NIF3L1		ENSMUSG00000071796	Erc1	0.566759	ERC1
					ENSMUSG00000019927	Ube2d1	-0.524555	UBE2D1		ENSMUSG00000005148	Tmem170b	0.566276	TMEM170B
					ENSMUSG00000022092	Ppp3cc	-0.524307	PPP3CC		ENSMUSG00000007783	Eif2ak2	0.566184	EIF2AK2
					ENSMUSG00000038046	Mrm3	-0.524169	MRM3		ENSMUSG00000015659	Tom1	0.565551	TOM1
					ENSMUSG00000020392	Cdkn2aipnl	-0.523829	CDKN2AIPNL		ENSMUSG00000039853	Ric8b	0.56529	RIC8B
					ENSMUSG00000021493	Pdlim7	-0.523776	PDLIM7		ENSMUSG00000033715	Washc4	0.56514	WASHC4
					ENSMUSG00000027804	Ppid	-0.522829	PPID		ENSMUSG00000022508	Tcf12	0.565086	TCF12
					ENSMUSG00000031758	Cdyl2	-0.522804	CDYL2		ENSMUSG00000050195	Usp28	0.564301	USP28
					ENSMUSG00000031107	Rbmx2	-0.5224	RBMX2		ENSMUSG00000029287	Lace1	0.56401	LACE1
					ENSMUSG00000082978	Rpsa-ps11	-0.522254	RPSA-PS11		ENSMUSG00000038065	Rnf146	0.562935	RNF146
					ENSMUSG00000026202	Tuba4a	-0.522249	TUBA4A		ENSMUSG00000022353	Klf3	0.562903	KLF3
					ENSMUSG00000049950	Rpp38	-0.522235	RPP38		ENSMUSG00000102976	Xrn2	0.562734	XRN2
					ENSMUSG00000021486	Prelid1	-0.522193	PRELID1		ENSMUSG00000042743	Zic5	0.562352	ZIC5
					ENSMUSG00000071654	Uqcc3	-0.522036	UQCC3		ENSMUSG00000020954	Pdcl	0.561945	PDCL
					ENSMUSG00000035722	Abca7	-0.521754	ABCA7		ENSMUSG00000082674	Sec24a	0.561923	SEC24A
					ENSMUSG00000019297	Nop9	-0.521032	NOP9		ENSMUSG00000112003	Pcmtd2	0.561554	PCMTD2
					ENSMUSG00000063849	Ppcdc	-0.520722	PPCDC		ENSMUSG00000033799	Map3k8	0.561433	MAP3K8
					ENSMUSG00000028651	Ppie	-0.520673	PPIE		ENSMUSG00000029004	Kdm8	0.561378	KDM8
					ENSMUSG00000004788	Eif2b2	-0.520639	EIF2B2		ENSMUSG00000074882	Antxr1	0.561149	ANTXR1
					ENSMUSG00000056501	Cebpb	-0.520628	CEBPB		ENSMUSG00000056144	Tirap	0.560962	TIRAP
					ENSMUSG00000015759	Cnih1	-0.52061	CNIH1		ENSMUSG00000027171	Kif13a	0.560641	KIF13A
					ENSMUSG00000034863	Ano8	-0.52038	ANO8		ENSMUSG00000030657	Cstf2t	0.560507	CSTF2T
					ENSMUSG00000032383	Ppib	-0.52026	PPIB		ENSMUSG00000025810	Gnl3l	0.559873	GNL3L
					ENSMUSG00000020171	Yeats4	-0.520216	YEATS4		ENSMUSG00000021767	Slc30a4	0.559803	SLC30A4
					ENSMUSG00000024787	Snx15	-0.520212	SNX15		ENSMUSG00000031465	Hspa13	0.559654	HSPA13
					ENSMUSG00000018570	2810408A11Rik	-0.519593	2810408A11RIK		ENSMUSG00000058152	Fbxo33	0.559154	FBXO33
					ENSMUSG00000051730	Mettl5	-0.519514	METTL5		ENSMUSG00000049230	Adh1	0.559017	ADH1
					ENSMUSG00000032579	Hemk1	-0.519479	HEMK1		ENSMUSG00000048489	Bcas1	0.558953	BCAS1
					ENSMUSG00000021177	Tdp1	-0.518635	TDP1		ENSMUSG00000051177	Rnf4	0.55862	RNF4
					ENSMUSG00000020098	Pcbd1	-0.5186	PCBD1		ENSMUSG00000023341	Copb2	0.558458	COPB2
					ENSMUSG00000028447	Dctn3	-0.518586	DCTN3		ENSMUSG00000086247	Bcl9l	0.558101	BCL9L
					ENSMUSG00000023495	Pcbp4	-0.518555	PCBP4		ENSMUSG00000044674	B3gnt9	0.558035	B3GNT9
					ENSMUSG00000015013	Trappc2l	-0.518285	TRAPPC2L		ENSMUSG00000022123	Tgfbr2	0.557966	TGFBR2
					ENSMUSG00000018379	Srsf1	-0.518215	SRSF1		ENSMUSG00000032735	Fnip2	0.557953	FNIP2
					ENSMUSG00000028138	Adh5	-0.518072	ADH5		ENSMUSG00000055228	Unc5b	0.557805	UNC5B
					ENSMUSG00000056758	Hmga2	-0.517415	HMGA2		ENSMUSG00000029727	Elmod2	0.557496	ELMOD2
					ENSMUSG00000044217	Aqp5	-0.517211	AQP5		ENSMUSG00000033405	Acap2	0.557343	ACAP2
					ENSMUSG00000055407	Map6	-0.517149	MAP6		ENSMUSG00000047907	Proser1	0.556931	PROSER1
					ENSMUSG00000033845	Mrpl15	-0.517142	MRPL15		ENSMUSG00000042851	Nup98	0.556493	NUP98
					ENSMUSG00000050777	Tmem37	-0.51662	TMEM37		ENSMUSG00000024500	Sacm1l	0.555649	SACM1L
					ENSMUSG00000031149	Praf2	-0.516472	PRAF2		ENSMUSG00000036661	Cdk14	0.555289	CDK14
					ENSMUSG00000002329	Mdp1	-0.516439	MDP1		ENSMUSG00000104917	Spred3	0.555253	SPRED3
					ENSMUSG00000020496	Rnf187	-0.515817	RNF187		ENSMUSG00000067629	Maml1	0.554724	MAML1
					ENSMUSG00000018559	Ctdnep1	-0.515734	CTDNEP1		ENSMUSG00000039220	Ctps2	0.554651	CTPS2
					ENSMUSG00000026511	Srp9	-0.515342	SRP9		ENSMUSG00000054648	Prpf8	0.554644	PRPF8
					ENSMUSG00000046756	Mrps7	-0.515083	MRPS7		ENSMUSG00000049539	Igf1r	0.554224	IGF1R
					ENSMUSG00000029646	Cdx2	-0.514674	CDX2		ENSMUSG00000097536	Ano6	0.554185	ANO6
					ENSMUSG00000032218	Ccnb2	-0.514569	CCNB2		ENSMUSG00000033124	Uvrag	0.553983	UVRAG
					ENSMUSG00000028480	Glipr2	-0.514133	GLIPR2		ENSMUSG00000037709	Lrp1	0.553739	LRP1
					ENSMUSG00000031534	Smim19	-0.513717	SMIM19		ENSMUSG00000014164	Nat8f4	0.553642	NAT8F4
					ENSMUSG00000057788	Ddx49	-0.51323	DDX49		ENSMUSG00000022286	Mtmr6	0.553611	MTMR6
					ENSMUSG00000026798	Coq4	-0.51306	COQ4		ENSMUSG00000062901	Fcho2	0.553545	FCHO2
					ENSMUSG00000030401	Rtn2	-0.512754	RTN2		ENSMUSG00000047414	Rapgef6	0.553366	RAPGEF6
					ENSMUSG00000028407	Toporsos	-0.512472	TOPORSOS		ENSMUSG00000086926	Pip5k1a	0.552903	PIP5K1A
					ENSMUSG00000002326	Gmpr2	-0.512213	GMPR2		ENSMUSG00000051359	Wnk1	0.552604	WNK1
					ENSMUSG00000002342	Tmem161a	-0.512065	TMEM161A		ENSMUSG00000034573	Dusp10	0.552314	DUSP10
					ENSMUSG00000030042	Pole4	-0.511875	POLE4		ENSMUSG00000031442	Map3k4	0.55231	MAP3K4
					ENSMUSG00000016495	Plgrkt	-0.511384	PLGRKT		ENSMUSG00000085711	Map3k12	0.5516	MAP3K12
					ENSMUSG00000078651	Aoc2	-0.511248	AOC2		ENSMUSG00000041653	Fam114a1	0.55137	FAM114A1
					ENSMUSG00000021807	2700060E02Rik	-0.511101	2700060E02RIK		ENSMUSG00000012350	Zfp810	0.551076	ZFP810
					ENSMUSG00000021115	Vrk1	-0.511097	VRK1		ENSMUSG00000056234	Ccng2	0.550835	CCNG2
					ENSMUSG00000025507	Pidd1	-0.511077	PIDD1		ENSMUSG00000025262	Inpp4a	0.550811	INPP4A
					ENSMUSG00000029433	Diablo	-0.511003	DIABLO		ENSMUSG00000081788	Acat2	0.550755	ACAT2
					ENSMUSG00000028455	Stoml2	-0.510993	STOML2		ENSMUSG00000102918	Bag3	0.550754	BAG3
					ENSMUSG00000019478	Rab4a	-0.510849	RAB4A		ENSMUSG00000090145	Vps4b	0.550641	VPS4B
					ENSMUSG00000045752	Tssc4	-0.51077	TSSC4		ENSMUSG00000017314	Slc25a53	0.550575	SLC25A53
					ENSMUSG00000030688	Stard10	-0.510599	STARD10		ENSMUSG00000111942	Jak3	0.550515	JAK3
					ENSMUSG00000021339	Mrs2	-0.510545	MRS2		ENSMUSG00000023032	Taf1	0.550384	TAF1
					ENSMUSG00000029596	Sdsl	-0.510071	SDSL		ENSMUSG00000032515	Slc36a1	0.550208	SLC36A1
					ENSMUSG00000045763	Basp1	-0.510003	BASP1		ENSMUSG00000024087	Usp19	0.550148	USP19
					ENSMUSG00000074797	Itpa	-0.509891	ITPA		ENSMUSG00000052684	Gnptab	0.549471	GNPTAB
					ENSMUSG00000004070	Hmox2	-0.509776	HMOX2		ENSMUSG00000020717	Atl2	0.548909	ATL2
					ENSMUSG00000032470	Mras	-0.509569	MRAS		ENSMUSG00000049807	Fam102a	0.548801	FAM102A
					ENSMUSG00000028096	Gpr89	-0.509436	GPR89		ENSMUSG00000046782	Rap1gap2	0.548652	RAP1GAP2
					ENSMUSG00000020956	Dtd2	-0.509429	DTD2		ENSMUSG00000091971	Nuak2	0.548628	NUAK2
					ENSMUSG00000075467	Dnlz	-0.508875	DNLZ		ENSMUSG00000003233	Slc22a4	0.548551	SLC22A4
					ENSMUSG00000032014	Oaf	-0.508861	OAF		ENSMUSG00000079173	Zfp799	0.548366	ZFP799
					ENSMUSG00000024909	Efemp2	-0.508745	EFEMP2		ENSMUSG00000040838	Dcp1a	0.548323	DCP1A
					ENSMUSG00000029554	Mad1l1	-0.508697	MAD1L1		ENSMUSG00000102869	Fgf1	0.548175	FGF1
					ENSMUSG00000075706	Gpx4	-0.508551	GPX4		ENSMUSG00000033863	Prkaa2	0.548078	PRKAA2
					ENSMUSG00000097867	Lppos	-0.50838	LPPOS		ENSMUSG00000043003	Rab5a	0.547657	RAB5A
					ENSMUSG00000023908	Pkmyt1	-0.508277	PKMYT1		ENSMUSG00000034390	Bcl2	0.547534	BCL2
					ENSMUSG00000026434	Nucks1	-0.508234	NUCKS1		ENSMUSG00000085154	Ect2	0.547409	ECT2
					ENSMUSG00000020778	Ten1	-0.508118	TEN1		ENSMUSG00000022146	Maged1	0.547338	MAGED1
					ENSMUSG00000023909	Paqr4	-0.508106	PAQR4		ENSMUSG00000036181	Xrn1	0.547191	XRN1
					ENSMUSG00000037916	Ndufv1	-0.507382	NDUFV1		ENSMUSG00000024190	Rp2	0.546979	RP2
					ENSMUSG00000005718	Tfap4	-0.507289	TFAP4		ENSMUSG00000096146	Tex2	0.546809	TEX2
					ENSMUSG00000091780	Sco2	-0.507208	SCO2		ENSMUSG00000041992	Zfp141	0.546758	ZFP141
					ENSMUSG00000075602	Ly6a	-0.5072	LY6A		ENSMUSG00000002057	Mut	0.546489	MUT
					ENSMUSG00000033313	Fbxl8	-0.507189	FBXL8		ENSMUSG00000112823	Zfp281	0.546396	ZFP281
					ENSMUSG00000031917	Nip7	-0.505679	NIP7		ENSMUSG00000079260	Fam193a	0.546312	FAM193A
					ENSMUSG00000021033	Gstz1	-0.505197	GSTZ1		ENSMUSG00000026090	Pdk2	0.54595	PDK2
					ENSMUSG00000002846	Timmdc1	-0.50498	TIMMDC1		ENSMUSG00000027358	Gas2l3	0.545683	GAS2L3
					ENSMUSG00000062937	Mtap	-0.504916	MTAP		ENSMUSG00000070583	Cpne8	0.545681	CPNE8
					ENSMUSG00000022947	Cbr3	-0.504895	CBR3		ENSMUSG00000052512	Usp8	0.545384	USP8
					ENSMUSG00000023904	Hcfc1r1	-0.504693	HCFC1R1		ENSMUSG00000028977	Cnksr1	0.545142	CNKSR1
					ENSMUSG00000005150	Wdr83	-0.504402	WDR83		ENSMUSG00000086229	Mlxip	0.544769	MLXIP
					ENSMUSG00000021226	Acot2	-0.504315	ACOT2		ENSMUSG00000028635	Zfp446	0.544261	ZFP446
					ENSMUSG00000044030	Irf2bp1	-0.503648	IRF2BP1		ENSMUSG00000072774	Thrb	0.543846	THRB
					ENSMUSG00000034333	Zbed4	-0.50359	ZBED4		ENSMUSG00000078451	Rad54l2	0.543668	RAD54L2
					ENSMUSG00000029401	Rilpl2	-0.503392	RILPL2		ENSMUSG00000026463	Col4a3bp	0.543491	COL4A3BP
					ENSMUSG00000039886	Tmem120a	-0.503336	TMEM120A		ENSMUSG00000030228	Mios	0.543261	MIOS
					ENSMUSG00000020950	Foxg1	-0.50332	FOXG1		ENSMUSG00000036885	Nedd4l	0.543093	NEDD4L
					ENSMUSG00000035754	Wdr18	-0.503169	WDR18		ENSMUSG00000022479	Utp14b	0.542555	UTP14B
					ENSMUSG00000039041	Adrm1	-0.502356	ADRM1		ENSMUSG00000023931	Tspyl1	0.542476	TSPYL1
					ENSMUSG00000010054	Tusc2	-0.502071	TUSC2		ENSMUSG00000034422	Frk	0.542361	FRK
					ENSMUSG00000025521	Tmem192	-0.501708	TMEM192		ENSMUSG00000031970	Sh3bp4	0.542281	SH3BP4
					ENSMUSG00000103308	Gm37800	-0.501415	GM37800		ENSMUSG00000017453	Arl5a	0.54195	ARL5A
					ENSMUSG00000085156	Snhg15	-0.501373	SNHG15		ENSMUSG00000037827	Tspyl2	0.541513	TSPYL2
					ENSMUSG00000022568	Scrib	-0.501328	SCRIB		ENSMUSG00000097439	Zfp568	0.541253	ZFP568
					ENSMUSG00000067194	Eif1ax	-0.501312	EIF1AX		ENSMUSG00000027544	Pikfyve	0.540839	PIKFYVE
					ENSMUSG00000096199	Ptrhd1	-0.500787	PTRHD1		ENSMUSG00000038418	Atp6v1a	0.540756	ATP6V1A
					ENSMUSG00000015804	Med28	-0.500616	MED28		ENSMUSG00000090231	Arcn1	0.540421	ARCN1
					ENSMUSG00000073002	Vamp5	-0.500558	VAMP5		ENSMUSG00000034059	Rnf43	0.540042	RNF43
					ENSMUSG00000059586	Nsmce2	-0.500387	NSMCE2		ENSMUSG00000110408	Ephb3	0.540023	EPHB3
										ENSMUSG00000024978	Ube4a	0.539975	UBE4A
										ENSMUSG00000024548	Ylpm1	0.539863	YLPM1
										ENSMUSG00000015533	Cbs	0.539692	CBS
										ENSMUSG00000027200	Cwc25	0.539612	CWC25
										ENSMUSG00000040412	Trpm7	0.53951	TRPM7
										ENSMUSG00000029167	Ireb2	0.539378	IREB2
										ENSMUSG00000084616	Jade1	0.539292	JADE1
										ENSMUSG00000036564	Eif4a2	0.539087	EIF4A2
										ENSMUSG00000084883	Rc3h1	0.539022	RC3H1
										ENSMUSG00000054146	Ano1	0.538961	ANO1
										ENSMUSG00000033618	Zfp646	0.538831	ZFP646
										ENSMUSG00000063730	Sp1	0.538535	SP1
										ENSMUSG00000044033	Notch1	0.538302	NOTCH1
										ENSMUSG00000040093	Vezf1	0.537991	VEZF1
										ENSMUSG00000048337	Ets2	0.537359	ETS2
										ENSMUSG00000080950	Ikbip	0.536993	IKBIP
										ENSMUSG00000022003	Vps11	0.53667	VPS11
										ENSMUSG00000055003	Itpkb	0.536531	ITPKB
										ENSMUSG00000083899	Rgs2	0.536438	RGS2
										ENSMUSG00000037157	Gm16973	0.536302	GM16973
										ENSMUSG00000092571	Edrf1	0.536087	EDRF1
										ENSMUSG00000034226	Top2b	0.536034	TOP2B
										ENSMUSG00000031530	Nck1	0.535934	NCK1
										ENSMUSG00000031010	Sec24c	0.53546	SEC24C
										ENSMUSG00000025105	Ap3b1	0.535343	AP3B1
										ENSMUSG00000044976	Atf7ip	0.534943	ATF7IP
										ENSMUSG00000042246	Stk17b	0.534901	STK17B
										ENSMUSG00000039457	Inpp4b	0.534807	INPP4B
										ENSMUSG00000021318	Fgd6	0.534529	FGD6
										ENSMUSG00000014361	Rnf20	0.534472	RNF20
										ENSMUSG00000024665	Ggcx	0.534361	GGCX
										ENSMUSG00000093402	Vwa8	0.534243	VWA8
										ENSMUSG00000022887	Atp9a	0.534152	ATP9A
										ENSMUSG00000036995	Wdr11	0.533981	WDR11
										ENSMUSG00000026826	Myo15b	0.533917	MYO15B
										ENSMUSG00000020057	Gpkow	0.533895	GPKOW
										ENSMUSG00000038393	Fbxo18	0.533749	FBXO18
										ENSMUSG00000025019	Ric1	0.533665	RIC1
										ENSMUSG00000081355	Ralgapb	0.533459	RALGAPB
										ENSMUSG00000090124	Rnf6	0.533244	RNF6
										ENSMUSG00000084347	Herpud2	0.533123	HERPUD2
										ENSMUSG00000087179	Bcl2l11	0.533049	BCL2L11
										ENSMUSG00000074903	Zc3h7b	0.532908	ZC3H7B
										ENSMUSG00000027777	Meis1	0.532899	MEIS1
										ENSMUSG00000054453	9030622O22Rik	0.532444	9030622O22RIK
										ENSMUSG00000006134	1110037F02Rik	0.532234	1110037F02RIK
										ENSMUSG00000058427	Zfp839	0.532027	ZFP839
										ENSMUSG00000041930	2310001H17Rik	0.530904	2310001H17RIK
										ENSMUSG00000024694	Satb2	0.530762	SATB2
										ENSMUSG00000038831	Mapkbp1	0.530701	MAPKBP1
										ENSMUSG00000031596	Rock1	0.530417	ROCK1
										ENSMUSG00000017390	Nfkbiz	0.530067	NFKBIZ
										ENSMUSG00000024140	Usp35	0.529926	USP35
										ENSMUSG00000075297	Copb1	0.529917	COPB1
										ENSMUSG00000021182	Fam135a	0.529906	FAM135A
										ENSMUSG00000029602	Wipf2	0.529788	WIPF2
										ENSMUSG00000043079	Flywch1	0.529648	FLYWCH1
										ENSMUSG00000031972	AU040320	0.528347	AU040320
										ENSMUSG00000026185	Myo10	0.528184	MYO10
										ENSMUSG00000052565	Nhlrc3	0.527992	NHLRC3
										ENSMUSG00000041460	Plekhh1	0.527033	PLEKHH1
										ENSMUSG00000030162	Dvl2	0.526708	DVL2
										ENSMUSG00000021365	Rab11fip1	0.52664	RAB11FIP1
										ENSMUSG00000040540	Runx2	0.52664	RUNX2
										ENSMUSG00000092097	Heatr5b	0.526535	HEATR5B
										ENSMUSG00000032908	Chd8	0.526344	CHD8
										ENSMUSG00000015127	Huwe1	0.526298	HUWE1
										ENSMUSG00000111128	Mbp	0.526248	MBP
										ENSMUSG00000096696	Wdr20	0.525973	WDR20
										ENSMUSG00000027605	Zmynd8	0.525619	ZMYND8
										ENSMUSG00000092500	Gabpb2	0.525391	GABPB2
										ENSMUSG00000005580	Hnrnph2	0.525314	HNRNPH2
										ENSMUSG00000020034	Nfatc1	0.525213	NFATC1
										ENSMUSG00000020593	Crot	0.525211	CROT
										ENSMUSG00000038522	Napb	0.525013	NAPB
										ENSMUSG00000092274	Tns1	0.524757	TNS1
										ENSMUSG00000019726	Ep400	0.524525	EP400
										ENSMUSG00000042473	Zfp408	0.524257	ZFP408
										ENSMUSG00000025431	Cobl	0.524143	COBL
										ENSMUSG00000044795	Gtf3c1	0.524047	GTF3C1
										ENSMUSG00000035840	Trak2	0.524029	TRAK2
										ENSMUSG00000096910	Cry2	0.523549	CRY2
										ENSMUSG00000044468	Atad2b	0.523356	ATAD2B
										ENSMUSG00000044786	Pawr	0.522993	PAWR
										ENSMUSG00000094410	Nrbf2	0.522767	NRBF2
										ENSMUSG00000040152	Usp34	0.522724	USP34
										ENSMUSG00000032726	Dnttip2	0.522636	DNTTIP2
										ENSMUSG00000034071	Zfp68	0.522599	ZFP68
										ENSMUSG00000050936	Spata2l	0.522504	SPATA2L
										ENSMUSG00000026896	Ptk2b	0.522303	PTK2B
										ENSMUSG00000112695	Igf2bp3	0.522284	IGF2BP3
										ENSMUSG00000063364	Arrdc3	0.521973	ARRDC3
										ENSMUSG00000019850	Cpne3	0.521944	CPNE3
										ENSMUSG00000033855	Pnpt1	0.521487	PNPT1
										ENSMUSG00000087594	Zfat	0.521314	ZFAT
										ENSMUSG00000093930	Stat6	0.521304	STAT6
										ENSMUSG00000040740	Cdc42ep1	0.521293	CDC42EP1
										ENSMUSG00000068877	Pik3ca	0.520809	PIK3CA
										ENSMUSG00000025161	Tnfaip8	0.520765	TNFAIP8
										ENSMUSG00000021573	Sos2	0.52071	SOS2
										ENSMUSG00000083443	Ubr3	0.519826	UBR3
										ENSMUSG00000058952	Vps33a	0.51976	VPS33A
										ENSMUSG00000028525	Rfx3	0.519423	RFX3
										ENSMUSG00000015970	Ubxn7	0.51882	UBXN7
										ENSMUSG00000090175	Ccl2	0.518663	CCL2
										ENSMUSG00000024298	Cep72	0.518575	CEP72
										ENSMUSG00000034459	Brd4	0.518196	BRD4
										ENSMUSG00000054178	Gm15800	0.517864	GM15800
										ENSMUSG00000022383	Il5ra	0.517693	IL5RA
										ENSMUSG00000070576	Cideb	0.517273	CIDEB
										ENSMUSG00000025006	Exoc6	0.516971	EXOC6
										ENSMUSG00000031980	Fasn	0.51667	FASN
										ENSMUSG00000020423	Arl13b	0.516641	ARL13B
										ENSMUSG00000057315	Cep120	0.516499	CEP120
[truncated: 77 more rows]

## Sheet: All Cyto vs Only TI UP or Down
All Cyto Down (n=2545)		All Cyto stable (n=9542)		All Cyto UP (n=2744)			TI UP vs Cyto					TI DOWN vs Cyto
gene name	log2FC NT vs T	gene name	log2FC NT vs T	gene name	log2FC NT vs T		131 common elements in "all cyto Down" and "TI UP":	73 common elements in "TI UP" and "all cyto stable":	4 common elements in "all cyto UP" and "TI UP":	5 elements included exclusively in "TI UP":		3 common elements in "all cyto Down" and "TI Down":	340 common elements in "all cyto UP" and "TI Down":	315 common elements in "TI Down" and "all cyto stable":	15 elements included exclusively in "TI Down":
Gm23935	-3.15526	Faap20	-0.499908	Chmp4c	0.500068		mt-Nd2	Gm44067	Gm43268	AC161763.1		mt-Tt	Sorbs2	Bub1	Togaram1
Ubd	-2.78525	B230303O12Rik	-0.499892	Ezh1	0.50025		mt-Nd1	Gm43667	Prg4	Cdc42ep5		Cx3cr1	Pibf1	Zc3h7a	Gm6377
Gm15895	-2.73506	Rheb	-0.499882	Vmn1r4	0.500256		mt-Nd4	Selenom	Atp2b4	Mcrip2		Ivl	Anln	Zwilch	Sgo1
Clca1	-2.7014	Gng13	-0.499732	Heatr5a	0.500352		Flywch2	Mfsd10	Slc7a2	Fam241b			Pcnt	Nuf2	Dcaf1
Gm45552	-2.65494	Msrb2	-0.499688	Gm43597	0.500359		Uqcrq	Rabac1		Mcrip1			Lcorl	Cnot4	CT009718.2
mt-Nd6	-2.63361	Hspb6	-0.499478	Sorbs2	0.500442		Phlda2	Trappc6a					Prkca	Nedd1	AC154636.3
Gm26461	-2.5556	Dctn2	-0.49935	Gatsl2	0.500506		Gm29243	Dcxr					Gen1	6720489N17Rik	Sgo2a
mt-Nd2	-2.52211	Snord104	-0.499211	Gm2539	0.500708		2410006H16Rik	Tbcc					Prune2	Rbl1	Zfp936
mt-Tw	-2.46173	Rbm3os	-0.498958	Rnf182	0.500829		9130401M01Rik	Avpi1					Gm10033	Plk4	Nexmif
mt-Nd1	-2.43838	Gsdmd	-0.498456	Plxdc1	0.500979		Sf3b5	Crb3					Brd4	Crnkl1	Virma
Snord72	-2.43826	Rbp2	-0.498369	Glod5	0.501151		Ptrh1	C030015A19Rik					Ubr3	Usp1	AC207128.1
Gm43314	-2.42051	Cotl1	-0.498367	Pced1b	0.501345		Gm12350	Sncg					AI987944	Pum2	Gm15344
Gm10086	-2.41994	Aspscr1	-0.498348	Gm5340	0.50136		Lsm4	Zfp455					Dst	Cdc27	AC139941.2
Gm5586	-2.2753	Aip	-0.498191	Fbxo46	0.501372		Mrpl12	Tmx3					Usp34	Zfp770	AC124556.1
Snord35a	-2.26519	Gm10073	-0.49811	Irak2	0.5014		Eif4ebp1	Alkbh7					Atad2b	Rabep1	AC149588.1
mt-Nd4	-2.18874	F730043M19Rik	-0.497742	Npy	0.501576		B9d1	Coprs					Cobl	Tab2
mt-Tt	-2.1876	Zcchc17	-0.497695	Rbbp7	0.50178		Pam16	Emc10					Zmynd8	Bmp2k
Rpl27a-ps2	-2.16786	Hsf4	-0.4975	Pibf1	0.501937		Fuom	Lpl					Huwe1	Ahnak2
Bcas3os2	-2.1334	Rpl37rt	-0.497479	Lonp2	0.501947		Ppp1r35	Cst3					Chd8	Dis3
Cyp4f40	-2.12808	Saal1	-0.497307	Lor	0.502206		Rpl36	B9d2					Zfp763	Atxn2
Gm17066	-2.12746	Aup1	-0.497133	Igf2r	0.502215		Gm13092	Tmem141					Fam135a	Nop14
Gm13341	-2.12449	Trmt2a	-0.497013	Dhx38	0.502364		Chchd6	Hes6					Rock1	Foxp1
Itgb1bp2	-2.05327	Rplp0	-0.496642	Bcar1	0.50239		Nme4	Atp5g2					Rnf6	Zfc3h1
Snord83b	-1.96758	Tbx6	-0.496526	Grb7	0.503025		Timm13	Pex16					Inpp4b	Anks4b
Gm21887	-1.96499	Prmt7	-0.496296	Sec24b	0.503063		Tpgs1	Cyba					Upf2	Larp4
Scand1	-1.94922	Rpl36al	-0.496233	Tssk1	0.503071		Hint1	Gale					Zfp808	Pyroxd1
Rps6-ps3	-1.93643	C8g	-0.496082	Glyr1	0.503172		Rpl27a	Borcs6					Top2b	Stk3
Gm23639	-1.91332	Atp5f1	-0.495796	Cog7	0.503379		Ndufaf8	Ninj1					Gm16973	Mipol1
Mrpl23-ps1	-1.91244	Cdca5	-0.495728	Anln	0.503409		Rpl18	Atg101					Jade1	Gm6548
Tmem238	-1.89244	Snrpb	-0.495726	Zfp995	0.503415		Mrpl14	Ubtd1					Ireb2	Polr2a
BC085271	-1.88734	Fam58b	-0.495671	Hoga1	0.503492		Lgals1	Bet1l					Trpm7	Pkn2
Cyb5r2	-1.88378	Eif1	-0.495505	Stx5a	0.503817		Snrnp25	BC051226					Ylpm1	Brip1
Snora41	-1.87455	Arl3	-0.495371	Parg	0.503878		Ndufa2	Rhod					Pikfyve	C330027C09Rik
Phgr1	-1.83145	Ccdc74a	-0.495209	Mfsd8	0.503892		Mrpl23	Cuedc2					Utp14b	Rlim
6430531B16Rik	-1.79954	Eefsec	-0.495163	Slc35a5	0.504053		Mrps26	Yif1b					Usp8	Ogt
Lgals7	-1.77911	Lsm10	-0.495019	Arhgap33	0.504338		Adm2	Alkbh6					Fam193a	Fancb
Gm4754	-1.75322	Lgals3	-0.494814	Frmd6	0.504624		Rps23	2310011J03Rik					Rp2	Purb
Gm43924	-1.74832	Ilkap	-0.494746	Pcnt	0.504704		Rpl19	Nkiras2					Xrn1	Mastl
A330102I10Rik	-1.72916	Gm42809	-0.494722	Dbt	0.504756		Psmb6	Gtpbp6					Ect2	Hells
Otoa	-1.71472	Glo1	-0.494678	Zfp606	0.504919		Gm5523	Macrod1					Taf1	Gxylt1
Lrrc10b	-1.71274	Alkbh6	-0.494505	Foxo4	0.504959		Exosc4	Ndufb8					Rapgef6	Mtif2
mt-Cytb	-1.70418	Ncs1	-0.494366	Gm5210	0.50525		Pmm1	Pafah1b3					Nup98	Ddias
9330182L06Rik	-1.69906	Twf2	-0.494304	Radil	0.505466		Siva1	Serf2					Acap2	Zfp599
Amn	-1.69132	C330006A16Rik	-0.494283	Lcorl	0.505603		Elob	Ypel3					Washc4	Srpk2
Psors1c2	-1.6909	Snord58b	-0.494112	Gpr157	0.505679		Gfer	Tsta3					Eif2ak2	Akap8
G0s2	-1.68734	Bdh2	-0.493869	Hip1r	0.505918		Nfkbil1	Dag1					Erc1	Taf15
Ppp1r14d	-1.68162	5830473C10Rik	-0.493851	Gm37276	0.506037		Ppp1r11	Pebp1					Zfp148	Ift81
Orm3	-1.68157	Dcaf15	-0.493839	Csf1	0.506163		Hint2	Gstm4					Ccdc88a	Prdm9
Gm6467	-1.67492	Pop4	-0.493714	Setmar	0.506219		Cdkn2a	Blvrb					Ccar1	Cd2ap
Rps24-ps3	-1.6689	Atp8b5	-0.493607	Eif4b	0.506233		Exosc5	Necap2					Usp47	Tcf4
Snord34	-1.65598	Rpl3	-0.49356	Tmem87b	0.506284		Ndufa13	Cdk3-ps					1110002E22Rik	Slf1
Gm11627	-1.65435	Rfc5	-0.493447	Gm26669	0.50646		Josd2	Cdkn2d					Esco1	Gphn
Gbx1	-1.65061	Asf1b	-0.493437	Snx18	0.506682		Bloc1s4	Amdhd2					Dock7	Fmr1
Gm13431	-1.63543	Tmem5	-0.493437	Exoc6b	0.507197		Fam96b	Map1lc3a					Uvssa	Fbxo11
Stab1	-1.62569	Gm5812	-0.493313	Nmnat3	0.507286		2410015M20Rik	Pttg1					Ninl	Caprin2
Gm10653	-1.61495	1110059E24Rik	-0.493184	Gnai3	0.507583		Rpl22	Mrpl43					Iqgap1	Abce1
mt-Rnr2	-1.61405	Mrnip	-0.492999	Add1	0.507665		Rps9	Hebp1					Rasa2	Phf14
mt-Rnr1	-1.59902	Smim20	-0.492875	2010-09-01	0.507673		Ubald2	Snx21					Nktr	Rttn
Ccdc180	-1.58943	Tmem129	-0.492867	Gm5904	0.508033		Mea1	Apba3					Arhgap18	Nbeal1
Majin	-1.58681	9030407P20Rik	-0.492825	Aqr	0.508154		Gm5905	Gabarap					Nemf	Gnl2
Mir703	-1.58672	Psma5	-0.492615	Parp8	0.50825		Saysd1	Rab34					Scaper	Fktn
4930526A20Rik	-1.5793	Nsmce4a	-0.492542	Stxbp5	0.508257		Zfp593	Ost4					Zfp949	Prr14l
Spata9	-1.57476	BC051226	-0.491639	Ak4	0.50834		Mrpl2	Ech1					Usp7	Chml
Gm9529	-1.57247	1700037H04Rik	-0.491581	Onecut2	0.508416		Rpl34-ps2	Hilpda					Scfd1	Cul3
Gm9803	-1.56167	Jam2	-0.491555	Tmem106b	0.508641		Cnpy2	Gpx1					Setd2	Ppil4
Gm26202	-1.55313	Mettl1	-0.491484	Iqsec1	0.508895		Ssr4	Ces2g					Ankrd26	AI606181
Ugt8a	-1.55102	Casq1	-0.491429	Rps6kc1	0.509304		Fau	Zfand2b					Pkhd1l1	Phf20l1
Gm19619	-1.54313	Pelo	-0.491407	Zfp942	0.509396		1810032O08Rik	1810043G02Rik					Apaf1	Xist
Tnnt2	-1.54303	Glrx2	-0.491232	RP23-463P4.2	0.509629		Atp6v1f	Gipc1					Herc4	Trnt1
Gm4997	-1.54165	Wdr4	-0.491142	Gm10819	0.509659		Rps5	Slc25a19					Rabgap1l	Zfp397
Gm43303	-1.54152	B4gat1	-0.491077	Sik3	0.510247		Mrpl11	Ciapin1					Zfp260	Cwc27
Prap1	-1.54107	Miip	-0.490934	Mat2a	0.510366		Mrps12	Rassf7					Zfp62	Cfap97
Rps15a-ps6	-1.53223	Ccdc122	-0.4908	Prkca	0.510488		Commd5	Nr1h2					Ifi203-ps	Rrbp1
G430095P16Rik	-1.53037	Raet1d	-0.49065	C030037D09Rik	0.510529		Rps3						Ncoa6	B230354K17Rik
Synpr	-1.52642	Me3	-0.490575	Nfe2l2	0.510803		Gm16537						Arid2	Smarcc1
Gm10313	-1.52595	Ltbp2	-0.490418	Pdk4	0.510928		Cyc1						Sf3b1	Krr1
Gm13577	-1.51347	Dusp9	-0.490363	Gm45053	0.511079		Ssna1						Birc6	Sos1
6430573P05Rik	-1.51201	Stat1	-0.49017	Celsr2	0.511611		Mvb12a						Ppp4r3b	Diaph3
Ube2ql1	-1.5116	Galnt3	-0.489975	Gm11868	0.511859		Psmb5						Rif1	Ifi203
Gm37194	-1.51087	Otub1	-0.489905	Gm8055	0.511887		Nme6						Rasa1	Evi5
Chchd10	-1.51003	Ier3ip1	-0.489877	Gen1	0.51191		Mrps11						Vcpip1	Wwp1
Gsta1	-1.50867	Hspa8	-0.489831	Prune2	0.511974		Trnau1ap						Rnasel	Mgea5
Snhg7os	-1.50326	Cdk2ap2	-0.489808	Mtmr3	0.512005		Psmb4						Fmnl2	Ncapg2
Gm44364	-1.50208	Pm20d2	-0.48954	RP23-282P18.3	0.512236		Ndufs7						Fat1	Prpf40a
Rps12-ps4	-1.50159	Rpusd1	-0.488818	Csad	0.512453		Fis1						2610021A01Rik	Hspa4
Gm37819	-1.50062	Med29	-0.488703	Gpm6b	0.512539		Ndufb11						Smc3	Tgs1
Gm14277	-1.49882	Borcs7	-0.488587	Slc25a24	0.512589		Glrx5						Son	Ckap2l
Rab39b	-1.49704	Rpl17-ps4	-0.48847	Abhd18	0.51264		Cdpf1						Mysm1	Prkce
Cx3cr1	-1.49459	Smagp	-0.488399	Gm10033	0.512927		Sec61b						Trim33	Zfp850
Rps12-ps10	-1.49438	Ring1	-0.488302	Zfp946	0.513365		Ap1s1						Zeb2	Papola
Gm7132	-1.49286	Psrc1	-0.487995	1700030J22Rik	0.513454		Znrd1						Acsl4	Nup155
Sh3gl3	-1.48733	Abracl	-0.487875	Socs7	0.513604		Khk						Tbc1d32	Nckap1
Gm45311	-1.48618	Pno1	-0.487553	Zik1	0.5137		Myl6						Tlk1	Smarca5
Gm15421	-1.48314	Fcf1	-0.48755	Ralgds	0.513758		Mrpl17						Gpcpd1	Upf3b
Gm10371	-1.48292	Sf3b6	-0.487516	Prr36	0.513927		Alkbh2						Cspp1	Ncapg
Mst1	-1.4822	Fam25c	-0.487491	Speg	0.513937		Commd4						Mycbp2	Aftph
H2afj	-1.47894	Tmem203	-0.487403	C330007P06Rik	0.514043		Spr						Ttc28	Cul4b
Gsta2	-1.47771	Bccip	-0.487143	Cd24a	0.514138		Pin1						U2surp	Dhx36
Rpl19-ps1	-1.47021	Gm22753	-0.486688	Rnasek	0.514338		Tst						Dmtf1	Zkscan8
Dancr	-1.45493	Gsto1	-0.48656	Zfx	0.514431		Borcs8						Med13	Gpr155
Clca3b	-1.45432	Lxn	-0.486359	Ssh3	0.514698		Tomm5						Cep170	Ints8
Gm12504	-1.44898	Vkorc1	-0.486324	Klhl18	0.514708		H2-D1						Dennd5b	Phip
Gm42835	-1.44124	Gm5822	-0.486019	Hnf4a	0.51474		Chmp6						Acbd5	Setdb2
Il1rn	-1.44091	Trappc3	-0.485742	Setd1b	0.514743		Tspo						Hsp90aa1	Mrc1
Gm11725	-1.43797	Sigirr	-0.485671	Gfpt1	0.514853		Zfp444						Zfp9	Tnrc6c
Fabp1	-1.43088	Tmem109	-0.485658	BC049715	0.515438		Prdx5						Zbtb20	Zzz3
Gm6266	-1.42054	Gm10516	-0.485567	Ppp4r1	0.515601		Brms1						Lrch3	0610010F05Rik
Gm2000	-1.42018	Map3k10	-0.485553	Eps8	0.515696		Gpank1						Fnbp4	Brwd3
Snora57	-1.41512	Cisd2	-0.485533	Wdr37	0.515885		Elp5						Zmym4	Cul1
Gm14154	-1.41461	Yrdc	-0.485084	Ino80d	0.515943		Tsen34						Zfp74	Mis18bp1
Rpl9-ps6	-1.41173	Naca	-0.485072	Hlx	0.516014		Timm17b						Rufy2	Cenpc1
Rps10-ps1	-1.41128	Mrpl38	-0.485031	Bbx	0.516044		Swi5						Wrn	Cnot2
Fetub	-1.40707	Gm8174	-0.484848	Dcun1d4	0.516258		Mxd3						Thoc2	Platr25
S100a5	-1.40509	Gm12932	-0.484726	Mier3	0.516264		Ndufa6						Arhgap11a	Naa15
Gm16201	-1.40438	Ltbr	-0.484675	Prdm15	0.516338		Mpnd						Synj1	Ice2
Snhg20	-1.40323	Clec2d	-0.484661	Fchsd1	0.516352		Pih1d1						Rpgrip1l	Srek1
Gm15512	-1.4002	Tmem242	-0.484249	Tpk1	0.516372		Use1						Ccp110	Muc5ac
Naa10	-1.39975	0610037L13Rik	-0.484211	Cep120	0.516499		Mzt2						Ralgapa1	Leo1
Tpsab1	-1.39956	Thap3	-0.484193	Arl13b	0.516641		Emc9						Ttf1	Gtpbp4
Gm7334	-1.39404	Rapgef3os2	-0.484187	Fasn	0.51667		Hsd17b10						Zfp462	Emsy
Cdsn	-1.39257	Cuedc2	-0.484137	Exoc6	0.516971		1110034G24Rik						Cep135	Usp15
4930438A08Rik	-1.39239	B4galt2	-0.484096	Gm8337	0.51725		Galk1						Qser1	Srgap1
1500011K16Rik	-1.38481	1700003E16Rik	-0.483886	Cideb	0.517273		Camk1						Shroom2	Zfhx3
Dbil5	-1.38258	Gm26448	-0.483736	Il5ra	0.517693		Fance						Pcm1	Lrpprc
Rps13-ps2	-1.37338	Rab24	-0.483309	Gm15800	0.517864		Akt1s1						Zfp72	Atad2
Gm15892	-1.3699	Mgat4b	-0.48304	Brd4	0.518196		Bad						Cdh2	Rprd2
Gm16755	-1.36809	Kctd15	-0.482885	Dpep2	0.518429		Ntmt1						Asah2	Smc6
Gm8520	-1.36613	Mgst3	-0.482769	Cep72	0.518575		Trappc2l						Eml5	Ckap2
Ostn	-1.36456	Tnfsf12	-0.482485	Ccl2	0.518663		Gpx4						Ahctf1	Zfp943
Ppm1j	-1.36054	Tmed2	-0.482337	Eda	0.518776		Nip7						Trim24	Taok1
A730035I17Rik	-1.36023	Nr1h5	-0.482263	Ubxn7	0.51882		Rilpl2						Pik3r1	Cdkl5
Tnfrsf4	-1.36011	Lfng	-0.48215	Rfx3	0.519423								4932438A13Rik	Tnrc6a
1700037C18Rik	-1.36005	Vpreb1	-0.482048	Clrn3	0.519455								Arhgef12	Dkc1
Snord49a	-1.35836	Mettl22	-0.481986	Sult1a1	0.519736								Ddx58	Hmmr
Sac3d1	-1.3569	Zfp688	-0.481852	Vps33a	0.51976								Aspm	Ccdc191
Amh	-1.35318	Tbc1d7	-0.481807	Ubr3	0.519826								Zfp445	Uso1
Serpinb5	-1.35282	Gm16020	-0.481668	AI987944	0.520073								Bod1l	Fsd1l
Gm7846	-1.3521	Agrn	-0.481655	Zfp184	0.52011								Kmt2a	Mef2a
Gm45381	-1.3502	Plod3	-0.481608	Gm22107	0.520315								Ankrd17	Ercc6l2
Gm10110	-1.34604	Med27	-0.481569	Gm20712	0.520587								Epc2	Fer
Gm15536	-1.3444	Rgs17	-0.481087	Sos2	0.52071								Tab3	Med1
Gm20379	-1.34179	Pym1	-0.480573	Tnfaip8	0.520765								Zfr	Ktn1
Flywch2	-1.34039	Msto1	-0.480278	Pik3ca	0.520809								4930522L14Rik	Rbbp8
Trem3	-1.34007	Pmm2	-0.480277	Gm6155	0.521174								Phf3	Slmap
Tmem179	-1.3306	Dcun1d5	-0.480237	Cdc42ep1	0.521293								Dennd1b	Arap2
Mdk	-1.32783	Dusp12	-0.480103	Stat6	0.521304								2700049A03Rik	Agtpbp1
Gm26847	-1.32758	Il3ra	-0.479996	Zfat	0.521314								Zfp318	Zfp280c
2310014F06Rik	-1.32338	Uqcrh	-0.479681	Pnpt1	0.521487								Kmt5b	Usp48
Gm9083	-1.32281	Gm14005	-0.479672	C77370	0.521573								N4bp2	Sin3a
Gm5845	-1.32172	Pyurf	-0.479185	Gm45871	0.521591								Atrx	Wapl
Pgls	-1.32107	Amdhd2	-0.479143	Gm42655	0.52177								Ankrd12	R3hdm1
Gm13205	-1.31956	Efna4	-0.478972	Dst	0.521919								Ercc6	Jak2
T2	-1.31736	Qrfp	-0.478881	Cpne3	0.521944								Zfp39	Dlgap5
Trdc	-1.30978	Rbp1	-0.478669	Arrdc3	0.521973								Zmym2	Plec
Gm11675	-1.30889	Tonsl	-0.478618	Sh2d5	0.522035								Ythdc1	Rb1
Gm11246	-1.30329	Polr2c	-0.478503	Igf2bp3	0.522284								Secisbp2l	Opa1
Xntrpc	-1.30079	Atp5s	-0.478431	Ptk2b	0.522303								Atad5	Rbm26
Gm9794	-1.29827	Gm10044	-0.478322	Spata2l	0.522504								Zeb1	Nkrf
Gm16104	-1.29345	Vdac3	-0.478217	Zfp68	0.522599								Arfgef1	Pnisr
Alpl	-1.28705	RP24-328C19.1	-0.478146	Dnttip2	0.522636								Spen	Nup160
Angptl6	-1.28641	Ccdc58	-0.478084	Usp34	0.522724								Clasp1	Csde1
Gngt2	-1.28321	Ufc1	-0.477971	Nrbf2	0.522767								Ttc3	Stag2
Dcdc2a	-1.27696	Gm20443	-0.477767	Pawr	0.522993								Kidins220	Usp16
Sema3g	-1.27179	Fgfr1op2	-0.477702	Atad2b	0.523356								Kansl1l	Cebpz
Wnt7a	-1.27111	Prss36	-0.477623	Cry2	0.523549								Zfyve16	Crebbp
Ppp1r14a	-1.26755	Stk16	-0.47715	Trak2	0.524029								Zfp518a	Usp45
Nudc-ps1	-1.26647	Cdipt	-0.477025	Gm45221	0.524032								Map4k5	Pde5a
Ndufs5	-1.26372	Mfsd13a	-0.476978	Gtf3c1	0.524047								Itch	Senp6
Arhgdig	-1.2629	Parvb	-0.47662	Cobl	0.524143								Ncoa1	Dnm1l
Rnaset2a	-1.26169	Xrcc3	-0.476463	Zfp408	0.524257								Oxr1	Braf
9130017K11Rik	-1.26115	Hist4h4	-0.476253	Sugct	0.524337								Zc3h13	Fam111a
Rps27rt	-1.26067	Eci1	-0.476143	Ep400	0.524525								Npat	Ddx10
Gm11942	-1.25934	Manbal	-0.475926	Tns1	0.524757								Hspa4l	Smarcad1
Sp3os	-1.25931	Tmem106a	-0.475888	Rab32	0.52481								Zfhx2	Wdhd1
Usp17la	-1.25891	Pebp1	-0.475803	Napb	0.525013								Amot	Rps6ka3
Mrpl52	-1.2572	Adat2	-0.475757	Hunk	0.525125								Il6st	Zfp820
1700124L16Rik	-1.25674	Stbd1	-0.475601	Crot	0.525211								Nipbl	Kpnb1
Lsm2	-1.2514	Ints1	-0.475575	Nfatc1	0.525213								Snx13	Kif2a
Afp	-1.25016	Slc25a28	-0.475522	Hnrnph2	0.525314								Zfp146	Ppp2r3a
Gm10275	-1.24973	Nup85	-0.475361	4932441J04Rik	0.525365								Zfp51	Ttk
Rpl36a-ps2	-1.24924	Mtx2	-0.475319	2700012I20Rik	0.525377								Dmxl1	Ofd1
Gm16415	-1.24903	Plekhh3	-0.475301	Gabpb2	0.525391								Tmf1	Cenpj
Uqcrq	-1.24858	Gm10045	-0.475233	Zmynd8	0.525619								Mpp5	Cdc5l
Gm11483	-1.2456	Ung	-0.475227	Wdr20	0.525973								Myo9a	Stag1
4933413C19Rik	-1.24187	B230377A18Rik	-0.475169	Mbp	0.526248								Cltc	Uba6
Tnni2	-1.24038	C430049B03Rik	-0.475016	Huwe1	0.526298								D3Ertd254e	Srbd1
Tssk6	-1.23799	Dhh	-0.474898	Chd8	0.526344								Tnks	Jade3
Siglecg	-1.2354	Rpl34-ps1	-0.474851	Heatr5b	0.526535								Golga4	Phkb
Cox17	-1.2344	Pbk	-0.474812	Runx2	0.52664								Erbin	Kif23
Gm45761	-1.23378	Ddost	-0.474657	Rab11fip1	0.52664								Kif5b	Ipo7
Snora73b	-1.23098	Osbp2	-0.474579	Dvl2	0.526708								Phldb2	Gm37206
Commd1	-1.23053	Cdk4	-0.474468	Cd59b	0.526739								Zfp729a	Gm35315
Gm12184	-1.2278	Cftr	-0.474359	Gm17705	0.526769								Tubgcp5	Cit
1700016K19Rik	-1.2236	Sppl2b	-0.474224	Zfp763	0.526888								Tet2	Ncl
Rpsa-ps1	-1.22256	Rpsa-ps9	-0.474036	Plekhh1	0.527033								Med13l	Cdc42bpa
4930405A21Rik	-1.21881	Plpp2	-0.474003	Unc13c	0.527204								Fndc3a	Eif5b
Sptbn4	-1.21872	Tff3	-0.473528	Txndc16	0.5279								Arhgap21	Zfp974
Metrn	-1.21347	Gm6123	-0.473189	Nhlrc3	0.527992								Nfat5	Pls3
Krt14	-1.20956	Mrps22	-0.473105	Casp12	0.528028								Rb1cc1	Trpa1
Mnd1	-1.20929	Txnl1	-0.472923	Gm17068	0.528124								Zcchc6	Zfp638
S100a14	-1.20905	Ptp4a3	-0.472612	Myo10	0.528184								Plch1	Kif1b
Gm9081	-1.20868	Hmx2	-0.472162	D430040D24Rik	0.528301								Nek1	Esf1
RP23-48A24.3	-1.20799	Supt3	-0.472111	AU040320	0.528347								Mga	Mast4
Etfb	-1.20593	Ccdc12	-0.472071	Bmp6	0.528878								Ppp1r12a	Daam1
Slc4a11	-1.20581	Rpl19-ps9	-0.471947	Itpka	0.52964								2610008E11Rik	Zgrf1
RP24-323H7.5	-1.20374	Mocs3	-0.471848	Flywch1	0.529648								Ctdspl2	Bclaf1
Mir17hg	-1.20042	Gm45243	-0.471719	Wipf2	0.529788								Bdp1	Blm
Ryr1	-1.20013	Mrps9	-0.471694	Fam135a	0.529906								Senp7	Fancm
Bola1	-1.20004	Pex11b	-0.47162	Copb1	0.529917								Lats1	Pms1
Gm13054	-1.19714	Tradd	-0.471557	Usp35	0.529926								Nbea	Golga1
Ccdc85b	-1.19687	Ebpl	-0.471496	Nfkbiz	0.530067								Zfp654	Msh3
Snrpf	-1.19582	Sft2d3	-0.471408	Rock1	0.530417								Topors	Noc3l
Gm6807	-1.1937	Dcxr	-0.471305	Gm12655	0.530614								Apc	Tcerg1
1700056E22Rik	-1.19181	B3gat3	-0.471158	Mapkbp1	0.530701								Raph1	Fnbp1l
Arhgap27os1	-1.19026	9130230N09Rik	-0.471134	Satb2	0.530762								Chm	Smc4
Gm10709	-1.1857	Ccdc51	-0.470759	2310001H17Rik	0.530904								Camsap2	Chd1
Wdr74	-1.18507	Chadl	-0.470752	Rpl7-ps7	0.531015								Malt1	Kif14
Pfdn6	-1.18377	Gtpbp3	-0.470731	Tgfb2	0.531198								Aff1	Ccdc18
2310036O22Rik	-1.18053	Mcm7	-0.470712	Shroom4	0.531387								Shprh	Rasal2
Stac3	-1.17957	Coprs	-0.470711	Gm32391	0.531766								Zfp809	Nf1
Gm11263	-1.17889	Srp14	-0.470601	Colec11	0.531819								Phc3	Mia3
Vmn2r3	-1.17843	Stk19	-0.470542	Gm17541	0.531833								Prpf4b	Hook3
Phlda2	-1.17647	Plpp5	-0.470512	Gm38388	0.531839								Dock11	Rbm6
4931428L18Rik	-1.17604	D3Ertd751e	-0.470288	Zfp839	0.532027								Mpp7	Cep128
C4a	-1.1749	Slc35b1	-0.470129	1110037F02Rik	0.532234								Parp4	Knl1
Rnf151	-1.17315	Gm8623	-0.470073	9030622O22Rik	0.532444								Zfp11	Topbp1
Prox2os	-1.17115	Fkbpl	-0.46986	Meis1	0.532899								Golgb1	Smc5
Nxph4	-1.17103	Gm20257	-0.46984	Zc3h7b	0.532908								Muc5b	Ints2
Nhp2	-1.17086	Rmdn3	-0.469672	9330104G04Rik	0.532987								Ubr5	Exoc4
Bola2	-1.17021	Sh3bgrl	-0.469563	Bcl2l11	0.533049								Mecom	Cast
Asnsd1	-1.16899	H2afx	-0.46952	Herpud2	0.533123								Rictor	Rbm25
Uba52	-1.1687	Usp17le	-0.46952	Zbed5	0.533241								Usp32	Rock2
Dut	-1.16671	Tprg	-0.469504	Rnf6	0.533244								Mbd5	Psme4
Sssca1	-1.16587	Gltp	-0.469501	Aph1c	0.533335								Polk	Clasp2
Armc2	-1.16501	Acan	-0.469465	Sfmbt2	0.533389								Ank3	Mphosph8
Rnaseh2c	-1.16374	Gm17597	-0.469389	Ralgapb	0.533459								Zfp280d	Ptprz1
C2	-1.1633	Dtnbp1	-0.469148	A930002H24Rik	0.533629								Helz	Casp8ap2
Nradd	-1.16011	Amhr2	-0.46911	Ric1	0.533665								Trappc8	Tpp2
Gm29243	-1.15866	D830050J10Rik	-0.468996	Fbxo18	0.533749								Ythdc2	Cwc22
Cysrt1	-1.15856	Gm11451	-0.468933	Gpkow	0.533895								Syne2	Pds5b
Gm26812	-1.15749	Ppp4c	-0.468809	Myo15b	0.533917								Zbtb38	Hist2h2bb
Gm43712	-1.15749	Atp6v0e	-0.468727	Wdr11	0.533981								Usp53	Thrap3
Tmem160	-1.15667	Capn10	-0.468676	Atp9a	0.534152								Gm37494	Pola1
Gm3776	-1.1563	Wdr54	-0.468409	Vwa8	0.534243								Zfp37	Simc1
Bola3	-1.15527	Katnbl1	-0.468152	Ugt2a3	0.534322								Zmiz1	Eea1
Fabp4	-1.15301	Chst14	-0.468046	Ggcx	0.534361								Rfx7	Psmd1
Fam195a	-1.15263	Clpb	-0.468019	Rnf20	0.534472								Usp25	Nrk
Zfp771	-1.15181	Gm12222	-0.467852	Kif21a	0.534495								Ift80	Trim56
Taf7l	-1.15179	Sod2	-0.467755	Fgd6	0.534529								Wdfy3	Atr
Crhbp	-1.15139	Tmem86a	-0.467539	Inpp4b	0.534807								Pik3c2a	Dzip3
Erdr1	-1.15034	Ndufb3	-0.467395	Stk17b	0.534901								Klra17	Txlng
Plb1	-1.14979	Lemd2	-0.46736	Atf7ip	0.534943								Zcchc11	Samd9l
Guca2a	-1.1493	Hebp2	-0.467304	Zfp759	0.535218								Psd3	Nin
Zfp428	-1.14917	Ccdc166	-0.46721	Gm11682	0.53524								Chd9	Ltn1
Rpl10a-ps1	-1.14909	Anxa9	-0.46719	Ap3b1	0.535343								Ehbp1	Tax1bp1
Gm12933	-1.1489	Supt4a	-0.467127	Sec24c	0.53546								Asxl2	Top1
Gm26559	-1.14884	Ndufb5	-0.467083	Upf2	0.535616								Klf7	Kif15
Gm6433	-1.14829	Pkp3	-0.467012	Enpp5	0.535621								Ubr1	Brca2
Lrfn1	-1.14793	2010320M18Rik	-0.466963	Zfp808	0.535906								Adgrl2	Cep152
Snhg8	-1.14733	H2afz	-0.466915	Nck1	0.535934								Pld1	Pbrm1
Trac	-1.14647	Gm13375	-0.466783	Top2b	0.536034								Creb5	AI314180
Gm38329	-1.14611	Blvrb	-0.466737	Gm23027	0.536087								Rsf1	Slk
Ceacam16	-1.1446	Fundc2	-0.466697	Edrf1	0.536087								Kmt2c	Kif4
Rpl22l1	-1.14374	Atad3a	-0.466687	Gm12500	0.536292								Zfp644	Ppip5k2
Gm15564	-1.14192	Col16a1	-0.466602	Gm16973	0.536302								Utrn	Pds5a
Fam71f1	-1.14168	Ecsit	-0.466201	Rgs2	0.536438								Kdm4c	Supt16
Gm10240	-1.14107	Ltbp3	-0.466141	Itpkb	0.536531								Srrm2	Cep295
Gm11361	-1.14057	Gm9396	-0.466127	Vps11	0.53667								Dhx9	Smc1a
Rps16-ps2	-1.14046	Fam195b	-0.465813	Ikbip	0.536993								Pcf11	Mdc1
Gm15501	-1.13858	Cdk3-ps	-0.465776	Gm44890	0.537036								Trip11	Eif4g3
Gm10288	-1.13542	Rab1b	-0.465328	Ets2	0.537359								Ash1l	Kif20b
Dner	-1.13532	Agbl4	-0.464764	Vezf1	0.537991								Zbtb10	Smc2
Epop	-1.1352	Hras	-0.464697	A430033K04Rik	0.538186								Rev3l	Nav1
2300009A05Rik	-1.1331	Mrpl43	-0.464608	Rubcnl	0.538236								Skil	Scaf11
Rplp1	-1.133	Rhox5	-0.464464	Notch1	0.538302								Plxna2	Clip1
Wnt7b	-1.13224	Mrm2	-0.46429	Sp1	0.538535								Chd6	Trrap
Gm6977	-1.12901	Tpm1	-0.464019	Unc93b1	0.538735								Atxn7	Ahnak
Ccdc124	-1.12876	Rcc1	-0.463955	Zfp646	0.538831								Wac	Cep192
Rpl36-ps3	-1.12841	Tspan4	-0.463939	Ano1	0.538961								Rlf	Nol8
Timm10b	-1.12565	Psmd9	-0.463926	Rc3h1	0.539022								Ddx3x	Nexn
Col7a1	-1.12432	Dmwd	-0.463794	Eif4a2	0.539087								Bach1	Itsn2
Gm16223	-1.1201	Pttg1	-0.463565	A730017L22Rik	0.539198								Kat6a	Sltm
Gm10250	-1.11928	Cdk10	-0.46339	Jade1	0.539292								Glg1	Kmt2d
2410006H16Rik	-1.11875	Gm17349	-0.463349	Ireb2	0.539378								Kdm5a	Cep162
9130401M01Rik	-1.11798	Batf2	-0.463271	Trpm7	0.53951								Fryl	Rad50
Gm10177	-1.11797	Npff	-0.463124	Cwc25	0.539612								Arid4a	Myo5a
Snrpd2	-1.11622	Rfc4	-0.463061	Cbs	0.539692								Myo6	Clspn
Ctla2b	-1.11572	Nt5c3b	-0.462983	4833445I07Rik	0.539793								Jmjd1c	Sacs
Cenpm	-1.11494	Awat2	-0.462978	Zfp40	0.539862								Zbtb11	Cep350
Kcnk1	-1.11387	Extl1	-0.462916	Ylpm1	0.539863								Sptbn1	Eprs
Mrln	-1.11196	Adprhl2	-0.462707	Ovol2	0.539882								Rreb1	Top2a
Gm7117	-1.11191	4933439C10Rik	-0.462405	Ube4a	0.539975								Zfp292	Eif3a
Kctd13	-1.11187	BC039966	-0.462212	Ephb3	0.540023								Fyco1	Smchd1
Ms4a8a	-1.11172	Ntan1	-0.462194	Adra1b	0.540038								9930021J03Rik	Mpdz
Gdap1l1	-1.11112	Vars	-0.461609	Rnf43	0.540042								Baz2b	Dync1h1
Rpl3-ps2	-1.10958	Nap1l1	-0.461592	Gm3571	0.540344								Vps13a	Zfp976
Mrpl41	-1.10956	Ifi207	-0.46145	Arcn1	0.540421								Smg1	Ddx46
Mrpl57	-1.10821	Trmt112	-0.461405	H2-Q6	0.540494								Arid4b	Prkdc
Ace3	-1.10771	Med7	-0.461388	Ugt2b35	0.540652								Magi3	Hltf
Ly6g6d	-1.10705	Bcas2	-0.460699	Atp6v1a	0.540756								Ranbp2	Btaf1
Nrtn	-1.10602	Nup210	-0.460588	Pikfyve	0.540839								Hivep2	Macf1
Gm15491	-1.10536	A430046D13Rik	-0.460423	Gm17354	0.541043								2810474O19Rik	Cntrl
Gm11353	-1.10415	1810062G17Rik	-0.460297	Zfp568	0.541253								Zfp719	Plagl1
Nme1	-1.10271	Nutf2	-0.46021	Frmd5	0.541273								Cobll1	Cep290
1810009A15Rik	-1.10236	Wbp1	-0.459492	Tspyl2	0.541513								Prox1	Slfn9
2200002D01Rik	-1.10232	Gm6139	-0.459132	Arl5a	0.54195								Avl9	Rnf213
Pop5	-1.10219	Gm8864	-0.45906	BC025920	0.542242								Dsp	Mdn1
Slamf9	-1.10101	Cox7b	-0.458818	Sh3bp4	0.542281								Gm17024	Cenpe
Tuba1b	-1.10032	Cby1	-0.458692	Frk	0.542361								Arid5b	Cenpf
Nenf	-1.09904	L3hypdh	-0.458554	Tspyl1	0.542476								Zhx1	Map1b
Batf3	-1.09876	Uqcrfs1	-0.458269	Utp14b	0.542555								Fndc3b	Chd7
Gm43579	-1.09775	Serpinh1	-0.458144	Styx	0.542687								Bptf	Ckap5
Dctpp1	-1.09746	Mtg1	-0.458122	Tmeff2	0.542699								Kdm6a	Tpr
Golga7b	-1.0969	Pcgf1	-0.458061	Nedd4l	0.543093								Etl4	Akap9
Gm2830	-1.09679	Rad23a	-0.458019	Mios	0.543261								Prrc2c	Mki67
Rsph1	-1.09595	RP23-2N7.4	-0.457984	Col4a3bp	0.543491								Zfp619
Tmem243	-1.09493	F8a	-0.457833	Rad54l2	0.543668								Sytl2
Gm19680	-1.09429	Mrpl44	-0.457811	Gm44710	0.543746								Ep300
2810428I15Rik	-1.09361	Gm22953	-0.457731	Thrb	0.543846								Rny1
Rpl14-ps1	-1.09344	Dctn5	-0.457678	Psmb9	0.544031								Tjp1
Cisd3	-1.09317	Ifit3	-0.457667	Zfp446	0.544261								Syne1
Psph	-1.0927	Klhl42	-0.457599	Gm10130	0.544692								Akap13
Znhit2	-1.09212	Slc25a3	-0.457352	Mlxip	0.544769								Filip1l
Gm10252	-1.09189	Nudt5	-0.457333	Cnksr1	0.545142								Zc3h11a
Neto2	-1.09168	Rnf138	-0.457201	Camk2b	0.545366								Fam208b
Gm26619	-1.09113	Actb	-0.45713	Usp8	0.545384								Kmt2e
Cenpx	-1.09072	Bag1	-0.457073	Cpne8	0.545681								Kat6b
Serpinb6c	-1.08971	Timm17a	-0.456946	Gas2l3	0.545683								Scel
Sycp1	-1.08953	Dok1	-0.456706	Pdk2	0.54595								Zfp935
Syce2	-1.08909	Ndufaf4	-0.456452	Fam193a	0.546312								Tshz2
Gm5963	-1.08715	Dcakd	-0.456354	Zfp281	0.546396								Ttc6
2810025M15Rik	-1.08683	Gm8503	-0.455985	Mut	0.546489								Osmr
Gm37691	-1.08648	Gm16505	-0.455823	Zfp141	0.546758								Nav2
Pcbd2	-1.08641	Traip	-0.45579	Tex2	0.546809								Pik3c2g
Plekho1	-1.08611	Letm1	-0.45568	Rp2	0.546979								Ccdc141
Gm7125	-1.08539	Lama3	-0.455596	Xrn1	0.547191								A830010M20Rik
Nrip2	-1.08502	D930028M14Rik	-0.455339	Maged1	0.547338								Tbc1d8b
Ccdc107	-1.0849	Tsku	-0.45531	Ect2	0.547409								Zfp955b
Gm10175	-1.08399	Ccdc73	-0.455194	Bcl2	0.547534								Zfp955a
Spns3	-1.08273	Rpl36-ps9	-0.455176	Rab5a	0.547657								9930111J21Rik2
Gm4799	-1.08142	Gm11560	-0.45509	Prkaa2	0.548078
Ndufa5	-1.0809	Ogfrl1	-0.455036	Fgf1	0.548175
Spc24	-1.08081	Pcna	-0.454843	Pcdhb22	0.548267
Itgb7	-1.0795	Fkbp1a	-0.454767	Dcp1a	0.548323
Sf3b5	-1.07945	Eif3h	-0.45469	Zfp799	0.548366
Gapdh-ps14	-1.07904	Gm26688	-0.454451	Slc22a4	0.548551
Rps2	-1.07735	Tmem138	-0.454443	Nuak2	0.548628
Rpl31-ps17	-1.07384	Pinx1	-0.453965	Rap1gap2	0.548653
Maats1	-1.07308	Gm43860	-0.453925	Fam102a	0.548801
Cidec	-1.07271	Fam122a	-0.453901	Atl2	0.548909
RP23-58B7.2	-1.07183	Rab34	-0.453822	Gnptab	0.549471
Cox5b	-1.07105	Myl12a	-0.453812	Mndal	0.549493
Gm26881	-1.06952	Higd2a	-0.453662	Slc9a9	0.549858
Gm16251	-1.06938	Sft2d1	-0.453599	Usp19	0.550148
Rps18-ps3	-1.0689	Knstrn	-0.453468	Slc36a1	0.550208
Gm4430	-1.0679	Sez6l2	-0.453285	Taf1	0.550384
Ptrh1	-1.06697	Uchl5	-0.453113	Jak3	0.550515
5430416N02Rik	-1.06655	Taf6l	-0.45299	Slc25a53	0.550575
Gm10076	-1.06598	Chpt1	-0.45276	Vps4b	0.550641
Msantd1	-1.06508	R3hcc1	-0.452264	Bag3	0.550754
Gm11539	-1.06369	Inafm2	-0.45225	Acat2	0.550755
Mir6236	-1.06288	Gm4462	-0.451781	Gbp2	0.550762
Rpl21-ps4	-1.06268	Abca4	-0.451742	Inpp4a	0.550811
Gm5566	-1.06229	Rps2-ps5	-0.451708	Ccng2	0.550835
2010204K13Rik	-1.06203	Slc44a1	-0.451705	Gm10399	0.550861
Gm5617	-1.05986	Higd1a	-0.45166	Gm5803	0.551043
Gm3788	-1.05902	Dusp23	-0.451285	Zfp810	0.551076
Enkd1	-1.05897	Gm13717	-0.451203	Nrep	0.551361
Rnf26	-1.05727	Tomm40l	-0.450772	Fam114a1	0.55137
Mir3091	-1.05675	Fastk	-0.450701	Map3k12	0.5516
Gm12350	-1.05637	Pdrg1	-0.450364	Gm4419	0.552237
Gkn1	-1.05515	Eid2b	-0.450186	Map3k4	0.55231
Gm14586	-1.05466	Gzme	-0.450152	Dusp10	0.552314
Gm13496	-1.05424	Ncam1	-0.450087	BC005561	0.552455
Prkcdbp	-1.05399	RP24-175C20.10	-0.450026	Creb3l1	0.552469
Rps20	-1.05251	Ptma	-0.449897	Wnk1	0.552604
Sh3bgrl3	-1.05111	Abhd8	-0.449884	Pip5k1a	0.552903
1700001G11Rik	-1.05091	Gm15727	-0.449702	Sec31b	0.553015
Taf10	-1.0505	Gpx8	-0.44966	Rapgef6	0.553366
Rpl31-ps1	-1.04979	Gm13202	-0.449532	Fcho2	0.553545
Carmil2	-1.04941	Psma2	-0.449425	Mtmr6	0.553611
Banf1	-1.04821	Gm14302	-0.449374	Nat8f4	0.553642
Tnnt1	-1.0465	Ifi35	-0.449292	Lrp1	0.553739
Gas5	-1.04415	Abhd12	-0.449144	Uvrag	0.553983
Rps12-ps9	-1.0429	Rabac1	-0.449133	Ano6	0.554185
RP23-416I23.9	-1.04201	Caln1	-0.449027	Igf1r	0.554224
Egfl8	-1.04148	S100a13	-0.448985	Lmln	0.554467
Cabp1	-1.04055	Lmf2	-0.448907	Prpf8	0.554644
Gm28043	-1.04045	Cnnm4	-0.448582	Ctps2	0.554651
Mrpl34	-1.04042	Cdh24	-0.448498	Fzd4	0.554694
Atox1	-1.03902	Slc7a3	-0.448424	Maml1	0.554724
Prr32	-1.03822	Rnf223	-0.448271	Pdzd7	0.554739
Dtymk	-1.03799	Mettl23	-0.447904	Spred3	0.555253
Gm11478	-1.03791	Hgh1	-0.447901	Cdk14	0.555289
Cass4	-1.03696	Mocs2	-0.447533	Sacm1l	0.555649
Gm4342	-1.0368	Gm8100	-0.447489	Dnajb13	0.555881
2810408I11Rik	-1.03579	1810043G02Rik	-0.447286	Nup98	0.556493
Gm6525	-1.03538	Gm14270	-0.447192	Nhsl2	0.55651
Hoxa7	-1.03485	Erp29	-0.447164	S100b	0.556602
Gm5786	-1.03404	Smyd2	-0.447052	Traf3ip3	0.556892
Lsm4	-1.03395	B9d2	-0.446866	Proser1	0.556931
RP24-225A16.3	-1.03364	Rps3a3	-0.446612	Acap2	0.557343
Gm2895	-1.03363	Kbtbd6	-0.446574	Elmod2	0.557496
Rps18-ps1	-1.03349	U2af1	-0.446424	C1ra	0.557635
Uchl1	-1.03319	Ap3s1	-0.44633	Unc5b	0.557805
Psmb3	-1.03302	Ube2d3	-0.446291	Sstr2	0.557856
Gm2225	-1.03292	Med11	-0.446074	AI464131	0.557929
Cox7c	-1.03219	Xkr5	-0.44583	Fnip2	0.557953
Smim4	-1.03206	Acot7	-0.445788	Tgfbr2	0.557966
Ly6f	-1.03168	Bin1	-0.445499	B3gnt9	0.558035
Anapc11	-1.03078	Ado	-0.445401	Bcl9l	0.558101
Recql4	-1.03065	E2f2	-0.445323	Zfp975	0.558324
Magohb	-1.02953	Prss16	-0.445212	Copb2	0.558458
Krtcap2	-1.02815	Gpatch4	-0.445127	Tgfb3	0.558465
Mrps16	-1.02808	Gm12182	-0.445092	Rnf4	0.55862
Lsm5	-1.02789	2810403D21Rik	-0.445083	Bcas1	0.558953
1700012B09Rik	-1.0272	Tpt1	-0.444937	Adh1	0.559017
Gm9974	-1.02689	Slc47a1	-0.444841	Fbxo33	0.559154
Acsbg1	-1.02687	Gm6180	-0.44484	Hspa13	0.559654
Mir762	-1.02558	S100a4	-0.444804	Slc30a4	0.559803
Gm9843	-1.02438	Nt5m	-0.444738	Gnl3l	0.559873
Ndufc2	-1.02432	Pgap2	-0.444735	Cstf2t	0.560507
Ndufaf2	-1.02424	Mcee	-0.444601	Kif13a	0.560641
Mettl7b	-1.02405	Tnfrsf12a	-0.444557	Tirap	0.560962
Rps11-ps2	-1.02402	Timm23	-0.444555	Ccl7	0.561056
Gm12013	-1.02343	A330069E16Rik	-0.444467	Antxr1	0.561149
Gtf2h5	-1.02255	BC004004	-0.444078	Kdm8	0.561378
Polr2f	-1.0221	Bpifb4	-0.443709	Map3k8	0.561433
Rps27l	-1.02105	Gm12915	-0.44369	Pcmtd2	0.561555
Rmi2	-1.01897	Arhgdib	-0.443623	Sec24a	0.561923
Rpl27	-1.01817	Dpysl2	-0.443478	Pdcl	0.561945
Mrpl12	-1.01731	9330151L19Rik	-0.443365	Fgf7	0.562017
1700028I16Rik	-1.01707	Gm12799	-0.443269	Krt88	0.562191
Ndufs8	-1.01679	Lzic	-0.443205	Zic5	0.562352
Dmrta2	-1.01622	Snrpa1	-0.443172	Xrn2	0.562734
RP24-550H10.3	-1.01544	Gm16470	-0.443111	Krt12	0.562792
Haus1	-1.01503	Aim1l	-0.442816	Nol4	0.562828
Eif4ebp1	-1.015	Cct3	-0.442774	Klf3	0.562903
Akr1b7	-1.01454	4930440I19Rik	-0.442546	Rnf146	0.562935
Tomm40	-1.01417	Gm13199	-0.442535	Nsrp1	0.563041
Gm28231	-1.01181	Ankrd9	-0.442475	Gm28386	0.563394
Gm45855	-1.01146	Tbkbp1	-0.442468	Lace1	0.56401
Pin4	-1.01034	Gm45844	-0.442365	Usp28	0.564301
2210011C24Rik	-1.00895	Surf2	-0.442333	Tcf12	0.565086
RP23-318O7.5	-1.00874	Selenof	-0.442087	Washc4	0.56514
Gm24339	-1.00853	Gm17518	-0.441959	Ric8b	0.56529
B9d1	-1.00805	Acyp1	-0.441862	4930467D21Rik	0.565301
Jmjd7	-1.00687	1600002K03Rik	-0.441856	Spin4	0.565466
Tmsb10	-1.00636	Crip1	-0.441548	Tom1	0.565551
mt-Co1	-1.00532	Gm11185	-0.441283	Mmp17	0.565751
Snrpd1	-1.00528	Trp53rkb	-0.441238	Eif2ak2	0.566184
Gm4707	-1.00499	Rwdd1	-0.440924	Tmem170b	0.566276
Pla2g12a	-1.00418	Emc10	-0.440803	Gm9144	0.566325
AV099323	-1.003	Dpy19l1	-0.440797	Gm9403	0.5665
Ptrh2	-1.00223	Tprn	-0.440647	Arid3a	0.5667
Pam16	-1.00195	0610009B22Rik	-0.44062	Erc1	0.566759
Thyn1	-1.00193	Lpcat4	-0.44061	Zfp516	0.566964
Gm13827	-1.0009	Arhgef39	-0.440582	Mrvi1	0.567197
Ppp1r14b	-1.00076	Nudt19	-0.440574	Bsdc1	0.567351
Txn-ps1	-1.00024	Gm18584	-0.440403	Dzip1	0.567519
Uqcr11	-0.999912	Egfr	-0.440236	Plekhg3	0.567573
Eldr	-0.999732	Stx8	-0.439697	Acvr2a	0.56763
Fth1	-0.999634	Psmb2	-0.439527	Aff2	0.567696
Gm9143	-0.999055	R3hdm4	-0.439457	Platr17	0.568453
Ndufb9	-0.99885	Trappc6a	-0.43942	Pde4d	0.568457
BC046401	-0.997155	B230208H11Rik	-0.439217	Rbbp6	0.568678
Pfdn1	-0.996991	Polb	-0.43917	Ptprr	0.568718
Gm10263	-0.996819	Pcnp	-0.439156	Mon2	0.568838
Nmnat2	-0.996744	Fanca	-0.43906	Ino80dos	0.569072
Dynlt1a	-0.99638	Fbxl19	-0.43855	Gm42829	0.569096
Gm24494	-0.995159	2700062C07Rik	-0.438502	Zscan26	0.569357
n-R5-8s1	-0.994319	Noc4l	-0.438412	Zfp148	0.569595
Lrp11	-0.992487	Tbcc	-0.438078	H2-Q10	0.569612
Gm37116	-0.992457	Ltb	-0.437996	Wsb1	0.569652
Tcfl5	-0.991959	Haghl	-0.437908	Gm2423	0.56974
Rps19	-0.991891	Trappc4	-0.437905	Hinfp	0.56979
Gadd45a	-0.991628	Cpox	-0.437427	Ccdc88a	0.569902
Ttc39c	-0.990631	Med22	-0.437414	Ccar1	0.570297
Evi2a	-0.99019	Fam219b	-0.437414	Usp38	0.570727
Ocel1	-0.989923	Avpi1	-0.437316	RP23-134M7.2	0.571116
Insm1	-0.989156	Rpsa-ps4	-0.437159	D2hgdh	0.571126
Haus4	-0.989095	Rbck1	-0.437033	1700028E10Rik	0.571475
Gm4366	-0.987622	Mtch1	-0.436998	Zmynd15	0.571521
Gm561	-0.987381	Kcmf1	-0.436856	Usp47	0.571602
Cacna1a	-0.987366	Ssr2	-0.436772	AI661453	0.571851
Gm16378	-0.98735	Dyrk4	-0.436737	Slc17a1	0.571871
Gm12999	-0.986973	Eif1b	-0.436335	Cyb561a3	0.572038
Cycs	-0.986853	Rmi1	-0.436309	Fam84a	0.572217
Gm15706	-0.98679	Mrpl18	-0.436308	Ap1g1	0.572277
Zcrb1	-0.986752	Mrpl48-ps	-0.436205	Dip2a	0.572718
Edf1	-0.986535	Sdhaf2	-0.435616	1110002E22Rik	0.573132
Htra1	-0.985494	Maip1	-0.435564	Zfp456	0.573177
Rgs19	-0.984766	Zbtb25	-0.435528	Wdr81	0.573355
Psmg3	-0.983797	Gkn2	-0.435365	Inhba	0.573388
Rpl39-ps	-0.983185	Mrpl10	-0.4352	Vps13d	0.573448
1110008P14Rik	-0.982774	Tmem261	-0.435147	Zfp937	0.574138
Fuom	-0.982435	Atp5g2	-0.435123	Gm16794	0.574407
Haus5	-0.982197	Rad9b	-0.43486	Ambp	0.574434
Wdr89	-0.980058	Eif4a3	-0.434779	Lct	0.574614
Park7	-0.979898	Rps2-ps13	-0.434714	F420014N23Rik	0.574903
Emilin2	-0.979634	A830082K12Rik	-0.434668	Gm15541	0.575202
Isy1	-0.97933	Esam	-0.434609	Zfp940	0.575271
Psmb10	-0.979163	Pdss1	-0.434589	Pla2r1	0.575437
Gm10639	-0.978759	Hist1h2ah	-0.434481	Gm37309	0.575446
Gm2694	-0.978464	Fer1l5	-0.43425	Dhcr7	0.575447
Rplp2	-0.978063	A930041C12Rik	-0.434196	Gm13077	0.575826
Rps15a	-0.976997	Rnf113a1	-0.434108	Zc3h4	0.575865
Gm5801	-0.976555	Gpn3	-0.433865	Esco1	0.575935
Mpc2	-0.976341	Urm1	-0.433848	Scnn1a	0.57612
Tusc1	-0.975518	Gm12258	-0.433826	Smg6	0.576215
Txn1	-0.975489	2310033P09Rik	-0.433134	Bmp4	0.576292
Pgp	-0.9754	Rnaseh1	-0.433131	Mblac2	0.5764
Rps3a2	-0.975271	Ndufv3	-0.432956	Clint1	0.57654
Snord55	-0.974691	Tmem268	-0.432841	Tarbp1	0.576764
Opn3	-0.974563	Cdc37	-0.432747	Gm16314	0.576987
Hist1h2an	-0.974351	Hist1h2bl	-0.432713	Dock7	0.577016
Ppp1r35	-0.974235	3110070M22Rik	-0.432654	Pard3b	0.577493
Rgs10	-0.973951	Sbsn	-0.432377	Ankrd11	0.577708
Tomm7	-0.973286	Atp23	-0.432306	Uvssa	0.577918
Rpl38	-0.973154	Sra1	-0.43229	Ing3	0.578208
1700007L15Rik	-0.973129	Scoc	-0.432217	2210406O10Rik	0.578419
Gm9341	-0.973002	1500011B03Rik	-0.432102	Casd1	0.578588
Rpl11	-0.971747	Ndufs4	-0.432053	1810049J17Rik	0.578684
Apon	-0.971499	Hdgfrp2	-0.43198	Ahdc1	0.57877
Nedd8	-0.970629	Sars	-0.431966	Irs1	0.578824
Scd3	-0.970438	Eif4e2	-0.43136	Ppp4r2	0.578836
Gins1	-0.969853	Ube2n-ps1	-0.431109	Spi1	0.578914
Gmnn	-0.969007	Agpat5	-0.430904	Gm31166	0.579348
Otop2	-0.968951	Rwdd4a	-0.43075	Asxl1	0.579622
Rpsa-ps10	-0.968372	Tsen2	-0.430594	Lancl2	0.579703
Rpl14	-0.968205	Hist1h2ai	-0.430454	Snap23	0.579838
Timm10	-0.967894	Cchcr1	-0.430201	Polr3b	0.580015
Rpl18-ps1	-0.967886	Rad51	-0.430123	Ninl	0.580119
Phpt1	-0.967272	Tfam	-0.430068	Zfp952	0.580197
Hist1h2ae	-0.967182	Gm10327	-0.430053	Cnksr2	0.580246
Gm6728	-0.966733	Trmt61a	-0.429824	Arhgap12	0.580592
Gm15210	-0.966591	Gm12416	-0.429779	Epm2aip1	0.580839
Gm9750	-0.966581	Tkfc	-0.429726	Npr2	0.581252
Rpl36	-0.965964	Rsl1d1	-0.429564	Jrkl	0.581424
Bcl2l15	-0.965131	Arpin	-0.429318	Elmo1	0.581496
Nabp2	-0.965051	Gdpd3	-0.429265	Nod1	0.58154
Ndufb7	-0.965039	Cct2	-0.429188	Iqgap1	0.581665
Mrpl58	-0.964754	Cradd	-0.42898	Ocrl	0.58175
Reep6	-0.964024	Rpl5	-0.428972	Cmtm8	0.581845
Cox8a	-0.963531	Npw	-0.428951	Arhgap31	0.582293
Snu13	-0.963287	Acbd7	-0.428709	S100a8	0.582656
Txn2	-0.962258	Ifi204	-0.428262	Ern1	0.582666
Gm37009	-0.96218	Dhx34	-0.427974	Trim7	0.582783
Snhg12	-0.961133	Emc7	-0.427537	Golim4	0.582814
Npm2	-0.961047	Gm9797	-0.42747	Ccnt2	0.582838
2210016F16Rik	-0.960152	Prim1	-0.427331	Ankrd1	0.582883
Gm13092	-0.959801	Enoph1	-0.42726	Tle2	0.582919
Gm26917	-0.959312	Serbp1	-0.427086	Tekt2	0.583076
0610012G03Rik	-0.959221	Kat2a	-0.426998	P2ry6	0.583221
Eid2	-0.957744	Rnf166	-0.426821	Cyb5d2	0.583329
Rps12	-0.956824	Gon7	-0.426705	Spats2l	0.583344
Ripply3	-0.956727	Nsa2	-0.426674	2900026A02Rik	0.583589
Fbxo24	-0.956131	Rps23-ps1	-0.426649	Acsl3	0.583625
Uqcc2	-0.955931	Gm11534	-0.426148	Mkln1	0.58364
Ptprn	-0.955926	Amer2	-0.426038	Ophn1	0.583748
Dgcr6	-0.95523	Pdcd2l	-0.425962	Pou2f1	0.583797
Ccne1	-0.954744	Ndufs3	-0.425575	Cdc40	0.583801
Gm42418	-0.95468	Drg2	-0.425527	Ism1	0.583964
Snrpert	-0.954182	Gm11518	-0.425286	Herc2	0.584412
Apol9b	-0.953944	Pole3	-0.425257	Rasa2	0.584531
Gm10036	-0.953242	Fignl2	-0.42501	Tinag	0.584616
Chchd6	-0.952555	4930581F22Rik	-0.424906	Ncor2	0.58476
Sgf29	-0.952223	Cryl1	-0.424888	1700006J14Rik	0.584761
Gemin6	-0.951436	Alg5	-0.424586	Nktr	0.585259
Serp2	-0.951283	Gm3650	-0.424474	Irf9	0.5854
Selenoh	-0.950492	2410002F23Rik	-0.424467	Arhgap18	0.58569
Erh	-0.950421	Adamts2	-0.424332	Zfp983	0.585987
Ttc32	-0.950301	Arglu1	-0.424231	Pfkfb4	0.586121
Cenpv	-0.950054	Rbmxl1	-0.424171	Gm44143	0.586182
Pnldc1	-0.948972	Vps36	-0.423792	Nabp1	0.586228
mt-Nd5	-0.948354	Gm45454	-0.423772	RP23-440I21.3	0.586661
Gm6298	-0.948272	Gyg	-0.423758	Egln3	0.586709
9430037O13Rik	-0.947704	Ubac1	-0.423749	Man1c1	0.587382
Gm5805	-0.947547	Tada3	-0.423689	Ppfia4	0.587753
Mrpl20	-0.947109	Dimt1	-0.423652	Dlg4	0.587826
Rps27	-0.94682	Bfsp1	-0.423273	Zfp65	0.587832
Lsp1	-0.946687	Dbndd2	-0.423252	Mfsd6	0.588091
Dpm3	-0.946599	Amz2	-0.423245	Zfp618	0.58867
Gstm3	-0.946205	Cdkn2b	-0.423198	Ankrd13d	0.588715
Rpa3	-0.946021	Asns	-0.423172	Gm6712	0.588959
Ranbp1	-0.945423	Snrnp40	-0.423064	Dysf	0.589057
Rpl26	-0.944173	Ube2e3	-0.422947	Kdm5b	0.589127
Nme4	-0.943702	Hdgf	-0.422937	Ndufs1	0.589444
Tmem253	-0.943496	Pard6a	-0.422852	Usp20	0.589509
Gm12603	-0.943082	Ciart	-0.42285	Gm11724	0.589636
Kcnip4	-0.942907	Ddx39	-0.422715	RP23-186O3.13	0.589923
Gm43742	-0.942194	A430057M04Rik	-0.422662	Gm10524	0.590112
Dnajc19	-0.942183	Sirt4	-0.42236	Brd1	0.590115
Gm5430	-0.942041	Myef2	-0.4222	Gbe1	0.590458
Gm9531	-0.94187	Fyn	-0.422	Mink1	0.590663
Gm12166	-0.941805	2210016L21Rik	-0.421913	L3mbtl3	0.590846
Timm13	-0.941627	Plec	-0.421728	Mon1b	0.590892
Gm7536	-0.940869	Acy1	-0.421694	Gm45412	0.591401
Rpl35a-ps5	-0.94063	Hrct1	-0.421193	Ptpn3	0.591486
Ndufa12	-0.939821	Nptxr	-0.421168	Nemf	0.591686
Prph	-0.937958	H3f3a	-0.421117	Klf13	0.59198
Gm37503	-0.937904	Ccnc	-0.42099	Gm18180	0.59217
Rpl13	-0.936271	Gm9294	-0.420907	Phlpp1	0.592518
Lsm7	-0.935801	Casp1	-0.420789	Scaper	0.592674
Stard6	-0.935357	Scmh1	-0.420716	Plekho2	0.592975
Sprr2a3	-0.933788	Gm26515	-0.42069	Zfp949	0.593038
Coa6	-0.933554	Ywhaz	-0.42059	Zkscan5	0.593631
Cox6a1	-0.933394	Dusp19	-0.420544	Usp7	0.594101
Tpgs1	-0.933192	Mzt1	-0.420375	Sgms1	0.594244
C1qbp	-0.933185	Nudt9	-0.420315	Bst1	0.594269
Adam8	-0.931979	Smyd5	-0.420103	Il15ra	0.594299
Slc27a3	-0.93196	Fam129c	-0.420073	Zfp933	0.594697
Gm11687	-0.931107	Acy3	-0.420056	9330161L09Rik	0.594914
Llph-ps2	-0.930971	Arrdc1	-0.419828	Wipi1	0.595167
Atp5d	-0.929823	Nr1h4	-0.419674	Supt6	0.595443
AB124611	-0.929661	Rpl10	-0.419349	Scfd1	0.59555
Krt76	-0.928921	Utp14a	-0.419348	Appbp2	0.595617
Wisp1	-0.928617	Gm43412	-0.419144	Ptpre	0.595657
Fxn	-0.928604	Akr1b8	-0.418985	Prickle1	0.596173
Snhg4	-0.928359	Fbln1	-0.418568	Setd2	0.596286
Serpina3g	-0.927766	2210011K15Rik	-0.418445	Rasa3	0.596431
Pdcd5	-0.927737	Nup37	-0.418413	Ell	0.596457
Hint1	-0.926884	Psd	-0.418407	Alg10b	0.596779
Gm27033	-0.926276	Rnf225	-0.418039	Apela	0.596804
Tmem130	-0.925947	Gm17018	-0.418034	Pdzd2	0.596846
Gm7730	-0.925155	Rpl31-ps14	-0.417951	2810021J22Rik	0.597295
Psmc3ip	-0.92514	Tmem107	-0.417943	Prkd3	0.597517
Mrpl13	-0.92491	Polr2k	-0.417846	Rnf185	0.597572
Psmg4	-0.924746	Tmem208	-0.417786	Pard3	0.597875
Rpl27a	-0.924234	Gm15708	-0.417502	Plekha6	0.59807
Gm14706	-0.924178	Fam213a	-0.417418	Gm14326	0.598179
Pla2g2e	-0.922921	Slc2a4rg-ps	-0.417404	Tead1	0.59818
Cmc2	-0.922632	Gsta3	-0.417332	Fgd4	0.598371
Gm5093	-0.92246	Gm13668	-0.417037	Ankrd26	0.598392
Akip1	-0.921648	Cmpk1	-0.416999	Svip	0.598483
Rec114	-0.921604	Pkig	-0.416655	Gm42641	0.598574
Gm36964	-0.921291	Tmem110	-0.416604	Oaz2-ps	0.598752
Clpp	-0.921028	Gm7434	-0.416514	Pkhd1l1	0.598885
Ndufa8	-0.920485	Ly6c1	-0.416305	Pik3r4	0.59898
Ndufaf8	-0.920376	Ube2k	-0.416043	Mtor	0.599187
Gpr75	-0.919489	Prr13	-0.415958	Rsg1	0.599227
Gch1	-0.919436	Gm9104	-0.415751	Gm26704	0.599527
1190007I07Rik	-0.919093	Ndufaf3	-0.415736	Wdr60	0.599669
1700113A16Rik	-0.918878	Serhl	-0.415512	Gca	0.599799
Pfn1	-0.918848	Dnaaf2	-0.415409	Slc12a7	0.599827
Mrps24	-0.918525	Zdhhc15	-0.415347	Rorb	0.599965
Gstp3	-0.918524	Thap4	-0.415312	Phactr4	0.600134
RP23-203D1.5	-0.917927	Etaa1os	-0.415269	Creb3l3	0.600375
Gm5601	-0.917628	Lekr1	-0.415257	Apaf1	0.600527
Iah1	-0.917581	Isca2	-0.414995	Herc4	0.600842
Rpl18	-0.917536	Gtf2f2	-0.414829	B4galnt3	0.600856
Rpl13a	-0.916673	Noa1	-0.414797	Tjp2	0.600902
Mrpl54	-0.916228	Hmbs	-0.414761	Mcm9	0.600957
Zfas1	-0.916128	Fopnl	-0.414556	Papd5	0.601041
Gm8425	-0.916013	B230216N24Rik	-0.414317	Myom1	0.60129
Igsf23	-0.915281	Dynll1	-0.414291	Tor1aip1	0.60165
Acyp2	-0.915197	Itga7	-0.414122	Slc17a9	0.601701
RP23-269H21.1	-0.914759	Sprr1b	-0.414077	Taf2	0.601715
Gm5921	-0.913954	Gm11767	-0.413998	Fam160a1	0.601756
Mrpl14	-0.91386	Wfdc2	-0.413848	Parp9	0.602033
Ndufs6	-0.913729	Gm26717	-0.413749	Acad11	0.60244
Rps21	-0.913406	Dnah2os	-0.413647	Stat5a	0.602455
Morn2	-0.913223	Ssu72	-0.413422	5430403G16Rik	0.602724
Hspe1	-0.912596	Gm43028	-0.413341	Lrrfip1	0.602782
Nol12	-0.912525	Oip5	-0.413255	Taf4b	0.602791
Ethe1	-0.912144	Gnpnat1	-0.413121	Cmtr2	0.602894
Znhit1	-0.912142	Gm26810	-0.412924	Wbscr27	0.602989
Scx	-0.911949	Dtd1	-0.412893	Rabgap1l	0.603076
Lypla1	-0.911386	Gm14539	-0.41275	Zbtb4	0.6034
Rpl28	-0.911306	Sdhaf3	-0.412718	Arsb	0.603443
Lage3	-0.910915	Krt36	-0.412661	Zfp260	0.604079
Pla2g4c	-0.910898	Metap1d	-0.412482	Dennd1a	0.604804
Msln	-0.910758	Yars	-0.412239	Trp53bp1	0.604841
Rps14	-0.910585	Rbpms	-0.412148	Smtnl2	0.605059
Gm15832	-0.910377	Rasl10a	-0.412139	Frmd4b	0.605295
Gm15349	-0.910096	Rpl21-ps8	-0.412133	Pcyt2	0.60539
B630019K06Rik	-0.91	Rbm17	-0.411983	Zfp62	0.605395
Dnajc19-ps	-0.909918	Gm20667	-0.411871	Gem	0.605681
Pmf1	-0.909522	A730011C13Rik	-0.411803	Vamp1	0.605692
Gm11830	-0.90941	Taf13	-0.411661	Nr1i2	0.605908
2310061I04Rik	-0.90929	Slc29a1	-0.411597	Ifi203-ps	0.606038
Cinp	-0.909133	Rpain	-0.411595	Atp6v0a4	0.60618
Ube2c	-0.90856	Pparg	-0.411107	Myo18a	0.606387
Tbca	-0.906757	RP24-316B2.3	-0.410896	Nbr1	0.60648
Fbxo36	-0.90575	Pa2g4	-0.410805	Tmem147os	0.606652
Rps18	-0.905717	Smarcb1	-0.410739	Itpr2	0.606901
Gstp-ps	-0.905417	Gm37963	-0.410702	Ifitm1	0.606915
Rpl12	-0.904648	Ppp1ca	-0.410499	Med23	0.607151
Rpl37	-0.904581	Gm7984	-0.410498	Ncoa6	0.6073
Slit3	-0.903928	BC023719	-0.41049	Nampt	0.607596
2900009J06Rik	-0.90375	Rbm12b2	-0.410359	Arid2	0.607682
Gm29560	-0.902541	Pithd1	-0.410349	Apol7a	0.608382
Hacd1	-0.902429	Trp53i13	-0.41033	Ptcd3	0.608514
BC002163	-0.900999	Stmn1	-0.410197	Rab2b	0.608521
Uqcr10	-0.900901	Mecr	-0.409918	Atg4c	0.608738
Cbx6	-0.900899	Uxs1	-0.409523	Ap3d1	0.608905
Rps24	-0.900053	Hint3	-0.40944	Bnip3l-ps	0.609417
Ctla2a	-0.899655	Epn1	-0.409416	Ccdc62	0.609734
Rpl35a-ps4	-0.899002	Ube2n	-0.408634	Dctn4	0.609759
Gm10051	-0.898845	Cdh17	-0.40859	Gm26908	0.609764
Gm7432	-0.898538	Plekhf1	-0.408491	Sf3b1	0.609804
1110004E09Rik	-0.898271	Mcu	-0.408455	Zkscan1	0.610114
Cmc4	-0.897985	Prrg2	-0.408365	Ctif	0.610332
Crlf1	-0.897717	Sar1b	-0.408308	Birc6	0.610344
Rnf8	-0.897612	Ogfod2	-0.408166	Gm12743	0.610441
Csf2ra	-0.897575	Rpl32-ps	-0.407883	Cytip	0.610575
Igfbp6	-0.897517	Ccl17	-0.407837	Lypd6	0.610615
Eif3k	-0.896817	Kri1	-0.407658	Ppp4r3b	0.610772
Gm4149	-0.896749	Rp9	-0.407657	Cflar	0.610814
Rpl41	-0.896161	Ptprt	-0.407612	Atp1b1	0.610889
Gm7879	-0.895797	Nrip3	-0.4075	Acvr1	0.611011
Tbcb	-0.895566	Rpl27-ps1	-0.407463	Trim2	0.61105
Gm44985	-0.894859	2310009A05Rik	-0.407139	Mmab	0.611604
Ppef1	-0.894597	Prr3	-0.407139	Pde4c	0.611882
Dlk2	-0.894582	Wdr34	-0.407136	Plpp3	0.612063
Lyrm4	-0.893966	Gm11527	-0.406952	Acss1	0.612183
Alad	-0.893655	Cst3	-0.406841	Rif1	0.612243
Eif1ad	-0.892819	Rfxap	-0.406627	Zfp87	0.61236
Lgals1	-0.892542	Cfap45	-0.406544	Zhx2	0.612405
Snrnp25	-0.892458	Stip1	-0.406457	Ticam1	0.612525
Mis18a	-0.892064	Ints11	-0.40642	C2cd3	0.612965
Rps26	-0.891869	Cstb	-0.406368	Rasa1	0.613114
Gja4	-0.89071	Fgfbp3	-0.405949	Papolg	0.61322
Rpp21	-0.890636	Slc25a21	-0.405903	Wdr26	0.613349
Dnph1	-0.890383	Rbm12	-0.405873	Kansl2-ps	0.613396
1810022K09Rik	-0.889913	Bckdk	-0.405726	Nadk2	0.613553
Zmat5	-0.889819	Yars2	-0.405691	Slc2a5	0.614347
Ndufa2	-0.889354	Fam207a	-0.405472	Ffar4	0.614397
Aprt	-0.889152	Snta1	-0.405396	Pde8b	0.614821
Krt79	-0.889091	Lpar1	-0.40533	Cdkn2aip	0.614971
Snrpg	-0.889048	2010001A14Rik	-0.405296	Dtx4	0.615311
1700013F07Rik	-0.888994	Galt	-0.405089	5031425E22Rik	0.615537
1700023F06Rik	-0.888751	Gm6316	-0.405038	Vcpip1	0.615576
Gm10131	-0.888341	2510039O18Rik	-0.404874	Dnmbp	0.616015
Rpl31-ps11	-0.887412	Timm22	-0.40479	Rab7b	0.616305
Arpc5l	-0.887235	Spr-ps1	-0.404778	Sestd1	0.616417
RP23-128A23.3	-0.887089	2810006K23Rik	-0.40476	Rnasel	0.616534
Zswim7	-0.88702	Arpc5	-0.404752	Slc35f5	0.616546
Rabepk	-0.886965	Sgpp1	-0.404742	Vps39	0.616983
Mrpl23	-0.886283	Akr7a5	-0.404647	Cmtr1	0.617682
Lars2	-0.88508	Gsk3a	-0.404547	6330403L08Rik	0.617836
Bax	-0.884075	Xrcc6	-0.404487	Gm6104	0.617895
Sdhaf1	-0.883832	Gm12669	-0.404471	Dnal1	0.617964
Gm9619	-0.883665	Rps15-ps2	-0.404318	Nek9	0.618159
Rpl31	-0.883143	Gas8	-0.404052	Fmnl2	0.618188
Tmem259	-0.883012	Arpc1b	-0.403864	Arhgef11	0.618296
Rpl35	-0.882936	Tbc1d10a	-0.403764	Zzef1	0.618544
Gm13864	-0.881697	Cdc25c	-0.403701	C730034F03Rik	0.618547
Snhg5	-0.880867	Donson	-0.403429	Zfp467	0.618556
Cdc34	-0.880692	Arfrp1	-0.403385	Mxd1	0.618758
Dynlt1f	-0.880562	Lyrm1	-0.403361	Glipr1	0.619096
Gm45503	-0.879451	Cnpy3	-0.403354	Zfyve26	0.619323
Smarce1-ps1	-0.879363	2700099C18Rik	-0.403112	Taok3	0.619513
Gm10180	-0.879189	Riox2	-0.402915	Gm6483	0.619712
Mrps26	-0.879112	Gm43034	-0.402814	Col4a5	0.619743
Il4i1	-0.879038	Gm22	-0.402767	Enpp4	0.619754
Cops9	-0.878895	Emc1	-0.402744	Baat	0.619819
Adm2	-0.878889	Gm12254	-0.402587	Mfsd4a	0.62002
RP23-37D14.4	-0.878	4930597O21Rik	-0.402554	Vipr2	0.620289
Man2c1os	-0.877847	Gm15500	-0.402544	Fhod3	0.620645
Gm5560	-0.877493	Zdhhc18	-0.402515	Cldn34c1	0.62095
Rpl18-ps2	-0.8773	Gm10080	-0.402409	Gm20342	0.621437
Rps2-ps6	-0.876997	Adsl	-0.402386	Tiam2	0.621568
Gm42783	-0.876924	Tinagl1	-0.402244	Atrnl1	0.621613
Gm11249	-0.876923	Eva1b	-0.402001	Fat1	0.621672
Gm3635	-0.876173	Krt19	-0.40194	Ganc	0.622087
1810010H24Rik	-0.876071	Limd2	-0.401876	2610021A01Rik	0.622115
Mthfd2	-0.875935	Mtfmt	-0.401678	Ell2	0.622165
Sct	-0.87507	Sh2d1b1	-0.401667	Arfgef2	0.622169
Polr1d	-0.874923	Rab26os	-0.40156	Dhx15	0.622477
Cenph	-0.874579	Lbhd1	-0.40143	Fbxo10	0.622769
Rpl5-ps1	-0.873501	Chrac1	-0.401379	Gm45091	0.622893
Thoc7	-0.87322	Mrpl37	-0.40136	Pcyt1a	0.62295
Atpif1	-0.873201	Slc26a10	-0.401325	Usp42	0.623017
Gm14303	-0.871587	Gm10658	-0.401192	Rab27a	0.623396
Ptges3	-0.871261	F630040K05Rik	-0.401121	Tcf20	0.623439
Rps29	-0.871113	Rpl4	-0.400926	Ccdc148	0.623466
4930524J08Rik	-0.870476	Retsat	-0.400769	Cald1	0.623737
Rpl7a	-0.869919	Gm14547	-0.400665	Khnyn	0.624238
Cenpw	-0.869873	Gstm5	-0.400564	BC065397	0.624329
Rps23	-0.869304	Spaca9	-0.400514	Gnai1	0.62434
Atp5j	-0.869155	Igip	-0.400424	Smc3	0.624531
Mrpl33	-0.868994	Selenom	-0.400307	Son	0.624762
Ece2	-0.868767	Henmt1	-0.400296	Hbp1	0.625277
Tmem88	-0.868079	Gsc2	-0.400234	Slc33a1	0.625333
Rpl31-ps8	-0.867497	Icam4	-0.399952	Mysm1	0.625345
Gm37025	-0.866726	Sh3kbp1	-0.399779	Trim33	0.625563
Fmc1	-0.866685	Cox19	-0.399702	Ice1	0.625925
Rps17	-0.866634	Nmnat1	-0.39966	Zeb2	0.625987
Eef1g	-0.866437	Gm6787	-0.399557	Gpatch2l	0.626044
Arl2	-0.866022	Dxo	-0.399452	Nr1d2	0.626392
Gm15506	-0.865976	Gm6421	-0.399262	Mal2	0.627111
Rab25	-0.865824	Gm15731	-0.399095	Nt5dc1	0.627344
Med9	-0.865315	Pex16	-0.399055	Gm11873	0.627516
A930006K02Rik	-0.865101	Slc25a11	-0.398928	Gcc2	0.62752
Tmem240	-0.864479	Zfp365	-0.398594	Acsl4	0.627828
Gm36028	-0.864213	2610306M01Rik	-0.398469	Zfp202	0.628083
Gm44619	-0.864115	Ephx2	-0.39844	Tlr4	0.628108
Ndufa1	-0.863819	Prdx1	-0.398335	Ibtk	0.628242
Pfkfb1	-0.863818	Zdhhc4	-0.398304	Gm18227	0.628259
Ydjc	-0.863716	Ncbp2	-0.397749	Pax2	0.628314
Pabpn1	-0.863046	Khdrbs3	-0.397559	Specc1l	0.628419
Ndufa3	-0.862405	Bvht	-0.397537	Dcaf5	0.628639
Cox14	-0.860495	Col6a2	-0.397415	5430419D17Rik	0.628653
Nudt1	-0.860137	Dhx58	-0.397333	Arl5b	0.628673
D630011A20Rik	-0.858653	Gm35339	-0.397331	Zbtb39	0.628725
Krt7	-0.857521	Bco1	-0.397127	Zw10	0.628809
Htra2	-0.857189	Mydgf	-0.397084	Dennd5a	0.629501
Nudt14	-0.856937	Gm4335	-0.397083	Tmco3	0.629517
Tsen15	-0.85693	Gm3695	-0.39707	Bcl9	0.629794
Tmem234	-0.856823	Mrpl35	-0.396893	Gm13456	0.629828
Ube2m	-0.856446	Bst2	-0.396558	Clic4	0.629923
Rps11	-0.856235	Hist1h2ak	-0.396444	Sdc4	0.629945
Llph	-0.854914	Vamp4	-0.396163	Pkp2	0.629948
Sem1	-0.854496	Mrps18a	-0.396125	Pdf	0.629963
Gm7363	-0.854334	Gm8894	-0.396086	Tbc1d32	0.629967
Apip	-0.854299	Mfsd5	-0.395835	Gcc1	0.630536
Apoe	-0.85412	Mterf1a	-0.395823	Lipc	0.630589
Mrpl30	-0.853993	Fam136a	-0.395764	Gm20036	0.630725
Degs2	-0.85385	Brcc3	-0.395728	Maml2	0.630758
Ppm1n	-0.853758	Atp5c1	-0.395686	Mid2	0.630951
Ppif	-0.853679	Triap1	-0.395683	Zfp395	0.631137
Tdpx-ps1	-0.853571	Lyrm7os	-0.395568	Gab2	0.631288
Eef1e1	-0.853488	Zdhhc16	-0.39548	Rab3il1	0.631617
Gm27029	-0.853376	Bckdhb	-0.395172	Arhgef3	0.631633
Bcdin3d	-0.853356	Krt16	-0.39509	Zfp119a	0.63179
Apitd1	-0.853301	Gm5869	-0.394842	Fxyd3	0.631963
Hddc2	-0.853233	Fabp5	-0.394669	Gm10767	0.631975
Ndufb2	-0.853045	Sp8	-0.394659	Fas	0.632027
Cgref1	-0.852972	3000002C10Rik	-0.394548	Gm9234	0.632136
Rpl19	-0.852752	5033430I15Rik	-0.394321	Tlk1	0.632435
Hsd17b14	-0.851951	Snapc5	-0.394148	Gpcpd1	0.632484
Gm44867	-0.85171	Psma6	-0.394085	Ikzf2	0.632644
Wdr83os	-0.851493	Tfpt	-0.393896	Dhx57	0.633305
Gm18822	-0.850949	Asna1	-0.393733	Gm45441	0.633456
Slirp	-0.850881	Commd6	-0.393647	Golga2	0.633902
Gm10260	-0.850437	Abt1	-0.393451	Cspp1	0.633932
Lrrc71	-0.850326	Hipk4	-0.393337	Rnd3	0.63401
Drap1	-0.85018	Syt16	-0.393329	Large2	0.634441
Atp5h	-0.849693	Lmnb2	-0.393245	Ndrg2	0.63471
Ndufb4	-0.849127	Znrf2	-0.393107	Zfp157	0.635079
Gm4787	-0.849018	H2afv	-0.393043	Mycbp2	0.635599
Gm5436	-0.848571	Coasy	-0.392922	Pot1b	0.63587
Chchd4	-0.848034	Hrk	-0.39289	Herc1	0.636313
Psmb6	-0.847378	Irf2bp2	-0.392869	Ppip5k1	0.636496
Cox5a	-0.846771	Gp5	-0.39271	Invs	0.636601
Rps19bp1	-0.845428	Anapc5	-0.392646	Tmem131	0.636603
Sfta2	-0.845364	Ilf2	-0.392547	Cadm4	0.637284
Gm4804	-0.845082	5830408C22Rik	-0.392546	Smad3	0.637626
Tubb5	-0.845053	Napa	-0.392469	Tmem220	0.637629
Ubxn1	-0.844868	2410004B18Rik	-0.392431	Sdpr	0.638233
Fam69b	-0.844465	Apex1	-0.392336	Mnt	0.638329
Gm11714	-0.844439	Iqcc	-0.392294	Ttc28	0.638452
Trib3	-0.844224	Nop56	-0.392246	Plscr1	0.638927
Gm5523	-0.844173	Trmt10b	-0.392183	Gm28592	0.639056
Ndufa11	-0.844	6030419C18Rik	-0.391932	U2surp	0.639178
Exosc4	-0.843982	Commd2	-0.391914	Dmtf1	0.639257
Gm2546	-0.843104	Nudt6	-0.391782	Med13	0.639534
Gm16238	-0.843007	Panx1	-0.391758	Kcnab1	0.639535
Ndufb6	-0.842527	Chaf1a	-0.391468	Gm8822	0.639974
Gtf3a	-0.841824	Tma7-ps	-0.391315	Lrrc39	0.640025
Gm17399	-0.841778	Hfe	-0.391297	Arhgef10	0.640129
Cox6a2	-0.841525	Adam23	-0.391269	Cic	0.640274
Hmga1-rs1	-0.841296	2610027F03Rik	-0.391021	Copa	0.640416
Snhg6	-0.841152	3010003L21Rik	-0.391013	Tarsl2	0.640439
Capns1	-0.841132	Crym	-0.390969	Rem2	0.64134
Gm13056	-0.840569	Pcolce2	-0.39079	1700055D18Rik	0.641572
Gm16433	-0.840553	RP23-318O7.2	-0.390764	Cep170	0.641668
1700029J07Rik	-0.840365	Cdr2l	-0.390408	Dennd5b	0.64203
Ecscr	-0.840286	Pglyrp1	-0.39035	Ubr2	0.642185
Tpm2	-0.840022	Il17f	-0.390144	Acbd5	0.642228
Rbpms2	-0.839445	Slc30a6	-0.39011	Sbf2	0.642554
Pclaf	-0.83911	Gm5528	-0.390054	Hsp90aa1	0.642585
Atp5e	-0.838984	Gm43592	-0.389656	Sntb2	0.642629
Slc22a13b-ps	-0.838696	1700084E18Rik	-0.389555	Shh	0.642741
Gm13470	-0.838303	Dgcr2	-0.389435	Mylk3	0.642989
E230001N04Rik	-0.837962	Ndufaf1	-0.389282	Clu	0.643049
Car6	-0.837759	Ext2	-0.389225	Hspa2	0.643128
Tmem121	-0.83771	Sumf2	-0.389123	Cdon	0.643194
Hnrnpa0	-0.837555	Clasrp	-0.389094	Gm20633	0.643253
Mir7666	-0.837219	Nelfe	-0.388922	Osbp	0.643479
Mrps25	-0.836411	Mgme1	-0.388819	Zfp597	0.643624
Polr2j	-0.835572	Wdr90	-0.388744	D030028A08Rik	0.643751
Serpinb9b	-0.835208	Immp1l	-0.388724	Zfp9	0.643906
Timm9	-0.834212	Gm13932	-0.388717	BC106179	0.644047
Pmm1	-0.8339	Ccdc134	-0.388681	Zfp52	0.644121
Abhd11os	-0.833729	Tars2	-0.38858	Gm15843	0.644158
Ccdc34	-0.833414	Arpc1a	-0.388546	C2cd5	0.644836
Dok3	-0.83253	Emd	-0.387876	Pex1	0.644975
Exoc3l4	-0.832014	Fscn1	-0.387852	Zbtb20	0.645511
Cpsf4	-0.831875	Ifi30	-0.387741	Cep164	0.645953
Mrpl55	-0.831591	Porcn	-0.387565	Chd2	0.646133
Lect2	-0.831421	Mcts1	-0.387538	Gm43949	0.646165
Tyms	-0.83119	RP23-278O17.1	-0.38741	Adcy8	0.646258
C230035I16Rik	-0.830127	Dock3	-0.387262	Camk1d	0.646268
Cdk2ap1	-0.82985	Ube2l3	-0.387248	Rhob	0.646489
Mrps15	-0.82964	Tatdn1	-0.386594	Tbc1d2b	0.646608
Mettl9	-0.829612	Hebp1	-0.386502	Tnks1bp1	0.646706
Chrna1	-0.828589	Rsrc1	-0.386421	Ufl1	0.646814
Ap2s1	-0.828268	Slc25a40	-0.386165	Prokr1	0.646842
Ybx1	-0.828055	Gm8756	-0.386153	Asap1	0.647301
Tnfsf13b	-0.828043	Rarres1	-0.385723	Usp33	0.647412
Lipt2	-0.827777	E230016M11Rik	-0.385642	Zfp329	0.647605
Gm5678	-0.827696	Trappc2	-0.385373	Lcp1	0.648043
Ndufc1	-0.827667	Htra3	-0.385293	Phf8	0.648062
Chchd1	-0.827616	Thap11	-0.385182	Zfp280b	0.648086
Bend5	-0.82753	Gm9522	-0.385104	Lgr4	0.648469
C79130	-0.827193	Mum1	-0.384967	Gla	0.648554
Bcl7c	-0.827154	Trp53rka	-0.384891	Mst1r	0.648685
Siva1	-0.826845	Blcap	-0.384476	St3gal1	0.649097
Rpl30	-0.826838	Eid1	-0.384309	Gm26885	0.649661
Hspb11	-0.826158	RP23-464F18.3	-0.384288	Eif2ak4	0.649726
Rpl37a	-0.825888	Lonp1	-0.384192	Pik3ip1	0.64983
Med31	-0.825556	Grwd1	-0.3841	Serpini1	0.65031
Gata5os	-0.825309	Baalc	-0.384004	Sort1	0.650373
Cfl1	-0.824927	Fbp2	-0.383879	Akap11	0.650401
Gm7638	-0.824453	Poldip2	-0.38381	Pogz	0.65056
1810024B03Rik	-0.824316	Thg1l	-0.383675	Zfp287	0.65079
Il34	-0.824031	Hist1h2bj	-0.383391	Smad2	0.65085
Cyth4	-0.823902	Rars	-0.383222	Kank2	0.65111
RP23-88C11.2	-0.823817	Nupr1l	-0.383055	Aldh1a1	0.651138
Gm26797	-0.823644	Lama5	-0.382838	Mtmr12	0.651147
Samd1	-0.823488	Gpr137	-0.382785	Agl	0.651154
Crry-ps	-0.823426	Mrpl45	-0.382709	Zfp457	0.651182
Elob	-0.82287	Sephs2	-0.382631	Brdt	0.651493
Gfer	-0.822649	Pabpc1	-0.382567	Dusp5	0.65151
Mrpl36	-0.822443	Gm9347	-0.382521	Pdgfrl	0.651529
Ttc7b	-0.822257	E130311K13Rik	-0.382439	Mast3	0.651758
Rpsa	-0.822193	Sapcd2	-0.382374	Pum1	0.651906
H2-Ke6	-0.821366	Ddx41	-0.38237	Nr3c2	0.651941
Ska1	-0.820715	Cryzl1	-0.382157	Wnt10a	0.652031
Tubg1	-0.820487	Tstd3	-0.382008	Hspa12b	0.652191
Arfip1	-0.820294	Ubxn11	-0.381896	Vps37c	0.652489
Svbp	-0.820109	Kras	-0.38177	Insr	0.652878
Gm13413	-0.820066	Rack1	-0.381756	Lrch3	0.653009
Phb	-0.819769	Npm1	-0.38164	Rbm20	0.653309
Gm11273	-0.819662	Avil	-0.381554	B230369F24Rik	0.653721
Hpdl	-0.819627	RP23-405K2.11	-0.381523	Gfod1	0.653808
Jazf1	-0.819304	Gpr132	-0.381401	Fnbp4	0.65389
Cox6c	-0.819143	Rap2b	-0.381158	Zmym4	0.654158
RP24-547N4.5	-0.818997	Fxyd5	-0.38115	Gm37123	0.654308
Sdr39u1	-0.818787	Ftl1	-0.381134	Ehd3	0.654344
Mrpl32	-0.818445	Gltscr2	-0.381014	Nr2c2	0.654962
Ufsp1	-0.818372	Abcb9	-0.380473	Rfx5	0.654967
Snhg1	-0.817687	Sdccag3	-0.380387	Susd6	0.655741
Gm6304	-0.817666	Stc2	-0.380329	Gm13910	0.656
Slc52a2	-0.817386	Tarbp2	-0.380274	Rab5b	0.656481
RP23-331E5.8	-0.817104	Prdm8	-0.380041	Cgn	0.656511
Aig1	-0.816818	Gm26947	-0.379912	Zfp74	0.656726
Nr2f6	-0.816766	Wdr12	-0.37958	Col15a1	0.656815
Atp5o	-0.816034	Carm1	-0.379562	Sik1	0.657295
Apoa1	-0.815834	Ddit3	-0.379293	Igtp	0.657675
5430403N17Rik	-0.815389	Setd6	-0.379128	Rbm33	0.657844
Tcam1	-0.815206	Vapa	-0.378927	Fnip1	0.658018
Phf5a	-0.815051	Cwc15	-0.378863	Rufy2	0.658125
Ube2s	-0.814919	Bysl	-0.378743	Zfp59	0.658143
Gm14742	-0.814882	Lpar6	-0.378729	4732440D04Rik	0.658165
Sod1	-0.814876	Tefm	-0.37868	Prkx	0.658198
Imp3	-0.814796	Tagln2	-0.378458	Tchh	0.658487
Usmg5	-0.814024	Rps11-ps1	-0.378352	Fam160b1	0.658839
Clic3	-0.813939	Naxd	-0.378029	Zfp128	0.659004
Gm15920	-0.813493	Sptssa	-0.377817	Gm4924	0.659047
Abhd17a	-0.813492	Particl	-0.377767	Slc16a10	0.659082
Nfkbil1	-0.812046	Rabggtb	-0.377662	Sh3d19	0.659404
Zbtb32	-0.81164	Arl6ip6	-0.377657	Strn	0.659752
Abhd11	-0.811524	Cd40	-0.377549	Rhobtb1	0.659774
Epb41l4aos	-0.81114	Bloc1s2-ps	-0.377508	Wrn	0.659856
Eef1d	-0.811082	Prdx6	-0.377477	Pfkfb2	0.659883
Gm7331	-0.810976	1700123O20Rik	-0.377287	Thoc2	0.659892
Ddt	-0.810749	Gm42814	-0.377187	Lrba	0.660088
Scn8a	-0.809974	Cyba	-0.377013	Arhgap11a	0.660333
Ppdpf	-0.809902	Cltb	-0.376682	Msrb3	0.660619
Cldn6	-0.80981	Rcl1	-0.376208	Ano7	0.661489
Gm14680	-0.808783	Gm13461	-0.375838	Gm8355	0.661583
Anapc13	-0.808713	Prl2c5	-0.375776	Golga3	0.661733
Ppp1r11	-0.808122	Sharpin	-0.375691	Trp53bp2	0.661803
Gar1	-0.807775	Rrm2	-0.375641	Synj1	0.661893
Gm43057	-0.80765	Tsn	-0.375602	Ugcg	0.662068
Hint2	-0.80723	Mpi	-0.375422	Klhl13	0.662096
BC003965	-0.8066	Slc9a5	-0.375298	Rpgrip1l	0.662143
Cdkn2a	-0.806042	Ttn	-0.37511	Ccp110	0.662168
Impdh2	-0.805887	3830408C21Rik	-0.375036	Ralgapa1	0.662263
Rps8	-0.805786	2810001G20Rik	-0.374587	Zfp407	0.662515
Gm10224	-0.803898	Ormdl1	-0.374535	Tbc1d8	0.66275
Gm12059	-0.803607	Zfp335os	-0.374405	Slc18a1	0.662881
Exosc8	-0.803267	Pafah1b3	-0.374349	Ttf1	0.662921
Psmg2	-0.802777	Dgat1	-0.374082	Vps13b	0.663191
Dnajc4	-0.802768	Fgfr3	-0.374012	Tshz1	0.663352
Cenpp	-0.802711	Rgmb	-0.373888	Hace1	0.663544
Exosc5	-0.802687	Bzw2	-0.373879	Fam102b	0.663596
Ndufa13	-0.802632	Col18a1	-0.373825	Zfp462	0.664353
Cks1b	-0.802631	Lrfn3	-0.373361	Cep135	0.664913
Alpi	-0.802366	Hmgb2	-0.373315	Ppp1r3fos	0.665185
Bri3bp	-0.802169	Gclm	-0.373263	Fmn1	0.665383
Naaladl1	-0.802091	Mlkl	-0.373262	Manba	0.665536
Rrp9	-0.801721	RP23-184H3.5	-0.372922	Gbf1	0.665562
Gm10157	-0.800999	Gm6061	-0.372899	Foxo1	0.666106
Mrps10	-0.800889	Gm8210	-0.372861	Frmd4a	0.666112
Mrpl28	-0.799631	Gnas	-0.372671	Qser1	0.666314
Rps7	-0.799575	Gtf2e2	-0.372291	Gramd1c	0.666434
Naa20	-0.799564	Lmna	-0.372139	Cdc42bpg	0.666471
Xndc1	-0.79954	Mak16	-0.371969	Shroom2	0.666897
Slc25a48	-0.799496	RP24-454N4.2	-0.37176	Slc44a4	0.667058
Gm4968	-0.799432	Sec13	-0.371567	Fbxo38	0.667231
Gm13840	-0.798645	Il17ra	-0.37156	9530026P05Rik	0.667493
Rpl36a	-0.798614	Il11ra1	-0.371471	Edem3	0.667512
Rps15	-0.798557	Suds3	-0.371447	Gpc6	0.667667
Bspry	-0.798351	Trip13	-0.371433	Dnajc13	0.668067
Josd2	-0.797441	Zbed3	-0.371165	Ranbp6	0.668186
Nudt3	-0.797383	Leng1	-0.370878	Fbxl3	0.668299
Lyar	-0.796905	Sarnp	-0.370847	Pcm1	0.668458
Fam229b	-0.796813	Gm16089	-0.370785	Pdlim4	0.668536
6030442K20Rik	-0.796798	Cct7	-0.370569	Tstd1	0.668648
Chaf1b	-0.796783	Myzap	-0.370557	Zfp617	0.668827
Syngr4	-0.796265	Ptpn6	-0.370446	Zfp959	0.669032
Srp19	-0.795405	Kcnk2	-0.370372	Esr1	0.66906
Esd	-0.794936	Rpl7	-0.370365	Gm28151	0.66924
Npm3	-0.794834	Creld1	-0.370272	Gfi1	0.669391
Zfp524	-0.794821	6720483E21Rik	-0.37001	Cxcl16	0.669464
Rps26-ps1	-0.794521	Bak1	-0.36997	Gk5	0.669727
Gm11964	-0.794042	Gm17108	-0.369923	Zfp72	0.669799
Prelid3b	-0.793885	Pear1	-0.369706	Smcr8	0.669846
Smdt1	-0.793788	Nfu1	-0.369635	Nxpe3	0.67063
Rpl39	-0.793694	2210408F21Rik	-0.369515	Nfkbia	0.670659
Rnaseh2a	-0.793411	Pelp1	-0.369512	Cdh2	0.671035
Gm14023	-0.793077	Tgfb1i1	-0.369368	Nrg4	0.671079
Gm12922	-0.792966	Alg14	-0.369356	Cct6b	0.671573
2210008F06Rik	-0.792913	Hat1	-0.369318	Rasgrf2	0.671938
Rps13	-0.792464	A230072C01Rik	-0.369277	Gm26714	0.671958
1700092M07Rik	-0.792239	Egln1	-0.36923	Asah2	0.671959
Gm6030	-0.79212	Cyp26b1	-0.368943	Sipa1l3	0.672181
Phb2	-0.792109	C630004M23Rik	-0.368445	Ddx6	0.672757
Hira	-0.792065	Rpsa-ps5	-0.368332	Eml5	0.672891
Bloc1s4	-0.791949	Ssc4d	-0.368235	Fgfbp1	0.673462
Rpl28-ps1	-0.791888	Tcf3	-0.368093	Osbpl3	0.673488
Gm9828	-0.791606	Ccl5	-0.36804	Tle4	0.673992
Minos1	-0.791603	Tpm3	-0.368003	Gm340	0.674174
Perp	-0.791413	Dyrk3	-0.36782	Ahctf1	0.674427
Gm9892	-0.791397	Tmem171	-0.367794	Syngr3	0.674525
Mrps17	-0.791334	Slc25a22	-0.367753	Abl2	0.674546
1810037I17Rik	-0.790964	Mesdc2	-0.367724	Trim24	0.674623
Plekhg4	-0.790806	Gm16409	-0.367465	Pik3r1	0.674757
Ripk3	-0.790403	Prr18	-0.367407	Akap12	0.675717
Pdcd5-ps	-0.79027	Ermard	-0.367241	Hcfc1	0.676002
Poc1a	-0.79	Pop1	-0.367133	Sec23a	0.67607
Fam96b	-0.789448	Memo1	-0.366962	Zfp729b	0.676084
Rpl32	-0.789409	Lck	-0.366682	Trpm4	0.676251
Oxld1	-0.78928	Trub1	-0.366612	Tug1	0.676422
Krtcap3	-0.789277	Rpia	-0.366545	Atp4a	0.676489
Psenen	-0.788977	Zwilch	-0.36649	Birc3	0.676531
Camk2n2	-0.788828	Trp53	-0.366329	Capza1	0.676599
A930005H10Rik	-0.788825	Prob1	-0.366084	Syt17	0.67679
Ybx3	-0.788625	Ubl3	-0.366073	4932438A13Rik	0.676868
Rexo2	-0.788025	Gm14111	-0.366071	Dtna	0.677048
2010016I18Rik	-0.787672	Slc19a1	-0.365875	Sobp	0.677482
Ada	-0.787478	Ankrd49	-0.365815	Ltk	0.677579
Psca	-0.787348	Ccni	-0.36568	9330160F10Rik	0.677625
9330159M07Rik	-0.786994	Reep5	-0.365666	Clstn3	0.677805
Smim11	-0.786913	Efcab11	-0.365594	Mum1l1	0.677878
Gm13822	-0.786902	Rnf181	-0.365555	Arhgef12	0.677968
RP23-203D1.2	-0.786697	Crtap	-0.365112	Hexim1	0.678049
Slc25a33	-0.786493	Gm6612	-0.365002	Ddx58	0.678081
Rhebl1	-0.786122	Acp6	-0.364881	E330009J07Rik	0.678123
Gtsf1	-0.785384	Eif2s2	-0.364062	Rgl1	0.678992
Angptl8	-0.785143	Vwa7	-0.364049	Xpo5	0.679048
2410015M20Rik	-0.785025	Gm9800	-0.363926	Fchsd2	0.679084
Rpl21	-0.784878	Gt(ROSA)26Sor	-0.363549	H2-T24	0.679135
Naa38	-0.78449	Il7	-0.363543	Plat	0.679249
Tubg2	-0.783491	March2	-0.363293	Tmem266	0.679394
1700066B19Rik	-0.783412	Gps1	-0.363287	Eno2	0.680044
Igfbp7	-0.783337	Gm44067	-0.363207	Zfp317	0.680055
Rnf126	-0.782798	Hapln4	-0.363149	Aspm	0.680447
Ppih	-0.782673	Rasgrp4	-0.363078	Zxdc	0.681262
Rpl22	-0.782656	Fhl3	-0.362993	Hydin	0.681905
Med21	-0.782159	Mien1	-0.362798	Zfp712	0.682066
Rps9	-0.782087	Meiob	-0.362764	Atl3	0.682251
Rapsn	-0.782038	Lrrfip2	-0.362551	Cramp1l	0.682447
Gm14251	-0.781946	Sms	-0.362527	Idua	0.682907
Gm11847	-0.781936	Necap2	-0.362434	Plce1	0.683012
Foxd1	-0.781923	Gm43311	-0.362409	Pik3c3	0.683938
Txnl4a	-0.781799	Cyb5a	-0.362285	Tmem38a	0.684185
3110062M04Rik	-0.781794	Fam65c	-0.362042	Hap1	0.684357
Timm8b	-0.780413	Gm20900	-0.361836	Zfp110	0.684571
Rps28	-0.780281	Ppp1r15a	-0.361788	Gm10923	0.684642
Rpp40	-0.780277	Fez2	-0.361764	Zfp445	0.684715
Fam96a	-0.780034	C1d	-0.36176	Wdr35	0.684988
Rps25	-0.779719	AU020206	-0.361335	Bod1l	0.685125
Spint2	-0.779586	Apba3	-0.361185	Cir1	0.685298
Lrr1	-0.779498	Msl1	-0.361101	Pfn2	0.685955
Gm8186	-0.779456	Ndufaf7	-0.360948	Nrg2	0.686611
Eif2b3	-0.779449	Rrp7a	-0.360899	Tmem8b	0.687038
Cenpu	-0.778528	Mrps6	-0.360895	Klra3	0.687173
Gm14407	-0.778297	Myl12b	-0.360562	Ttll7	0.687239
Ubald2	-0.777388	Dmap1	-0.360533	Rfx2	0.687726
Mea1	-0.776874	Dexi	-0.360455	Zfp790	0.687849
Hmgn2	-0.776814	Ap1s3	-0.360372	Map3k14	0.688133
Vdac3-ps1	-0.776609	Gpt	-0.360294	Ago1	0.688194
Nrm	-0.776318	Btf3l4	-0.36015	Cyp39a1	0.688205
Gm11810	-0.776065	Cldn15	-0.360102	Gm45718	0.68832
Gm4332	-0.775597	Pusl1	-0.359888	Kmt2a	0.688432
Rpl8	-0.775493	Slc25a17	-0.35985	Kansl1	0.688944
Gm5944	-0.77542	Gm15420	-0.359835	Ankrd17	0.689023
Gm13436	-0.774954	Snord49b	-0.359616	Epc2	0.689034
Socs1	-0.774808	Sirt6	-0.359581	Foxk1	0.689339
Polr2g	-0.774684	Mybl2	-0.359315	Gm7803	0.689378
S100a1	-0.773731	Rpl18a-ps1	-0.359032	Rint1	0.690255
Gpsm3	-0.773517	Prmt1	-0.359004	Gm16589	0.690498
Gdf15	-0.773503	St7	-0.358869	Socs3	0.69052
Rplp0-ps1	-0.773406	Bet1	-0.358539	Zfp870	0.690668
Mrpl24	-0.773255	Vdac1	-0.358535	Tab3	0.690827
A930012O16Rik	-0.773245	Nop2	-0.358299	Yeats2	0.690884
D5Ertd605e	-0.773102	Ulk4	-0.358224	Gm42929	0.690935
Prg2	-0.773022	RP23-182J19.2	-0.358046	Rab43	0.690945
Gm9936	-0.772896	Dda1	-0.358041	Atg14	0.690977
Rpl23a	-0.772301	Gm8430	-0.357794	RP23-305G22.3	0.69099
Pdzd11	-0.772117	Ager	-0.3577	Nsmaf	0.691089
Gm5905	-0.771879	Ak5	-0.357686	Zfp747	0.691317
Rps10	-0.771187	Cfdp1	-0.357674	Vasn	0.691466
Sap30l	-0.77104	Sf3b4	-0.357559	Etv3	0.691678
Nxn	-0.770816	Zfp992	-0.357539	Gm12352	0.691736
Them4	-0.770419	Fancl	-0.357481	Zfr	0.691776
Rangrf	-0.770375	Slc1a2	-0.35744	Chp1	0.692071
Gm13736	-0.770254	St6galnac4	-0.357348	Hist1h2bc	0.692655
Lad1	-0.770033	Acaa1b	-0.357275	Cyp27a1	0.693097
Rpl10-ps3	-0.769685	Ankrd13b	-0.357101	Gm43823	0.693639
Nop10	-0.769574	Mtbp	-0.356966	Crim1	0.693879
Rn18s-rs5	-0.769385	RP23-168F21.4	-0.356889	Pias1	0.693973
Gm36401	-0.769186	Rpl38-ps2	-0.356775	Syde2	0.694107
Lrrc8a	-0.769036	Acsf3	-0.356768	Noxa1	0.694632
Gm11423	-0.768995	Gm22009	-0.356729	Slc16a2	0.695253
Gm42573	-0.768796	Derl2	-0.356727	Mxd4	0.695402
Egfl7	-0.768572	Ggct	-0.356714	Trerf1	0.695457
Tmem163	-0.768433	Mthfsl	-0.356708	Magi1	0.69547
Ddrgk1	-0.768268	Slc3a2	-0.356643	Fgf2	0.696098
Gm44955	-0.768252	Wtip	-0.356529	Zfp84	0.696109
Saysd1	-0.767534	Ing2	-0.356498	Ptpn14	0.696154
S100a3	-0.767006	Gm12630	-0.356161	Traf6	0.696482
Hmgn1	-0.76692	Nubp2	-0.355893	Zfp143	0.696869
Znhit3	-0.766594	Gm8034	-0.35585	Aox2	0.696995
Srm	-0.7664	Acat1	-0.355748	Tns3	0.697039
Gm7832	-0.765841	Vezt	-0.355634	4930522L14Rik	0.697111
Cenpn	-0.765676	P3h1	-0.355627	Parp12	0.697285
Fes	-0.765586	Dclk1	-0.355491	Pi4ka	0.6979
Birc5	-0.765392	Fmr1os	-0.355478	Shroom3	0.698326
Syt8	-0.765238	Gart	-0.355158	Ptprj	0.698457
Snrnp27	-0.765124	RP24-418P10.4	-0.354778	Olfml2b	0.69888
Gm4604	-0.764129	Rpph1	-0.354639	Rab27b	0.698886
Klhl41	-0.763809	Sap30	-0.354573	Phf3	0.69889
Bmyc	-0.763724	1700022N22Rik	-0.3545	Cbln3	0.698904
Dpy30	-0.763554	Vta1	-0.354371	Aff4	0.699352
Rfc3	-0.763243	Agbl3	-0.354268	Dennd1b	0.699653
Ndufa4	-0.763156	Alg9	-0.354127	Rnf186	0.699831
S100a11	-0.763076	Gss	-0.3541	2700049A03Rik	0.699882
Mcpt8	-0.762598	Sox11	-0.353854	Zfp318	0.70002
Iscu	-0.761886	Slc35a3	-0.353828	Kmt5b	0.700088
Zfp593	-0.761838	Kcp	-0.353701	Fam81a	0.70022
Spdef	-0.761828	Strap	-0.3537	Nek4	0.700326
Phgdh	-0.761748	Skp2	-0.35358	Tgoln1	0.700431
Eef1b2	-0.761692	3110043O21Rik	-0.353405	Serpinb9	0.700466
Gm43573	-0.761252	Ska2	-0.353343	9130409J20Rik	0.700639
Npn2	-0.761219	Gm8825	-0.353108	Has2os	0.701201
Mrpl2	-0.76102	Ndufb8	-0.352374	Ets1	0.701354
Gm13481	-0.760814	Tm2d2	-0.352191	Stxbp4	0.701994
Uchl3	-0.76042	Wdr46	-0.352011	Stk38l	0.702183
1110065P20Rik	-0.760207	Nras	-0.351846	Rsbn1l	0.702377
9330179D12Rik	-0.760059	Lmbr1l	-0.351823	Tnnc2	0.702455
5730508B09Rik	-0.760019	Psma3	-0.351779	Mvd	0.702539
Rpl34-ps2	-0.759633	Mms22l	-0.351664	6430571L13Rik	0.702599
Slc25a4	-0.759621	Kantr	-0.351644	Gm17552	0.702653
Camkv	-0.75872	Gm10290	-0.351617	Ccdc162	0.702984
Aes	-0.758671	Sub1	-0.351589	Zfp160	0.703011
Mrps34	-0.757941	Gm15455	-0.351442	Aplnr	0.703575
Exosc1	-0.757702	Fbxw4	-0.351425	N4bp2	0.703886
4930577N17Rik	-0.757323	2210019I11Rik	-0.351313	Flt4	0.704408
Ccdc80	-0.757302	Pomt1	-0.350859	Cep85l	0.704801
Ubl5	-0.757046	1810059H22Rik	-0.350774	Smad5	0.705179
Necab3	-0.75686	Wdr55	-0.350534	Kif19a	0.705373
Hscb	-0.756809	Gm4819	-0.350407	Dsel	0.705484
Vps25	-0.756564	Celf4	-0.350379	Rcor3	0.7058
Coa4	-0.756422	Tpgs2	-0.350356	Fam46a	0.706003
Tex30	-0.756028	Lgals3bp	-0.350328	Atrx	0.706289
2310010J17Rik	-0.755991	Unc13d	-0.350287	Plscr4	0.706505
Gm6563	-0.755841	Urah	-0.350263	Noxred1	0.706604
Tmem147	-0.755601	Riiad1	-0.35024	Ankrd12	0.706675
Dohh	-0.755561	Fstl3	-0.350209	Phf21a	0.706687
Htatip2	-0.754852	Mbnl3	-0.350027	Lrrc14b	0.706697
Serf1	-0.754846	Rdh14	-0.349919	Ercc6	0.706963
Gins2	-0.754684	Gm11425	-0.349874	Zfp39	0.707367
Gm15191	-0.754534	Tmc8	-0.349805	Map3k5	0.707465
9330136K24Rik	-0.754523	Rab11a	-0.349556	Nr1d1	0.707656
Tmem132a	-0.754471	Pigv	-0.349528	Amotl2	0.707995
Cisd1	-0.753828	Gm15542	-0.349433	Gm12435	0.708077
Cnpy2	-0.753822	Ola1	-0.349276	Zmym2	0.708196
Smco4	-0.753401	Cacna2d1	-0.349006	Anxa8	0.708459
Taf12	-0.752577	Xpa	-0.348984	Ythdc1	0.708602
Gm11557	-0.752144	Vrk2	-0.348594	Elovl6	0.708709
Ssr4	-0.751662	Ces1a	-0.348576	Abr	0.708852
Hmg20b	-0.751575	Clns1a	-0.348567	Secisbp2l	0.70888
6330562C20Rik	-0.751512	RP24-181E5.3	-0.348202	Atad5	0.709414
Atp5g1	-0.75145	Sdf2l1	-0.348187	Gm3807	0.71011
Hic1	-0.75128	Pdcd10	-0.348153	Nipal3	0.710411
Mmp23	-0.75116	Tmem18	-0.348141	Per3	0.710516
Acbd6	-0.751116	Rinl	-0.348048	4833413G10Rik	0.710566
Gm20604	-0.750451	Zfp637	-0.3479	Zbtb14	0.710648
Shisa4	-0.75041	Ociad1	-0.347205	Zeb1	0.712082
Gm27043	-0.750203	Med6	-0.347197	Bcorl1	0.712125
Selenow	-0.748641	Ngdn	-0.347165	Fign	0.712225
Fgf15	-0.748601	Alkbh7	-0.34716	Slc15a2	0.712389
4930520O04Rik	-0.748266	Meaf6	-0.347034	Far1	0.712419
RP23-366E1.3	-0.748238	Lrrc14	-0.346943	E330034L11Rik	0.712629
Nudt22	-0.748176	Tfap2a	-0.346937	1700019B03Rik	0.71288
Lamtor2	-0.74777	Lrrc59	-0.346928	Jup	0.713012
Erfe	-0.747507	4732471J01Rik	-0.346917	Hip1	0.713026
Gm8566	-0.746489	Ift20	-0.346867	Adnp2	0.713237
Gm11658	-0.746303	Babam1	-0.346595	Gm7809	0.713931
Gm3839	-0.746073	Gm12038	-0.346574	Carmil3	0.71435
Mpv17l2	-0.746071	Inip	-0.346376	Gpr146	0.714414
Gng5	-0.746002	Clptm1l	-0.346321	Cdc14b	0.714603
Pldi	-0.745906	Tmem55a	-0.346315	1810011O10Rik	0.71491
Mrpl21	-0.745686	Dlx4	-0.346282	Cpt1a	0.715098
Mrps36-ps1	-0.74542	Tcea2	-0.346025	Arfgef1	0.715712
Rpl38-ps1	-0.744962	Exosc9	-0.345991	Tdg	0.716137
Romo1	-0.744287	Borcs5	-0.345934	Serpine1	0.716349
Apoo	-0.744147	Elavl1	-0.345889	Tpt1-ps6	0.716388
Ndufa7	-0.74392	Alg6	-0.345721	Zbtb1	0.716645
Phtf1os	-0.743714	Mfsd10	-0.345681	Atxn1l	0.716783
Shkbp1	-0.743379	Gipc1	-0.345596	Il17rd	0.717385
Fau	-0.743158	4931428F04Rik	-0.345542	Spen	0.717713
Prr5	-0.742975	Pon2	-0.345387	Dapk2	0.718694
Tnnc1	-0.742561	Sdhaf4	-0.345219	Gltscr1	0.719194
Gm3272	-0.74043	9430015G10Rik	-0.345098	Tlr2	0.719671
Car2	-0.74029	Utp3	-0.345013	Clasp1	0.719849
2210417A02Rik	-0.740077	Scarb1	-0.344688	Pde8a	0.719909
Gm6341	-0.740028	Prkg2	-0.344669	Mppe1	0.719994
Olfml3	-0.739888	Ciapin1	-0.344582	Ifitm3	0.720178
Gmpr	-0.739253	Tyw1	-0.344579	Acsl1	0.720205
Ruvbl2	-0.738961	Brd7	-0.344554	Btg3	0.720239
Hddc3	-0.738881	Vars2	-0.344394	Gm37254	0.7207
Chchd2	-0.738509	Fh1	-0.3443	Lima1	0.720819
Pcsk4	-0.738508	Gas2l1	-0.344298	Plin4	0.720896
Spata24	-0.738356	Nthl1	-0.34421	Gm12715	0.721059
Vps72	-0.73832	Txnl4b	-0.344018	Mettl25	0.721113
0610010K14Rik	-0.738175	Znhit6	-0.343967	Mansc1	0.721187
Rps16	-0.738092	Pex10	-0.343889	Tanc1	0.72137
Gm23119	-0.737893	D5Ertd615e	-0.343628	8030462N17Rik	0.721467
Uxt	-0.737638	Tesk1	-0.343588	Zfp189	0.722618
Aldob	-0.737095	Gnl1	-0.343441	Vsig10l	0.722862
Smim8	-0.737086	Coq3	-0.34341	Ttc3	0.723073
Mrps33	-0.737013	Nkiras1	-0.34336	Zswim6	0.723142
Rbm8a2	-0.736921	Mpst	-0.343163	Prss35	0.723393
Endog	-0.736248	Tmem117	-0.342971	Gm28902	0.723588
Lgr6	-0.735928	Gm3511	-0.34294	Nkain4	0.723605
Gm26862	-0.73578	1110012L19Rik	-0.342676	Fgd3	0.723797
Gm26793	-0.735598	Zbtb8os	-0.342429	Setd5	0.72444
Mall	-0.735512	Piezo1	-0.342388	Gm12966	0.724677
Ino80b	-0.734739	Tmem86b	-0.342281	Ccnl1	0.72538
Chchd7	-0.73458	Ccdc159	-0.342106	Ppfibp2	0.725543
Atp5k	-0.734415	Mtch2	-0.342025	Senp5	0.725898
Hk1os	-0.734203	1700012D14Rik	-0.341894	March7	0.726364
Cebpzos	-0.734066	Gm13203	-0.341768	Ctr9	0.726884
Btbd16	-0.73394	Pes1	-0.341755	Lats2	0.726963
Mrpl51	-0.733939	Gstt1	-0.341734	Rcor1	0.727073
1700040L08Rik	-0.733491	Pitpnb	-0.341727	Shank2	0.728123
Gm10420	-0.733422	Incenp	-0.341498	Foxo3	0.72826
Gm6204	-0.733377	Naa50	-0.341429	Gm10778	0.728492
Lgals2	-0.733176	Tpmt	-0.341402	Kidins220	0.728817
Leprotl1	-0.733036	Gm42532	-0.341357	Zfp273	0.728992
1810032O08Rik	-0.733036	Siah2	-0.341307	Tmprss2	0.729113
E2f1	-0.732553	Gm45729	-0.34122	Zfp667	0.729234
Gm10433	-0.732494	Zfp579	-0.341197	Eml4	0.729242
Clec11a	-0.731399	Hagh	-0.341053	Pja2	0.729563
B230312C02Rik	-0.731363	Coro2a	-0.340883	Kansl1l	0.7297
Arhgap27os2	-0.731349	Gtpbp6	-0.340853	Plekhb1	0.729966
Gm26782	-0.731079	Dnttip1	-0.340853	Zfp503	0.73
Gpaa1	-0.731026	Map1s	-0.340586	Nipal1	0.730012
Psmd4	-0.730973	Prmt3	-0.34048	Slx4ip	0.730114
Atp6v1g1	-0.730498	Snx22	-0.340469	Traf5	0.730451
Fam213b	-0.730449	Grpel1	-0.340415	Acnat1	0.730535
Cacybp	-0.730382	Alkbh3	-0.340412	Kif16b	0.730801
Tomm22	-0.73037	Gm2a	-0.340403	Zfyve16	0.731862
Dhfr	-0.730227	Cep83	-0.34032	Gm43136	0.73197
Cdca3	-0.73012	Gtf2h4	-0.340225	Zfp518a	0.732161
2310034G01Rik	-0.729738	Gm13408	-0.340218	Ttc39aos1	0.732446
Flt3l	-0.729444	Sap18	-0.340208	Amigo2	0.732617
Gm14002	-0.729371	Narfl	-0.340187	Abca1	0.73278
Adam28	-0.729338	H2-K1	-0.339948	Cyth3	0.732872
Rftn2	-0.729016	Klhdc4	-0.339882	B130055M24Rik	0.733274
Atp6v1f	-0.72891	Six1	-0.339715	Cacna1g	0.733417
Timm50	-0.728033	Gjb5	-0.339662	Tsga10	0.733487
Rpsa-ps2	-0.728026	Gemin2	-0.339636	Adhfe1	0.733705
Gm27042	-0.727828	Zfp566	-0.339557	Ttll5	0.73408
Tk1	-0.727089	C330018D20Rik	-0.339492	Ak8	0.734283
Snrpd3	-0.726923	Hsf1	-0.339481	Kcnu1	0.734767
Rps5	-0.726714	Gm10614	-0.339446	Myo5b	0.734805
Mrpl11	-0.726613	Cdca7	-0.339415	Zfp507	0.734901
Gm15137	-0.72641	Gm43223	-0.339349	Tmem71	0.735148
Tmod4	-0.726181	Fam60a	-0.338967	Map4k5	0.735252
Txndc17	-0.725609	Mest	-0.338933	Cxcl10	0.735388
Bbof1	-0.725575	Ccdc86	-0.338879	Cfap69	0.735575
Gm4032	-0.725538	Pih1d2	-0.338868	Itch	0.735577
Mrps12	-0.725324	Gm14027	-0.338867	Csdc2	0.735865
Commd5	-0.724343	9530053A07Rik	-0.338764	Ncoa1	0.73592
Fam162a	-0.724336	Dnase2a	-0.338691	Myo1e	0.736391
Prl2c2	-0.72394	Ppa2	-0.338679	Eya1	0.736866
Cmss1	-0.723486	Hirip3	-0.338604	Wdr93	0.736977
Slc29a2	-0.722902	Sned1	-0.338489	Oxr1	0.73724
Tff1	-0.722722	Psme1	-0.338183	D630003M21Rik	0.737427
Mif	-0.722591	Vti1b	-0.338083	Zc3h13	0.737717
D730045B01Rik	-0.722092	Rhot2	-0.337848	Npat	0.73773
Vstm5	-0.721869	Pts	-0.337817	Rnf24	0.738095
Rps6	-0.721438	Tmem29	-0.337809	Btbd3	0.73819
Gpr137b	-0.720722	Cops7a	-0.337752	Hspa4l	0.739085
Aven	-0.720161	Prss27	-0.337723	Cdc42ep3	0.739181
Osr1	-0.719139	Sigmar1	-0.337515	Clic6	0.739377
Gm12396	-0.719125	Klhdc3	-0.337326	Rnf19a	0.739596
Gchfr	-0.718783	C430002N11Rik	-0.337306	Zfp563	0.739924
Igsf9	-0.718488	Bex3	-0.337212	Neu3	0.739966
Tsfm	-0.717778	Fam92a	-0.337145	Pramef8	0.740015
Aimp2	-0.71754	Nob1	-0.336921	S1pr2	0.740185
Atn1	-0.717184	Lap3	-0.336883	Bhlhe40	0.741023
Nmral1	-0.716864	Klhl23	-0.336828	A930004J17Rik	0.741325
Them6	-0.716555	Gna11	-0.336585	Gm9855	0.741385
Gm28875	-0.716543	Myl6b	-0.336523	Mettl21b	0.741497
Rps3	-0.716527	Cdk5	-0.336351	Gm10827	0.741852
Mrps23	-0.716483	Isg20	-0.336274	Hist1h3d	0.742643
Gm16537	-0.716445	Vim	-0.335948	Pkhd1	0.742979
Faim	-0.716391	Mrps18b	-0.335919	Sp3	0.74319
Rpl9	-0.716227	Slc14a1	-0.335789	Narf	0.743206
Mrto4	-0.716019	Spryd7	-0.335765	Nedd4	0.743227
Gm4045	-0.715993	Pcnx3	-0.335637	Zfhx2	0.743245
1700066M21Rik	-0.715809	Cd47	-0.335629	Zfp658	0.743865
Mei4	-0.715789	Apol9a	-0.335566	Amot	0.744041
Lysmd2	-0.715534	Ube2d2a	-0.33526	Il6st	0.744236
Lst1	-0.715356	Jtb	-0.334796	Smyd1	0.744757
Arpp19	-0.715195	Aptx	-0.334751	Rnf169	0.744852
Anapc15	-0.71502	Serp1	-0.33469	Xpo4	0.745149
Spout1	-0.714694	Cgrrf1	-0.334452	Gbp4	0.745156
Fen1	-0.714244	Gtf2f1	-0.334073	Gm43819	0.745465
Cdca8	-0.713718	Lyrm7	-0.333995	Nipbl	0.745901
Aaas	-0.712728	Psmc1	-0.3339	Snx13	0.746459
Gemin4	-0.71262	Fam71e1	-0.333863	Zfp418	0.746708
Cd3eap	-0.712491	Gm10069	-0.33382	Rapgef2	0.747393
Psma7	-0.711977	2310040G24Rik	-0.333711	Gm13415	0.747491
Gm960	-0.711386	Rab13	-0.33362	Zfp398	0.747557
Gm14780	-0.711333	Rtca	-0.3336	Zfp146	0.747815
Cntd1	-0.711305	Orc4	-0.333522	Smim5	0.748001
Oard1	-0.711149	Gm10132	-0.333508	St6gal1	0.748293
Gm14398	-0.710841	C2cd2	-0.333498	Gm43457	0.748535
Gm6285	-0.710478	Rnf215	-0.333495	Slc5a9	0.748685
Gm20324	-0.710469	Sugt1	-0.333404	Fpgt	0.748938
M1ap	-0.709493	Mrrf	-0.333208	Stard4	0.748978
Mt3	-0.70943	Zfp605	-0.332887	Nfkbid	0.749715
Mgst2	-0.708989	Zbtb3	-0.332868	Acad9	0.749751
Rpl13a-ps1	-0.708937	Dnajc24	-0.332839	Zbtb43	0.75012
Col11a2	-0.708329	1700052K11Rik	-0.33283	Zfp51	0.750403
Gm7985	-0.70809	Tor1a	-0.332707	Acly	0.750664
Pfdn5	-0.708	Amfr	-0.332695	Sesn3	0.751563
2010107E04Rik	-0.707494	Hsd17b11	-0.332633	Pcsk9	0.751686
Upp2	-0.707407	Nmrk1	-0.332578	Dmxl1	0.751688
Rpl35a	-0.70738	Trmt1	-0.332505	Upk1b	0.751699
Cyc1	-0.706817	Mbd2	-0.332464	Wdr19	0.752105
Gm45248	-0.706573	Tnk2	-0.332451	Pdp2	0.75245
Ubl4a	-0.706373	Smim3	-0.332369	Tmf1	0.752615
Gm10499	-0.70634	Gm3362	-0.332324	Gm26641	0.75283
Hmgb1-ps7	-0.706282	Serpinb6a	-0.332313	Gm16638	0.75289
Gm8731	-0.706265	Chek2	-0.332291	Dync2h1	0.753105
Emc6	-0.706188	Gtf3c6	-0.332288	Mpp5	0.753121
Tmem134	-0.706125	Zfp414	-0.332282	Kdm3b	0.753303
Cyb5r1	-0.705518	Plp2	-0.332251	AW549877	0.753488
Cdt1	-0.705315	Idh3a	-0.332228	Myo9a	0.753519
3110040N11Rik	-0.705296	Hsf2bp	-0.332054	Selenop	0.753559
Gm6472	-0.705221	Rab5c	-0.332045	RP24-570M12.3	0.754007
Bend6	-0.705078	4930417H01Rik	-0.331972	Tnrc6b	0.754608
Fhl4	-0.704338	Fbxl15	-0.33189	Cltc	0.754715
Rnf5	-0.703838	Palm3	-0.331629	Zfp947	0.754802
Ap4s1	-0.703539	Adgrf5	-0.331511	Slco2a1	0.754938
Cpne5	-0.703013	1110004F10Rik	-0.33147	Zfpm2	0.755404
Rbm6-ps1	-0.702581	Cbx1	-0.331388	Rab3gap1	0.755494
Nxt1	-0.70238	Tacc3	-0.331371	Spon2	0.755642
Tysnd1	-0.702368	Ptcd2	-0.331072	Mynn	0.755715
Gm17150	-0.702332	Eef2kmt	-0.330982	Uprt	0.755856
Enpp2	-0.70229	Gm7008	-0.330805	D3Ertd254e	0.756028
Ssna1	-0.701957	Lmtk3	-0.330634	Deptor	0.756081
Mvb12a	-0.701895	Smarcd3	-0.330545	Slc25a23	0.756395
6720427I07Rik	-0.701628	Btf3	-0.330367	Rasgef1b	0.75644
Cox7a2l	-0.70161	Snapc2	-0.330265	RP24-366H8.3	0.756468
Gm5841	-0.701608	Pak1ip1	-0.330248	Pgm2l1	0.756924
BB557941	-0.701556	Pir	-0.330177	Pdcd4	0.756963
Rpl15	-0.701547	Mgll	-0.330018	Nlrc4	0.75717
2010110K18Rik	-0.70119	Bcat1	-0.329996	Zfp941	0.75741
Rpl17	-0.700891	Clcc1	-0.329965	Tlr3	0.75788
Doc2g	-0.700883	Gm3200	-0.329877	Fam134b	0.757908
Bri3	-0.700667	Acap1	-0.329809	Slc40a1	0.758419
Mycbp	-0.700352	Klra2	-0.32978	4732496C06Rik	0.75843
Aimp1	-0.699714	Lefty1	-0.329629	Foxj1	0.758787
Nmb	-0.699632	Glis1	-0.329199	Crabp2	0.759389
Gtf2a2	-0.699618	Bmp1	-0.329114	Tnks	0.759583
Psmb5	-0.699454	Rxrb	-0.329004	E130208F15Rik	0.759709
Ndufb10	-0.699386	Cbfa2t3	-0.328915	Zfp263	0.760207
Slc50a1	-0.698927	AA543186	-0.328832	Baz1a	0.760398
Cnih2	-0.698707	Pigx	-0.328825	Golga4	0.761031
AA465934	-0.698607	Isl2	-0.328602	Vgf	0.761428
Adrb2	-0.698507	Gstm4	-0.328467	Prkcg	0.761689
C130036L24Rik	-0.698092	Gstt2	-0.328263	2310035C23Rik	0.761925
Havcr2	-0.698074	Mfsd3	-0.328031	RP24-131G14.10	0.761963
Zdhhc12	-0.697896	Slc25a38	-0.327977	Tnip2	0.762422
Il17rc	-0.697785	Tmem167	-0.327921	Gm12250	0.76243
Gm17484	-0.697222	4930447F24Rik	-0.327769	Slc4a3	0.762439
Sult1b1	-0.696864	Plscr3	-0.32773	Erbin	0.762923
Mrfap1	-0.696634	Gm1943	-0.327328	Gm44250	0.763268
Taco1os	-0.696426	Reep2	-0.327118	RP24-406I15.3	0.763361
Carnmt1	-0.69618	Mrpl47	-0.327067	Kif5b	0.763396
Uqcrb	-0.696117	Armc5	-0.326814	Phldb2	0.763726
Slc25a47	-0.696051	Chmp2a	-0.326804	Zfp248	0.763857
Wdr38	-0.695843	Pdhb	-0.326655	Klb	0.763897
Psmg1	-0.695768	0610040B10Rik	-0.326636	Mlph	0.765523
Gm4430	-0.695599	Eng	-0.326203	Zfp442	0.766228
Mroh3	-0.695551	Sapcd1	-0.326135	Zfp729a	0.766749
Wbscr22	-0.695459	Ppt2	-0.32607	Gm15720	0.766859
Rps6ka4	-0.694995	Gm4737	-0.326036	Vgll4	0.767293
Fancf	-0.694988	Gm9164	-0.325884	Sptb	0.767325
Gm26569	-0.694966	Gm16565	-0.325758	Foxj3	0.767682
Dynlt1-ps1	-0.694903	Dus1l	-0.325754	Nr0b2	0.767792
Bsn	-0.694806	Ankrd24	-0.325726	C1rl	0.767845
Mib2	-0.69446	Lamtor1	-0.32565	Tle3	0.767935
4930483J18Rik	-0.694424	Alg8	-0.325463	Dnajb4	0.768043
Msantd3	-0.694185	Pacrg	-0.32534	Dido1	0.768116
Cox6b1	-0.693467	Mcub	-0.325207	Serpinf2	0.768172
Naaa	-0.693419	Crct1	-0.325117	Pm20d1	0.768335
Guk1	-0.693014	Ube2f	-0.324869	Gnal	0.768715
Dscc1	-0.692922	Aars2	-0.32481	Kif21b	0.769001
Uts2	-0.69237	Gm10020	-0.324588	Acta2	0.76938
Tipin	-0.692169	Adamtsl1	-0.324351	Kctd7	0.769486
Kxd1	-0.692106	2810002D19Rik	-0.323951	Arl4d	0.770128
Evl	-0.691779	Nsfl1c	-0.323887	Plekhh2	0.770129
Gm4189	-0.691734	Gmds	-0.323748	Cacnb2	0.770537
RP23-405K2.6	-0.691641	Fam189a2	-0.323722	Flcn	0.770667
4930594M22Rik	-0.691539	Pgam5	-0.323683	Pros1	0.771509
Rpusd3	-0.691347	Cdhr2	-0.323178	Ccdc186	0.77176
Mrpl22	-0.690877	Stk11	-0.3231	Gab3	0.771896
1110038B12Rik	-0.690766	Tead4	-0.323053	Atp10d	0.772205
Cdhr5	-0.690723	Srsf7	-0.322802	Tubgcp5	0.772438
Dpf1	-0.690611	Cmas	-0.32278	Tet2	0.772661
Cox4i1	-0.69037	Mfap1b	-0.322637	F3	0.773258
Snf8	-0.690075	Tmem101	-0.322619	Gprasp1	0.773348
Rmrp	-0.689812	Ccdc61	-0.322514	C230014O12Rik	0.773695
Dgat2	-0.689749	BC055324	-0.322336	Sema4g	0.774518
Gm7481	-0.68954	Prss22	-0.322288	Myof	0.775112
Gnb1l	-0.689348	Gm15492	-0.322227	Gm11915	0.77522
Ctrl	-0.689245	Zfp213	-0.322163	Myo7a	0.775659
Gm7467	-0.689107	Ptpn5	-0.322134	Siae	0.775889
Proscos	-0.688913	Gjc1	-0.321989	Clic5	0.775928
Pfdn2	-0.688583	Slc46a1	-0.321815	Flt1	0.776532
Gm9774	-0.687906	Arl6ip1	-0.321799	Ddx5	0.776748
Ivl	-0.687572	Ap1s2	-0.321428	Wnk4	0.776918
RP24-91J7.1	-0.687422	Rnpep	-0.32133	Srgap3	0.777005
Tcof1	-0.687413	4732491K20Rik	-0.321248	Jak1	0.777136
Gm29257	-0.686039	Trappc5	-0.321191	Med13l	0.777243
Gm9530	-0.685502	Tspan33	-0.321106	Fndc3a	0.777364
Yjefn3	-0.685319	Kmt5a	-0.32091	Gm12506	0.777776
Stard5	-0.685276	H13	-0.320678	Tuft1	0.777838
Nme6	-0.685105	Cars2	-0.320608	Rabgap1	0.777998
Arl6ip4	-0.684672	Grtp1	-0.32055	Pdk1	0.778181
9130230L23Rik	-0.684457	Gm45816	-0.320544	Arhgap21	0.778336
Il18rap	-0.684347	Gm7488	-0.320538	Fam188b	0.778372
Ncln	-0.683886	Rpl22-ps1	-0.320362	Akap17b	0.778655
Gm12537	-0.683767	Srek1ip1	-0.320309	Gsap	0.778964
Tmem80	-0.683689	Zfp703	-0.320182	Nfat5	0.779083
Mrps11	-0.683182	9230114K14Rik	-0.320171	Hist1h3i	0.779509
Snrpb2	-0.682956	Wrap53	-0.320096	Rb1cc1	0.77989
Mapk13	-0.682774	AU022252	-0.320078	Cxcl12	0.780015
Gm8302	-0.682644	1110006O24Rik	-0.320067	Fbxo32	0.780362
Gm8292	-0.682533	Cab39l	-0.319846	Gbp9	0.780526
Map2k2	-0.682264	Gm7669	-0.319324	Ttc26	0.780869
Ift43	-0.682037	Zfand2b	-0.319203	Zcchc6	0.78091
Itgb3bp	-0.681574	Miga2	-0.319202	Dnajc28	0.781345
Steap1	-0.681274	D630023F18Rik	-0.31919	Gm14403	0.781683
Bud31	-0.681188	Dhps	-0.31916	Plch1	0.781975
Nubp1	-0.680872	Orc6	-0.319019	Klf4	0.782091
S100a10	-0.680856	Gm10603	-0.318997	Lurap1	0.782257
Gm45679	-0.680831	Mtfp1	-0.318765	Ifrd1	0.782409
Dhrs13	-0.680804	Ccna2	-0.318593	Ncor1	0.782702
Trnau1ap	-0.680734	Abhd1	-0.318574	Hnf1aos1	0.782757
Pycr1	-0.680589	Stk39	-0.318553	Gm6652	0.782792
Gm9354	-0.680106	Gm4823	-0.318507	Tmtc2	0.782921
Nudc	-0.680091	Vapb	-0.31837	Dopey2	0.783107
Gm15398	-0.679685	Cr1l	-0.31835	Gm20939	0.783146
Dhrs7b	-0.679243	Ascc1	-0.318307	Slc25a25	0.783585
Tubb6	-0.679128	Dtnb	-0.318242	Gm10702	0.78368
Dus2	-0.678957	Gsr	-0.318145	Zfp655	0.783903
Srsf9	-0.678599	A930001C03Rik	-0.318055	Large1	0.783939
Fdx1	-0.678489	Gm37760	-0.318034	Abhd2	0.784603
Nppb	-0.678387	Nop16	-0.318006	Nek1	0.784935
Mapk11	-0.678373	Wipi2	-0.317937	Ankrd28	0.785235
Psmb4	-0.678061	Pik3r2	-0.317839	Setd7	0.786215
Med9os	-0.676797	Pigp	-0.317688	Mdm2	0.786549
RP24-142I9.2	-0.676583	Ctsk	-0.317523	Pxylp1	0.786785
Ebna1bp2	-0.676445	Selenok	-0.317437	D430042O09Rik	0.786815
Gm7507	-0.676313	Gm10232	-0.317399	Dip2c	0.78691
Mbd3	-0.676297	BC037034	-0.317381	Gm379	0.786962
Slc39a3	-0.675849	Gm42690	-0.317304	Epb41l5	0.787139
Gadd45gip1	-0.675748	Smpdl3b	-0.317214	Klf15	0.787159
S100a7a	-0.675329	Col5a1	-0.317206	Mga	0.787289
Rhbdd3	-0.675074	Rac1	-0.317127	Ppp1r12a	0.787798
Bok	-0.674865	Phospho1	-0.316658	2610008E11Rik	0.788481
Jdp2	-0.674575	Rnf130	-0.315967	Soga3	0.788645
Lsm1	-0.674143	D930048N14Rik	-0.315957	Klf11	0.789079
D8Ertd738e	-0.674068	Abhd6	-0.315821	E230013L22Rik	0.789428
Commd7	-0.673802	A730049H05Rik	-0.315679	Brd2	0.789987
Tmem219	-0.673386	Etv4	-0.315639	Kdm7a	0.790022
Tssk4	-0.673308	Sulf2	-0.315393	Aqp1	0.790161
Gm28869	-0.672843	Pmpca	-0.315281	AU021092	0.79115
Polr2e	-0.672786	Armc6	-0.315166	Tpt1-ps5	0.792027
Lockd	-0.672696	Ran	-0.315004	Pygb	0.792164
Mterf1b	-0.672669	Gm5239	-0.314785	Peak1	0.792731
Psmc5	-0.67249	Tmem69	-0.314688	Rab37	0.793125
2810455O05Rik	-0.672344	Ipo4	-0.314577	Baz2a	0.793871
Rpp25	-0.672227	Cnbp	-0.314313	Rimbp3	0.793913
Gm44658	-0.672168	1810021B22Rik	-0.314291	Arhgap26	0.794335
D330041H03Rik	-0.671999	Oxnad1	-0.314184	Map4k3	0.795278
Tmem136	-0.671886	Lyplal1	-0.31403	Atl1	0.795302
Gm10138	-0.671875	Gm10643	-0.313895	Zfp609	0.795386
Gm17491	-0.671753	Calm3	-0.31365	Itpr1	0.796046
Zcwpw1	-0.67161	Rps4x	-0.313564	Gm8778	0.796419
Snrpc	-0.671571	Mrpl19	-0.313545	Gm42706	0.796489
5330438D12Rik	-0.67155	Ccdc78	-0.313517	Zfp558	0.79691
2310074N15Rik	-0.6709	Vbp1	-0.313298	Ptgs2	0.797216
2310009B15Rik	-0.670586	Eif2s1	-0.313253	Synrg	0.79724
Apopt1	-0.670424	Pcmt1	-0.313102	Shisa2	0.797314
Lamb1	-0.670287	Ccdc114	-0.31309	Tifa	0.797765
Csrp2	-0.670251	Mmaa	-0.31305	Macc1	0.798023
Gins4	-0.670217	Hspb8	-0.313029	Ppp1r27	0.799208
Gm45716	-0.670055	Ptgs2os2	-0.312931	Ctdspl2	0.79929
1010001B22Rik	-0.669517	Nrg1	-0.312798	Hook1	0.799705
Psme2	-0.66946	Adat3	-0.312784	Bdp1	0.800257
Shmt2	-0.669406	Ruvbl1	-0.312663	Gm2011	0.800572
Magoh	-0.669291	Mnat1	-0.312569	Trp53inp1	0.800578
Gpn2	-0.669272	Osgin2	-0.312553	Ripk4	0.800589
Snora31	-0.668842	Hdac2	-0.312538	Rapgef4	0.800669
Chchd5	-0.668711	D830044I16Rik	-0.312378	Kif3b	0.800691
Gm9908	-0.668671	Fibp	-0.312264	Maml3	0.80117
Gm16596	-0.668436	Esx1	-0.312162	Slit2	0.801573
Trpt1	-0.668377	Nudcd3	-0.312068	Gm20045	0.801968
Hcn2	-0.66811	BC029722	-0.311986	Tnfrsf23	0.802361
Dnal4	-0.668066	Mfsd2b	-0.311825	Senp7	0.802368
Ube2t	-0.66806	Gm15270	-0.311732	Tmem151a	0.802532
2310039H08Rik	-0.667296	Dapk3	-0.311622	2810030D12Rik	0.803152
Hmgn3	-0.666821	Eci2	-0.311581	Cog3	0.80415
Snrpn	-0.666229	Gm38300	-0.311545	N4bp2l1	0.804359
Ugt1a6a	-0.666215	Jmjd8	-0.311534	Lats1	0.80466
Nol7	-0.666139	Cops5	-0.311365	Nbea	0.804987
Sfxn4	-0.665831	Ctbp1	-0.311323	Zfp654	0.806433
Mrpl27	-0.665774	Gm15401	-0.311244	Inpp5f	0.806589
Gps2	-0.665731	Gm7204	-0.311182	Ppfia2	0.806795
Polr2i	-0.665571	Ptpn22	-0.311008	Hivep1	0.806973
Gm3809	-0.665481	2810410L24Rik	-0.310913	Topors	0.80726
Myo1a	-0.665468	Acads	-0.310648	Ipcef1	0.807426
1190005I06Rik	-0.665424	Selenon	-0.310512	Ccdc68	0.807469
Prkrip1	-0.665279	Ppbp	-0.310412	Sipa1l2	0.808042
Ndufs7	-0.665135	Mpzl2	-0.310302	Zfp704	0.808773
Dtwd1	-0.664961	Ermp1	-0.310194	BC037032	0.809458
Haus8	-0.664949	Uqcrc1	-0.310158	Gm14122	0.810236
Fis1	-0.664947	Pcgf2	-0.309848	Gm11131	0.810237
Ndufb11	-0.66471	Eme2	-0.309823	Gm6055	0.810724
Ube2j2	-0.664627	Fam32a	-0.309807	Pisd-ps1	0.810785
Gm16066	-0.664442	Cfl2	-0.309599	Gltscr1l	0.810888
Pomp	-0.664147	Exoc3l	-0.30939	Tmcc3	0.811085
9230116N13Rik	-0.663868	Phf11d	-0.309264	Apc	0.811148
Gm45891	-0.663494	Tmem132c	-0.309207	Fam83e	0.811431
Cox18	-0.66346	Adamtsl5	-0.309206	Pbx1	0.811664
Ctu2	-0.663146	Lhfpl2	-0.309067	Ralgapa2	0.811716
Tsacc	-0.663089	Sirt3	-0.30899	Syt11	0.812029
1700021F05Rik	-0.662288	Mob2	-0.308988	Kdm2b	0.812091
Trim27	-0.662252	Psmd14	-0.308919	Pmaip1	0.812313
RP23-187B11.11	-0.662177	Tnfaip8l1	-0.308915	Gm7785	0.812533
Rps3a1	-0.661968	Rps15a-ps5	-0.308403	Serpina3i	0.813001
Med8	-0.661753	Zranb2	-0.308281	Ctso	0.813351
Ccdc163	-0.66169	Grn	-0.308233	Grk4	0.81357
Gm15796	-0.661684	Mad2l2	-0.308173	Slc6a6	0.813804
Tmem11	-0.661496	Hmgb1	-0.307947	Gm45546	0.813881
Gm10059	-0.66118	Pafah1b2	-0.307867	Krtap1-5	0.814256
Cuta	-0.660716	Agpat1	-0.307767	Morc3	0.814273
Fam174a	-0.660563	Cdc123	-0.307643	Mkrn3	0.814314
Crybb3	-0.659901	Gm13226	-0.307528	Socs5	0.814375
Lsm11	-0.659322	Gm9917	-0.307523	Rapgefl1	0.814531
Grk6	-0.659269	Adam15	-0.307507	Gm14026	0.814672
Ndufaf6	-0.659107	AI480526	-0.307459	Zfp169	0.814878
Nit2	-0.659097	Ubtf	-0.307306	Raph1	0.815483
Tma7	-0.659023	Lamb3	-0.307248	Kdm2a	0.815616
Prr7	-0.658999	Fkbp8	-0.307218	Plk2	0.816047
Nfkbib	-0.658983	Fxyd6	-0.307206	Gm11335	0.816061
Gm23969	-0.658333	Rccd1	-0.307098	Sema3f	0.817424
Vps29	-0.658314	Nbl1	-0.306999	Chm	0.81795
Zfp692	-0.658107	Gm21399	-0.306946	Nhsl1	0.818272
Tbpl1	-0.6581	Rad51d	-0.306865	Hs3st3b1	0.818299
Gm11531	-0.657975	Arhgef1	-0.30684	Camsap2	0.818384
Gm12468	-0.657868	Ccdc88b	-0.306515	Ppargc1b	0.81885
Myl4	-0.657661	Hvcn1	-0.30646	Cyp2c70	0.819305
Tor2a	-0.657629	D10Jhu81e	-0.305987	Rbl2	0.819887
Gm6274	-0.657368	Eif2b5	-0.30591	Palld	0.819938
Mdrl	-0.657074	Snai3	-0.305885	Atg2b	0.820189
Gm17092	-0.656488	2310058D17Rik	-0.305769	Malt1	0.820251
Rps19-ps4	-0.656435	Catsperd	-0.305682	Ldlr	0.82058
Rbm8a	-0.65638	Ppm1g	-0.305682	Trim21	0.820691
B230206L02Rik	-0.656305	Aurkb	-0.305313	Helb	0.820709
Als2cr12	-0.656113	Zfp362	-0.305117	Aff1	0.821097
2310015A10Rik	-0.655991	Mospd3	-0.305036	P4ha3	0.821433
Fkbp2	-0.655796	Gm4285	-0.304953	Gm45187	0.821473
Ccm2	-0.655627	Mettl26	-0.304885	Xpnpep3	0.822206
Hspbp1	-0.655507	Agap3	-0.304811	Polh	0.822457
Fam173a	-0.655372	Gm6166	-0.304769	Shprh	0.822695
Elof1	-0.655287	Rad51c	-0.304731	Slc2a6	0.82281
H3f3a-ps1	-0.65525	Rcc2	-0.304659	Gm43820	0.822824
Riox1	-0.655002	A930012L18Rik	-0.304524	Dhrs9	0.823097
Mplkip	-0.654972	Cnnm3	-0.304413	Arid1b	0.82331
Ift22	-0.654643	Gm38037	-0.304391	Oplah	0.823402
Tyro3	-0.654393	Actr10	-0.304136	Rab11fip2	0.823474
Vamp8	-0.654368	Srxn1	-0.303992	Il6ra	0.823532
Cenpk	-0.654334	Dalrd3	-0.303962	Peg3	0.823534
Alyref	-0.654166	Stoml1	-0.303957	Hectd1	0.823561
Cmc1	-0.653955	Gm16178	-0.303888	Tsc1	0.823667
Gm6286	-0.65392	Sbf1	-0.303875	St5	0.824106
Dph3	-0.653813	Exosc2	-0.303824	4931406P16Rik	0.825194
Rpl10a	-0.653634	Ctsz	-0.303808	Hist1h4i	0.825675
Dusp22	-0.653595	Lancl1	-0.303732	Gramd2	0.825748
Rps6-ps4	-0.653545	Slc20a2	-0.303575	A430018G15Rik	0.82636
Gm6169	-0.652912	Dph2	-0.303547	Dock9	0.826544
Glrx5	-0.652609	Ppp1r16a	-0.303428	A330015K06Rik	0.826622
Coa3	-0.652568	BC037039	-0.303217	Gm29100	0.827019
Arf5	-0.65184	Bop1	-0.303201	Sc5d	0.827712
Apoo-ps	-0.651766	Lyrm2	-0.303086	Six4	0.828424
Cdpf1	-0.651764	BC022960	-0.302919	Smarca1	0.828694
Psmc4	-0.651714	1700102P08Rik	-0.302915	Adarb1	0.828748
Rbfa	-0.651484	Cactin	-0.302772	Ptgds	0.82913
Rgma	-0.651368	Hist1h4d	-0.302728	Lifr	0.829277
Fam118b	-0.650976	Tmem251	-0.302636	Cxxc4	0.829325
Sec61b	-0.650852	Rdh5	-0.302599	Ankrd52	0.829414
Plekhj1	-0.650652	Ptgs2os	-0.302382	Arntl	0.829791
4933421O10Rik	-0.650337	E130309D02Rik	-0.302365	RP23-54G12.8	0.829983
Ap1s1	-0.650336	Coq10a	-0.302282	Rasd1	0.830341
Gm42921	-0.650293	Cbx2	-0.302021	Oas1c	0.830658
9530034E10Rik	-0.650044	Edem2	-0.301976	Zfp809	0.831008
Slc9a2	-0.649789	Aldoa	-0.301795	Ablim1	0.831671
Ppic	-0.649744	Eif3e	-0.301689	Cngb1	0.833046
Ttll11	-0.649642	Rsad1	-0.301633	Pou6f1	0.833602
Exosc3	-0.649183	Sdf4	-0.301556	Dtx3l	0.833738
Rpl31-ps4	-0.649024	Stx7	-0.301495	Fkbp14	0.834055
Rps15a-ps3	-0.648801	Neil1	-0.301472	Loxl4	0.834249
Gm4540	-0.648714	Gm9920	-0.301391	Atp8b1	0.83432
Cib1	-0.648699	Zbtb45	-0.301264	Phc3	0.834529
Gcsh	-0.648641	P3h2	-0.301207	Cblb	0.834677
Mdh2	-0.648154	Txnrd2	-0.3012	Prpf4b	0.834873
2610318N02Rik	-0.6481	Pank2	-0.301036	Fdft1	0.835179
Gm11772	-0.648051	Pabpc4	-0.300734	Appl2	0.835228
Pcyox1l	-0.647604	Krt23	-0.300692	Xaf1	0.835671
Sin3b	-0.64739	Prodh	-0.300529	Coq8a	0.835974
Snai2	-0.647082	Gm12276	-0.3005	Adck2	0.83629
Gm11989	-0.646994	Slc39a14	-0.3004	Sec23ip	0.836647
Dera	-0.646781	Tfb1m	-0.300364	Dock11	0.836713
Gm8692	-0.646666	Pradc1	-0.300301	Mtus1	0.836837
Appbp2os	-0.646485	Gm15427	-0.300264	Gm14292	0.836914
Cyp2c66	-0.646225	Dnaja1	-0.300236	Ctgf	0.836952
Taldo1	-0.64604	Hars	-0.300141	Mpp7	0.837136
Sap18b	-0.646011	Cyth2	-0.300055	Slfn2	0.837388
Ptgs1	-0.645862	Ube2g2	-0.300028	Enc1	0.837528
Lsm3	-0.645813	Krt8	-0.300022	Rbm41	0.838218
Hikeshi	-0.645677	Cdc20	-0.299908	Foxn3	0.838666
Lsm8	-0.645622	Dazap1	-0.299862	Aldh1l1	0.838746
2200002J24Rik	-0.645566	Jmjd6	-0.299755	Kat2b	0.838758
Lsm6	-0.645336	Tigit	-0.299658	9030624G23Rik	0.838918
Nlrc3	-0.644846	Gm19589	-0.299621	Parp4	0.839306
Marcksl1	-0.644816	2700097O09Rik	-0.299615	Gm38102	0.839482
Gm10443	-0.644704	Rad1	-0.299333	Sp4	0.839828
Znrd1	-0.644626	Snrnp35	-0.299157	Fam179b	0.840183
Camta1	-0.644441	Tbc1d10c	-0.298899	Map3k1	0.840221
Lgals4	-0.644427	Idh2	-0.298806	Grin1os	0.840301
Gm28723	-0.644199	Gm16279	-0.298757	Gm16001	0.840734
Gm19620	-0.643876	Prorsd1	-0.298685	Osgin1	0.840741
Abhd14a	-0.643744	Ppcs	-0.298494	Zfp11	0.840769
Ptges3l	-0.643623	Rogdi	-0.298423	Arnt	0.841568
Rundc3a	-0.643355	Dhrs4	-0.298213	Gm14317	0.84185
Gm6916	-0.643234	Gm15063	-0.298107	Golgb1	0.841995
Areg	-0.643094	Fkbp11	-0.298002	Ptprb	0.842004
Dhodh	-0.643057	Gm14286	-0.297874	9130213A22Rik	0.842377
Thop1	-0.6422	Sh3bp1	-0.297829	Muc5b	0.842912
Cbr1	-0.642055	Mvp	-0.297385	Mical2	0.843082
Pcna-ps2	-0.642016	Tor1b	-0.297164	Xkr9	0.843253
Mrpl4	-0.641864	Rpp14	-0.29701	Irf7	0.843259
Usp43	-0.641699	Vcpkmt	-0.29685	Camkk1	0.843264
Sdc3	-0.641551	Mcm5	-0.296808	Ubr5	0.843624
Gm4890	-0.641441	Gm45629	-0.29663	Mfsd7a	0.843894
Yaf2	-0.64129	Vma21	-0.296508	Gm17115	0.84462
Pdap1	-0.641173	Lmf1	-0.296234	Snora21	0.844812
Upk3bl	-0.640976	Rab2a	-0.296224	Zfp939	0.844817
Cenpa	-0.640512	BC024978	-0.296157	Fam212b	0.845229
Tcp11l1	-0.640364	Lmnb1	-0.296155	Plcd1	0.845408
Tmem70	-0.640337	Dolpp1	-0.296004	Gm11977	0.845995
Trappc1	-0.640222	Gtse1	-0.29577	Usp12	0.846825
Mrps28	-0.640189	Thap1	-0.295673	Fsd2	0.847104
Dpm2	-0.639937	Ccdc28b	-0.295654	Cdc14a	0.848111
Mrpl42	-0.639873	Mrps5	-0.295464	Zfp82	0.848184
Alg3	-0.639687	Dctn6	-0.295454	Bnip3	0.848185
Ss18l2	-0.639434	Gm8883	-0.29525	Mecom	0.848328
Lsm12	-0.639388	Syp	-0.29521	Zfp607a	0.848673
Echdc2	-0.639308	Vangl2	-0.295044	Rictor	0.84874
Eif3j2	-0.639284	Ick	-0.294997	Slc26a2	0.848905
Smim12	-0.6392	Nol3	-0.294947	Gm10129	0.849782
Amz1	-0.638813	Gm13466	-0.294908	Sall1	0.850084
Gm8203	-0.638589	Fuca1	-0.294668	Gm15998	0.850637
Khk	-0.637905	Hilpda	-0.294533	Fhl1	0.850932
Npdc1	-0.637825	Gars	-0.294311	Usp32	0.851559
Nos3	-0.637805	Gm26735	-0.294125	Gucy2g	0.851901
Notch4	-0.637766	Grk2	-0.29412	1700001P01Rik	0.853573
Omp	-0.637693	Cox11	-0.294067	Zfp709	0.853764
Rhoc	-0.637551	Gusb	-0.293659	Tanc2	0.854295
Emc4	-0.637536	Csnk2a2	-0.293592	Mbd5	0.855482
Rpl34	-0.637167	Akt1	-0.293525	Cldn2	0.855936
Emp3	-0.637139	Kdelr2	-0.293356	Polk	0.85596
Fam120aos	-0.636933	Elk4	-0.293336	Ank3	0.856378
Gm5874	-0.636803	Gm7666	-0.293272	Gm10434	0.856428
Scarf2	-0.636704	Rmnd1	-0.293203	Gm11814	0.856612
Prcd	-0.63654	Polrmt	-0.29316	Gse1	0.856734
RP23-464F18.1	-0.636502	Anxa2	-0.293124	Slc4a9	0.856807
Gm6682	-0.636454	Pdlim1	-0.293071	Rragd	0.85741
Myl6	-0.63635	Slc43a3	-0.293015	Arid1a	0.857434
2810039B14Rik	-0.636281	Sart1	-0.292907	Prss23	0.857612
Gm3534	-0.636131	Ywhah	-0.292847	Cyp4f17	0.859656
Anp32b	-0.63604	Acot8	-0.29264	Trip12	0.859956
Gm26532	-0.635706	Eif3l	-0.292614	Zufsp	0.860246
Ak2	-0.635692	Trabd	-0.292453	Zfp280d	0.860542
Krt10	-0.635303	Gm44040	-0.29241	5033403H07Rik	0.861064
Mrpl17	-0.635296	Ech1	-0.292388	Tbc1d4	0.8612
Brk1	-0.635065	Otud3	-0.292269	Fn1	0.8617
Gtpbp10	-0.635056	Usf2	-0.292202	Rorc	0.862017
Tmem91	-0.635041	Ltbp4	-0.292115	Sprr2h	0.862648
Suclg1	-0.634877	Btbd19	-0.291797	Aloxe3	0.862702
Cdh16	-0.634778	BC030336	-0.291594	Stil	0.863349
Gm6594	-0.634643	Tmem97	-0.291587	Gm15429	0.863755
Map6d1	-0.634618	Eri3	-0.291405	Diaph2	0.86378
Slc22a18	-0.634404	Phf21b	-0.291134	Epc1	0.86386
Nupr1	-0.6341	Cep78	-0.291027	Cish	0.864039
4930461G14Rik	-0.633823	Tardbp	-0.290968	Rasgrp3	0.864044
Rcc1l	-0.633752	Gnai2	-0.290942	Epha4	0.864212
Fbxl6	-0.632813	Nup188	-0.290922	Aacs	0.86481
Anp32b-ps1	-0.632769	1700020I14Rik	-0.290842	Helz	0.864836
Ppa1	-0.632409	Hmga1	-0.290823	Tob1	0.864993
Ccdc106	-0.632185	Gm12511	-0.290651	Ica1l	0.865107
Mroh2a	-0.632072	Scrn2	-0.290606	Sec16a	0.865489
Cetn4	-0.631818	Enah	-0.290393	Gm15459	0.86628
Csnk2b	-0.63179	Nipa1	-0.290229	Elf4	0.866965
Atp5g3	-0.631633	Rassf7	-0.290027	Zfp30	0.867429
Parvg	-0.631612	Mcm8	-0.289992	Trappc8	0.867733
Fut4	-0.631597	Zfp691	-0.289915	Zmat1	0.867754
B3galt6	-0.63132	Atp13a1	-0.289909	Gm8667	0.868716
A230072E10Rik	-0.631285	Tmem181a	-0.289732	Fam168a	0.868881
Nup35	-0.630135	Nkain1	-0.289719	Gm26912	0.86926
Nat9	-0.630088	Trim45	-0.289681	Sirt1	0.869765
Frmpd1	-0.629912	Adam32	-0.289598	Gm21988	0.870072
Gm6394	-0.629493	Tmem165	-0.289594	Ssfa2	0.870401
Alkbh2	-0.629419	Psmd3	-0.28959	E330011O21Rik	0.870798
Coq7	-0.629223	Samd14	-0.28931	Spag9	0.871019
Gm21967	-0.62906	Gm4876	-0.289085	Ythdc2	0.871804
Ankle1	-0.628786	Scap	-0.288941	Gm42559	0.871804
Dusp14	-0.628777	Dennd6b	-0.288888	Syne2	0.871962
Gm12355	-0.628515	Alkbh4	-0.28878	A530020G20Rik	0.87205
Pfdn4	-0.628485	Vdac2	-0.288715	Zbtb38	0.872137
Pcbp1	-0.628079	Rbm38	-0.288568	Adgrf4	0.872278
A830005F24Rik	-0.62783	Ybey	-0.288206	Crbn	0.872891
Mrps21	-0.627809	D7Bwg0826e	-0.28817	Spp1	0.873012
Blvra	-0.627806	1110046J04Rik	-0.288001	Bcor	0.874337
Tsr3	-0.627661	Chn1	-0.28791	1700003F12Rik	0.874431
Chac1	-0.627609	Gm13443	-0.287877	Gm43737	0.87491
Rala	-0.627041	Itpk1	-0.287825	Usp53	0.875012
Npepl1	-0.626337	Mutyh	-0.287819	Gm37494	0.875358
Rpl23	-0.626247	Ric8a	-0.287676	Gcnt2	0.875876
Gstp2	-0.625985	Gm26698	-0.287663	Zfp37	0.875911
Nup43	-0.625903	2310011J03Rik	-0.287599	Zmiz1	0.875917
Dnase1l2	-0.625555	Fignl1	-0.287341	Rfx7	0.875988
Gm10649	-0.625489	Poll	-0.287205	Usp25	0.876324
Gm7808	-0.625325	Hibadh	-0.287099	Adgrl3	0.876797
Ino80e	-0.625315	Rps6kb2	-0.286828	Ift80	0.87733
Pop7	-0.625039	Dmpk	-0.286715	Rnase4	0.877441
Dnajc9	-0.624788	Max	-0.286286	Wdfy3	0.877497
Phf10	-0.624738	Calml4	-0.286233	Gm44220	0.877674
Gm26634	-0.624299	2610203C20Rik	-0.286048	Fermt1	0.87814
Chchd3	-0.624059	Gm13573	-0.285881	Zfp97	0.878194
Tpd52l1	-0.623988	Fam49b	-0.285705	Pik3c2a	0.878261
Stub1	-0.623954	Ly6e	-0.285688	Klra17	0.87843
Commd4	-0.623906	Gga1	-0.285677	Tbc1d23	0.878843
Gm26901	-0.623896	Gnb2	-0.285563	Gm12576	0.879269
Chtf18	-0.623891	Capzb	-0.285432	Gm15927	0.880668
9230111E07Rik	-0.623867	Map2k3	-0.28524	Faah	0.880806
Hpf1	-0.623726	Tspyl3	-0.285195	Snx30	0.880809
Gm11223	-0.623723	Mcm3	-0.284975	Pdpk1	0.880817
Gm6311	-0.623715	Tmem63b	-0.284938	Nfrkb	0.882085
Gm9008	-0.623519	Slc1a5	-0.284899	Icam5	0.884221
1700120C14Rik	-0.623271	Cope	-0.284757	Ankrd6	0.884892
Bcl2l12	-0.623091	Tinf2	-0.284731	Trib1	0.886151
Fkbp4	-0.622703	Dnajc8	-0.284617	Sdr42e1	0.887377
Snhg3	-0.622487	Tufm	-0.284427	Gm37233	0.887488
Gas1	-0.622458	Gm4929	-0.284392	Mkl2	0.887514
Rflnb	-0.622394	Cmtm7	-0.284317	Zcchc11	0.887571
Exosc7	-0.622232	Cep126	-0.284248	Usp18	0.888348
Zfp580	-0.622087	Timeless	-0.284113	Mill2	0.888511
Utp11	-0.622022	Fosl1	-0.284103	Hpx	0.888637
Eloc	-0.621984	A430108G06Rik	-0.284092	Psd3	0.88896
Nudt2	-0.621795	Rad54l	-0.283986	Gm43268	0.889896
Gjb3	-0.621705	Rras	-0.283917	Gm8317	0.890021
Spr	-0.621626	Ccsap	-0.283712	Tgm7	0.890094
Get4	-0.621404	Tmx3	-0.283275	Chd9	0.890096
Saxo2	-0.621403	Ctxn1	-0.283217	A930038B10Rik	0.890381
Hist1h2ab	-0.62119	Txndc15	-0.283146	Ehbp1	0.890589
Gm9844	-0.621186	Gtf2h3	-0.283105	Sptan1	0.890783
Arpc3	-0.620843	Gm15698	-0.283053	Irf6	0.891338
Gstm2	-0.620797	Baiap2l2	-0.282641	Asxl2	0.891513
Ppan	-0.620714	Ninj1	-0.282591	Capn9	0.891845
Mcts2	-0.620638	RP24-545B2.2	-0.282588	Gm6560	0.893059
Insl6	-0.620567	Kdelr1	-0.282331	Ccdc173	0.893338
Cth	-0.620499	Akirin2	-0.282319	Gm10698	0.893362
A630076J17Rik	-0.620439	D330023K18Rik	-0.281884	Triqk	0.893387
Gm5401	-0.620399	Dap3	-0.281836	Klf7	0.893891
Atp5j2	-0.620186	Trim71	-0.281805	Ankrd34a	0.893906
Oprd1	-0.620184	Pgs1	-0.281789	Gm37415	0.894397
Il18r1	-0.620024	Dhrs11	-0.281577	Ubr1	0.894928
Wdr77	-0.620004	Nlk	-0.281402	Adgrl2	0.895034
Fam83f	-0.62	Gm28686	-0.281256	Gm12279	0.895151
Gm6576	-0.619608	Naa60	-0.28124	Gm29093	0.895971
Gm17799	-0.619563	Rfng	-0.28121	Gm15834	0.896598
Pet100	-0.619347	Ftsj1	-0.281101	Nav3	0.896867
Pstk	-0.619249	Mthfsd	-0.28099	Pag1	0.89702
Plek2	-0.619234	Aurka	-0.280922	Hspa1b	0.897388
4930458D05Rik	-0.618974	Rabggta	-0.280913	Jade2	0.897797
Pin1	-0.618755	Pus7l	-0.280859	Zfp866	0.897828
Lyve1	-0.618696	Ccnb1	-0.280707	Pld1	0.898903
Polr3h	-0.618572	Ggact	-0.280501	Zmym6	0.899249
Gm37145	-0.618233	Rps19-ps3	-0.280472	Lcn2	0.899349
Hist1h4b	-0.617997	Gpatch11	-0.280327	Lig4	0.899456
Gm37108	-0.617385	Twist1	-0.2801	Creb5	0.899506
Gm3375	-0.617211	Slc39a11	-0.279816	Rsf1	0.899612
Ppp1r12c	-0.617137	Phf11c	-0.279813	9530052C20Rik	0.899826
Gmfg	-0.617039	2700033N17Rik	-0.279696	Cdh13	0.899834
Irak1bp1	-0.617019	Zmat2	-0.279675	Zfp800	0.900627
Pdlim2	-0.616923	Sat2	-0.279601	Gclc	0.90155
Tmem126a	-0.616704	Pkd1	-0.279557	Per2	0.902348
Cdk1	-0.616321	Acaa1a	-0.279543	Sgms2	0.902635
Nt5dc2	-0.616269	Cnbd2	-0.279525	Gm20731	0.902665
Tst	-0.616232	Suv39h1	-0.279413	C3	0.90385
1700086O06Rik	-0.616153	Ddx56	-0.279412	Ctnnb1	0.903903
Fut1	-0.61576	Gm16177	-0.279028	Ntn1	0.904268
Gm10812	-0.615755	Macrod2	-0.278894	Vps13c	0.904684
Rab33a	-0.615526	Ccdc116	-0.278804	Kmt2c	0.905044
Phlda3	-0.615425	Eno4	-0.278744	Derl3	0.905379
Chid1	-0.614997	Nfkb2	-0.278744	Slfn10-ps	0.906014
Snrpe	-0.614963	Chrna2	-0.278649	Zfp644	0.906258
Rsl24d1	-0.614941	Fsbp	-0.278649	Fam227a	0.907236
Gm44777	-0.61471	Gm15473	-0.278551	Sod3	0.907242
Gm13464	-0.614667	2700046G09Rik	-0.278277	Spata13	0.908707
Mns1	-0.614552	Plac8	-0.278045	Irs2	0.908798
Gcat	-0.614463	Dynll2	-0.277506	Rin2	0.908979
Lta	-0.614434	Aldh16a1	-0.277494	Zfp119b	0.909675
Tmem256	-0.614376	Alg1	-0.277288	Utrn	0.909701
Ndufv2	-0.613471	Gm44214	-0.277064	Gm26533	0.909776
Gm26534	-0.61343	Elovl1	-0.277064	Pax3	0.909966
Pmepa1	-0.613339	Ube2j1	-0.276978	Zfp236	0.910162
Bcap29	-0.612496	Cfap36	-0.276953	Sgk1	0.910907
Rps27a	-0.612488	Slc6a8	-0.276811	Kdm4c	0.912474
Cryab	-0.612475	Snord42b	-0.276725	Ttc37	0.912588
Bbip1	-0.612157	Cldn18	-0.276562	Zfp964	0.912752
Axdnd1	-0.611819	Sri	-0.276521	Fbxo2	0.913026
Rpl28-ps3	-0.611771	Szrd1	-0.276466	Acsf2	0.913766
Pold1	-0.61175	1810058I24Rik	-0.276407	Arl10	0.914536
Mtx1	-0.611183	Zfp57	-0.276306	Sox9	0.91468
Borcs8	-0.611164	Acadl	-0.27623	Uba7	0.915886
Nle1	-0.611049	Fam57a	-0.276186	Dusp16	0.916263
Tnfrsf18	-0.610891	Ccnd1	-0.276158	Rere	0.916561
Krt33a	-0.610673	Acbd4	-0.276139	Cib3	0.916704
Caml	-0.610594	Junos	-0.276096	Gm15853	0.917088
Rpl31-ps16	-0.610263	Gm16580	-0.276061	Acer2	0.917268
Gm16853	-0.610206	Serf2	-0.276016	9430020K01Rik	0.917381
Gm9013	-0.609563	Sass6	-0.275896	Prdm2	0.918187
Sult2b1	-0.60884	Gm3671	-0.275811	Tcn2	0.918298
Slc25a10	-0.608708	Tmed4	-0.275763	Gm5124	0.92092
Jagn1	-0.608571	Ctnnbip1	-0.275705	Gm17017	0.921582
Reep4	-0.608487	Tmco1	-0.275522	Gm6485	0.921957
Gm25911	-0.608438	Sirt7	-0.275303	Klf10	0.922454
Mrpl40	-0.608426	2010003K11Rik	-0.275277	Cxcl1	0.922682
1810014B01Rik	-0.608297	Tram1	-0.275251	Gm16230	0.92306
Immp2l	-0.608222	Afg3l1	-0.275241	Adamts9	0.924094
Mpg	-0.608196	Ap2m1	-0.275153	Dclre1c	0.924516
Denr	-0.607918	2900076A07Rik	-0.275092	Fam13b	0.924771
Nqo1	-0.607651	Fam69a	-0.27509	Lipe	0.925274
Ndufab1	-0.60746	Zfpl1	-0.275027	Zscan25	0.925771
Myg1	-0.607358	Map2k3os	-0.274778	Cracr2a	0.926638
Gm12482	-0.60713	Anapc7	-0.274775	Zfp608	0.926672
Npm3-ps1	-0.606993	Usf1	-0.274572	Gm7327	0.927691
Umps	-0.606886	Igfbp3	-0.274499	Gm11769	0.928675
Pold4	-0.606885	Ckap4	-0.274431	Dhcr24	0.929475
Csn3	-0.606766	Cyb561	-0.274028	Ephb6	0.929695
Rps25-ps1	-0.606326	Git1	-0.273845	Cc2d2a	0.929873
Atg9b	-0.606108	Prkcsh	-0.273745	Plekhm3	0.931651
2610524H06Rik	-0.605914	Gm13594	-0.273714	Plcxd2	0.932516
Ifrd2	-0.605858	Tmem141	-0.273638	Hist1h2bh	0.93299
Tomm5	-0.605702	Coro1b	-0.273601	Srrm2	0.933109
RP23-13B8.12	-0.604995	Ccdc32	-0.273311	Ankhd1	0.933673
Haus7	-0.604958	Bcat2	-0.273154	Necab2	0.933892
Aurkaip1	-0.604813	Fam98c	-0.272976	Clcn6	0.934409
Med30	-0.604794	Mtg2	-0.272961	Gm7308	0.93453
D130020L05Rik	-0.604484	Coq5	-0.272839	Lhx9	0.936217
Emc8	-0.604193	Trmt112-ps2	-0.272833	Gnpda1	0.937653
Acrbp	-0.603938	Gm10762	-0.272806	Rnf152	0.938924
3110009E18Rik	-0.603918	Pddc1	-0.272789	Cnksr3	0.938957
Slc48a1	-0.603883	Cyhr1	-0.272704	Cd300lb	0.939615
Polr2l	-0.603635	Krt39	-0.27267	Id2	0.939742
Mlf1	-0.603619	Il10rb	-0.271945	Spty2d1	0.940695
RP23-454I20.1	-0.603597	1700034P13Rik	-0.271739	Gm13421	0.940822
Snhg9	-0.603574	Ifi27l2b	-0.271545	Tcf7l1	0.941245
Gamt	-0.603174	3830406C13Rik	-0.271445	Dhx9	0.941767
H2-D1	-0.603083	Tmem14a	-0.271398	Hist2h2be	0.942074
Eif3g	-0.602991	Abca2	-0.271394	Cfap53	0.94212
Anks1b	-0.602966	Gm4987	-0.271277	Prdm16	0.942126
Dynlrb1	-0.602645	Lrp10	-0.271267	Car11	0.942782
Stard3nl	-0.602591	Ccdc102a	-0.271179	Pcf11	0.94339
Ptms	-0.602049	Asb6	-0.271132	Gm26808	0.943716
Wfikkn1	-0.602041	Mlec	-0.271048	Auts2	0.944405
Gm43517	-0.601937	Gm20707	-0.270812	Glis3	0.944516
Fbxo17	-0.60187	Snx17	-0.270763	Trip11	0.945122
Lrch2	-0.601812	Rfk	-0.270631	Zfp383	0.946168
Gm12969	-0.60129	Ccdc9	-0.270259	Amer1	0.94628
Lamtor5	-0.601209	Rps12-ps19	-0.270011	Mylip	0.946353
Gm8976	-0.601187	Tmem125	-0.269952	Bicc1	0.946781
Nrxn2	-0.601179	Ctnnbl1	-0.26982	Ash1l	0.946839
Ap4b1	-0.600836	Nhej1	-0.269805	Wfdc1	0.947124
Tmem158	-0.60067	Gldc	-0.269775	Fosb	0.947465
Elp6	-0.600576	Phax	-0.269632	Gm12183	0.947551
Pemt	-0.600524	Cd320	-0.269464	Kif24	0.947932
Zmynd19	-0.599922	Capg	-0.269434	Cep295nl	0.947954
Soat2	-0.599886	Caap1	-0.269329	RP24-373J20.5	0.947987
Dnajc2	-0.599714	Gtpbp8	-0.269271	Xkrx	0.94948
Adpgk	-0.599539	2610001J05Rik	-0.269259	Trio	0.950676
S100a6	-0.599332	4930579K19Rik	-0.269093	Nlrc5	0.950864
Tsr2	-0.599317	Gm14681	-0.269016	Alpk1	0.951233
Cenpt	-0.599296	Gm6967	-0.268959	Nebl	0.951331
Slc25a39	-0.598933	Phc2	-0.26881	Scaf8	0.951374
Chmp6	-0.598751	RP23-179D3.2	-0.268585	Zdhhc17	0.951843
Scnm1	-0.598735	Tm2d1	-0.268513	Atp8a1	0.953353
Gstp1	-0.598655	Abhd5	-0.267697	Prkar1b	0.953582
Tspo	-0.598609	Cers2	-0.267659	Bdkrb2	0.954432
Upp1	-0.598464	Senp2	-0.267487	Fam20c	0.95462
Adprh	-0.598304	E030030I06Rik	-0.267437	Zbtb10	0.954676
Crip2	-0.59804	Mettl5os	-0.267376	Btbd7	0.954781
Mboat1	-0.597893	Muc16	-0.267362	Tmem267	0.954913
D130007C19Rik	-0.597763	Usb1	-0.267361	Gm15608	0.95556
Gm28530	-0.597645	Ryk	-0.26735	Rev3l	0.955612
Rpl19-ps11	-0.597542	Smim6	-0.267335	Tbc1d15	0.955731
Zfp444	-0.596887	Calr3	-0.26724	Skil	0.957309
Nt5c	-0.596522	Slc38a1	-0.267049	Mapk8ip1	0.95775
Gm8213	-0.596492	Man1b1	-0.26691	Ier3	0.958162
Tbl3	-0.596204	Gdpd1	-0.266831	Sspn	0.959083
Gpa33	-0.595976	Plk1	-0.266823	Samd4	0.959138
Card19	-0.595883	Eif2b4	-0.26677	Tubb4a	0.96038
Ostf1	-0.595821	Atp5b	-0.266611	Rgs11	0.960919
Gm13680	-0.595776	Lacc1	-0.266431	Plxna2	0.96092
Mmd	-0.595285	Rab28	-0.266428	Frs2	0.961079
Gm5070	-0.595175	Gm10425	-0.266304	Chd6	0.961217
Cluap1	-0.594826	Xrcc5	-0.266241	Actg1	0.961308
Ccdc22	-0.594718	Grina	-0.266195	Nphp3	0.961392
Fam173b	-0.594677	Asrgl1	-0.266065	B3gnt2	0.962173
1700029I15Rik	-0.594482	Kcnh2	-0.265992	Stard9	0.963019
Gm45743	-0.594057	Tmem47	-0.265959	Map3k3	0.963979
Gm8098	-0.594027	Nat14	-0.265866	Krt80	0.964168
Slc51a	-0.593897	Fuz	-0.265422	Dusp8	0.964585
Gemin7	-0.59372	Zcchc10	-0.265419	Atxn7	0.964627
Rpl29	-0.593571	Tssc1	-0.265184	Wac	0.964786
Rpl18a	-0.593545	K230010J24Rik	-0.264926	Gm16244	0.965193
Erich6	-0.593481	Mylpf	-0.264834	Tcea3	0.965255
Rhno1	-0.593223	Nfyb	-0.264677	Rlf	0.96529
Set	-0.593074	Sec11a	-0.264533	Hist1h2al	0.96536
2210013O21Rik	-0.59306	Cops8	-0.264434	Dio1	0.965362
RP24-310D17.9	-0.592794	Smim15	-0.264304	Ptp4a1	0.965441
Gm38336	-0.592697	Rps19-ps12	-0.264234	Egflam	0.966611
Gm28229	-0.59216	Ppp1r8	-0.264231	Zmiz1os1	0.967622
Sdhb	-0.592116	Gm12017	-0.264108	Gigyf2	0.968011
Gm7418	-0.592058	Ccdc167	-0.263959	Apbb1	0.968528
Ntpcr	-0.592004	Zfp296	-0.263867	Zfhx4	0.969228
Mirt1	-0.591988	Mfsd12	-0.263865	Gm11694	0.970253
Apoa1bp	-0.591697	B4galnt1	-0.263744	Mob3c	0.970571
BC026585	-0.591599	Psmd8	-0.263472	Tmem229b	0.970887
Entpd6	-0.591592	Pcbp3	-0.263406	Usp54	0.971187
1700016C15Rik	-0.591317	Plvap	-0.263346	Lin7b	0.972663
Psmc3	-0.591231	E2f5	-0.263339	Zfp108	0.972707
Myh7b	-0.591112	Macrod1	-0.263325	2210407C18Rik	0.973446
Gm17606	-0.591105	Eomes	-0.26322	Scd1	0.97372
Gm15663	-0.591058	Fancc	-0.263126	Gm15441	0.974087
Eif5a	-0.590934	Irx3os	-0.263023	Zkscan7	0.974206
Tcf19	-0.59088	Slc6a9	-0.262882	Lingo4	0.9747
Gm15417	-0.590834	Fkbp1b	-0.262546	Gm5828	0.974757
Pde6d	-0.59075	Rcn2	-0.262418	Hist3h2a	0.975066
Prdx5	-0.590656	Gm44243	-0.262295	Ripk1	0.975244
[truncated: 7,544 more rows]

## Sheet: ALL TI
ensmbl ID	Gene Symbol	NTP vs NTC (x1)			TP vs TC (x2)			Final FC ratio:log2(X2/X1)
		baseMean_NTPvsNTC	log2FC_NTPvsNTC	padj_NTPvsNTC	baseMean_TpvsRC	log2FC_TpvsTC	padj_TpvsTC
ENSMUSG00000108095	Gm44067	11.5918	-5.21611	NotAvail	8.18773	-2.66933	0.00343372	2.54679
ENSMUSG00000115783	AC161763.1	100.389	-3.93068	0.00189432	22.4498	-2.17505	2.64981e-05	1.75563
ENSMUSG00000107182	Gm43268	5.35501	-2.61939	NotAvail	13.9337	-1.02707	0.0942896	1.59233
ENSMUSG00000105135	Gm43667	8.7694	-2.48634	NotAvail	15.3449	-1.11874	0.0498599	1.3676
ENSMUSG00000064363	mt-Nd4	11304.9	-3.18692	0.000107218	2711.09	-1.9637	5.92e-07	1.22322
ENSMUSG00000064341	mt-Nd1	38682.6	-4.00868	8.43132e-09	7630.99	-2.84385	1.44454e-05	1.16482
ENSMUSG00000095588	Gm12350	21.9366	0.872746	0.201511	19.1311	1.86416	0.000952621	0.991411
ENSMUSG00000029725	Ppp1r35	990.153	0.407306	0.181597	918.42	1.39431	1.82264e-05	0.987004
ENSMUSG00000006014	Prg4	3.56407	-2.01322	NotAvail	16.0782	-1.10681	0.0507307	0.906409
ENSMUSG00000064345	mt-Nd2	9868.27	-2.98499	0.00107243	1829.97	-2.10267	9.76369e-08	0.882322
ENSMUSG00000075702	Selenom	1123.31	0.56735	0.119179	1534.2	1.439	8.25169e-05	0.87165
ENSMUSG00000031813	Mvb12a	2659.14	0.373064	0.0406151	2850.27	1.2043	1.48014e-05	0.831234
ENSMUSG00000110275	Gm5905	151.334	0.48928	0.178699	132.6	1.30822	1.67359e-06	0.81894
ENSMUSG00000031596	Slc7a2	3.53859	-2.18741	NotAvail	14.1651	-1.3717	0.0179762	0.815715
ENSMUSG00000020308	Tpgs1	1060.95	0.512013	0.0673378	944.515	1.29835	9.09615e-05	0.786341
ENSMUSG00000078572	Ndufaf8	1206.82	0.494716	0.173016	1066.08	1.27966	1.03455e-05	0.784942
ENSMUSG00000049760	2410015M20Rik	3911.57	0.440635	0.102409	3789.56	1.21916	2.53628e-06	0.778523
ENSMUSG00000078348	Sf3b5	4242.08	0.482305	0.164755	3218.35	1.25292	2.68418e-05	0.770616
ENSMUSG00000040767	Snrnp25	1222	0.396661	0.197293	1073.77	1.16287	1.07003e-05	0.766205
ENSMUSG00000001082	Mfsd10	1085.09	-0.286996	0.184311	1430.08	0.474353	0.00808857	0.761349
ENSMUSG00000003380	Rabac1	1977.97	0.370469	0.0141122	2516.45	1.128	1.74971e-05	0.757534
ENSMUSG00000028470	Hint2	1091.02	0.426954	0.126907	1029.81	1.1773	0.000413497	0.750344
ENSMUSG00000041736	Tspo	6108.41	0.376804	0.0434313	6784.26	1.10822	3.24342e-06	0.73142
ENSMUSG00000063838	Cdc42ep5	5812.68	0.358052	0.165203	6565.98	1.0892	0.000413497	0.731148
ENSMUSG00000045107	Saysd1	836.464	0.511776	0.0328433	817.454	1.24245	4.98506e-05	0.73067
ENSMUSG00000060708	Bloc1s4	1314.63	0.390264	0.0897317	1263.99	1.12087	0.000194616	0.730602
ENSMUSG00000057863	Rpl36	30870.3	0.504545	0.185677	25130	1.23448	1.77846e-05	0.72994
ENSMUSG00000015013	Trappc2l	1402.23	0.340037	0.193385	1655.09	1.05851	8.195e-06	0.718469
ENSMUSG00000002043	Trappc6a	1256.14	0.451598	0.00386671	1585.01	1.16965	0.000167365	0.71805
ENSMUSG00000031059	Ndufb11	3720.63	0.402975	0.120332	3850.03	1.10991	5.394e-06	0.706933
ENSMUSG00000002014	Ssr4	3824.27	0.224965	0.187235	3692.61	0.931376	1.43314e-06	0.70641
ENSMUSG00000024177	Nme4	636.38	0.415116	0.145407	526.652	1.11859	2.00679e-05	0.703471
ENSMUSG00000068220	Lgals1	103511	0.492542	0.204248	87629.6	1.1936	2.07715e-05	0.701063
ENSMUSG00000031158	Timm17b	1083.1	0.364125	0.179744	1192.38	1.05975	0.00056201	0.695621
ENSMUSG00000039450	Dcxr	365.569	0.493429	0.181828	437.164	1.18738	0.000539551	0.693947
ENSMUSG00000014301	Pam16	530.21	0.355762	0.20016	411.595	1.04959	7.20231e-05	0.693827
ENSMUSG00000020219	Timm13	4973.2	0.580326	0.10119	4020.43	1.27181	1.11083e-05	0.691483
ENSMUSG00000011096	Akt1s1	6847.03	0.350902	0.0303538	7746.69	1.04164	0.000670747	0.690743
ENSMUSG00000036430	Tbcc	1198.15	0.374104	0.185622	1477.44	1.06295	0.000427969	0.688845
ENSMUSG00000014294	Ndufa2	9225.43	0.453926	0.173188	7908.07	1.14229	1.92819e-05	0.688362
ENSMUSG00000018821	Avpi1	8366.7	0.476804	0.061654	10288.5	1.16071	0.000345543	0.683909
ENSMUSG00000035585	Tsen34	3304.99	0.397773	0.061654	3618.73	1.08069	0.000115429	0.682916
ENSMUSG00000044279	Crb3	1134.86	0.312791	0.123759	1863.29	0.993928	0.000370237	0.681138
ENSMUSG00000059070	Rpl18	39824.3	0.332106	0.103635	33250.7	1.00869	3.38411e-05	0.676585
ENSMUSG00000086841	2410006H16Rik	20307	0.354061	0.0681536	14570.1	1.02895	2.64733e-09	0.674888
ENSMUSG00000044876	Zfp444	1250.55	0.353839	0.0993142	1332.09	1.02492	0.000477202	0.671081
ENSMUSG00000039640	Mrpl12	10192.1	0.515494	0.151143	7675.49	1.18396	2.02319e-05	0.66847
ENSMUSG00000054136	Adm2	956.288	0.307795	0.187173	827.244	0.975907	0.000194616	0.668112
ENSMUSG00000108181	C030015A19Rik	30.2582	-1.39613	0.0141417	51.9108	-0.729053	0.0950635	0.667074
ENSMUSG00000024959	Bad	1778.71	0.440065	0.131389	1987.65	1.10543	0.000255406	0.665367
ENSMUSG00000001039	B9d1	420.484	0.341254	0.171342	326.484	1.0043	0.000115942	0.663045
ENSMUSG00000012848	Rps5	60868.9	0.332263	0.0557548	59376.3	0.993289	1.42152e-06	0.661026
ENSMUSG00000033735	Spr	3254.4	0.37909	0.178561	3415.28	1.03771	9.55133e-05	0.65862
ENSMUSG00000025732	Mcrip2	1542.92	0.451321	0.179078	1027.39	1.10627	7.66808e-05	0.654953
ENSMUSG00000017404	Rpl19	30595.5	0.32674	0.0991892	26604.9	0.978178	1.64119e-05	0.651438
ENSMUSG00000023064	Sncg	741.099	0.570457	0.0596467	1315.54	1.21833	0.000150184	0.647875
ENSMUSG00000044894	Uqcrq	16282.4	0.486179	0.107294	10204.9	1.13375	2.07088e-05	0.64757
ENSMUSG00000019054	Fis1	4200.96	0.403312	0.163924	4209.92	1.05064	0.000112017	0.647326
ENSMUSG00000010760	Phlda2	1605.67	0.352839	0.15958	1070.6	0.997328	6.53584e-05	0.644489
ENSMUSG00000051037	Zfp455	15.2743	-1.67912	NotAvail	27.5415	-1.03645	0.0175277	0.642668
ENSMUSG00000045948	Mrps12	1158.17	0.443392	0.113023	1099.44	1.08498	0.000223234	0.641589
ENSMUSG00000036315	Znrd1	1708.69	0.324792	0.0973442	1755.19	0.965719	9.34919e-06	0.640928
ENSMUSG00000050628	Ubald2	2100.69	0.318038	0.0833309	1949.01	0.958721	0.000331586	0.640682
ENSMUSG00000023939	Mrpl14	3145.51	0.475673	0.17726	2533.59	1.11611	5.56289e-05	0.640432
ENSMUSG00000073411	H2-D1	3289.9	-0.229467	0.193091	3394.43	0.408336	0.0496465	0.637803
ENSMUSG00000044303	Cdkn2a	5737.98	0.298826	0.119755	5103.27	0.933465	0.000257204	0.63464
ENSMUSG00000022217	Emc9	361.6	0.44314	0.171019	391.518	1.07545	0.000182855	0.632314
ENSMUSG00000064326	Siva1	2794.84	0.448031	0.156267	2448.77	1.07608	4.85445e-06	0.628053
ENSMUSG00000024614	Tmx3	352.866	-1.62436	8.30899e-11	417.234	-0.999368	0.000749077	0.62499
ENSMUSG00000004285	Atp6v1f	5400.05	0.339027	0.123759	5096	0.957815	6.74365e-05	0.618788
ENSMUSG00000036398	Ppp1r11	4810.59	0.360879	0.188835	4243.13	0.979327	6.31507e-05	0.618448
ENSMUSG00000002661	Alkbh7	640.626	0.503794	0.177181	802.247	1.1215	0.000439942	0.617711
ENSMUSG00000030744	Rps3	83415.6	0.325144	0.0612284	80043	0.941787	1.16758e-05	0.616643
ENSMUSG00000031458	Coprs	1293.61	0.411151	0.0322718	1505.4	1.02654	3.52135e-05	0.615391
ENSMUSG00000042419	Nfkbil1	2721.03	0.507239	0.00588095	2376.35	1.12203	0.000337455	0.614788
ENSMUSG00000008140	Emc10	2320.46	0.350077	0.0679291	2757.9	0.964537	0.000377597	0.61446
ENSMUSG00000024953	Prdx5	4830.41	0.380277	0.196385	4970.14	0.993162	0.000128806	0.612886
ENSMUSG00000038274	Fau	34449.8	0.539275	0.0653729	31705.6	1.15085	1.09744e-05	0.611575
ENSMUSG00000053317	Sec61b	3931.93	0.39998	0.186161	3931.15	1.0083	4.29981e-05	0.608324
ENSMUSG00000015568	Lpl	16.0095	-1.45632	NotAvail	21.7317	-0.848131	0.09001	0.608189
ENSMUSG00000027447	Cst3	6668.49	0.397615	0.15683	8042.56	1.00513	2.92522e-05	0.607516
ENSMUSG00000028840	Zfp593	2320.25	0.431649	0.178072	2089.11	1.03882	0.000663701	0.607175
ENSMUSG00000063439	B9d2	761.004	0.464179	0.0718202	899.39	1.07054	0.000755502	0.606362
ENSMUSG00000078713	Tomm5	3046.3	0.469307	0.156641	3096.08	1.0731	1.79364e-05	0.603795
ENSMUSG00000044986	Tst	2258.59	0.335573	0.189093	2300.79	0.938954	0.000194079	0.603381
ENSMUSG00000006333	Rps9	75539.4	0.415205	0.108504	67563.4	1.0179	3.48937e-05	0.602694
ENSMUSG00000026939	Tmem141	529.437	0.371246	0.152318	704.653	0.969798	0.000495596	0.598551
ENSMUSG00000026966	Ssna1	4087.07	0.414716	0.119755	3867.39	1.01308	8.03705e-05	0.598359
ENSMUSG00000067071	Hes6	1343.02	0.472395	0.0971838	1843.84	1.06983	0.000231069	0.597439
ENSMUSG00000046364	Rpl27a	26716	0.420192	0.164926	21078.2	1.01616	2.7245e-05	0.595968
ENSMUSG00000020153	Ndufs7	3566.92	0.432094	0.0975273	3506.79	1.02695	0.000347825	0.594858
ENSMUSG00000062683	Atp5g2	1883.47	0.454152	0.0657788	2242.17	1.04869	0.000144486	0.59454
ENSMUSG00000027222	Pex16	812.403	0.36869	0.170968	982.608	0.960346	0.00188413	0.591656
ENSMUSG00000018286	Psmb6	9806.65	0.447531	0.0506974	8313.73	1.03912	4.3011e-05	0.591588
ENSMUSG00000064284	Cdpf1	982.528	0.476991	0.0854042	958.763	1.06649	0.000751685	0.589494
ENSMUSG00000061286	Exosc5	2354.58	0.394834	0.091262	2070.49	0.981932	0.000223234	0.587098
ENSMUSG00000021485	Mxd3	547.707	0.432548	0.203375	565.061	1.0195	0.000732216	0.586957
ENSMUSG00000036199	Ndufa13	6292.49	0.433234	0.158978	5353.4	1.01957	0.000860764	0.586341
ENSMUSG00000006519	Cyba	1069.13	0.372049	0.0993108	1296.42	0.958197	0.000986683	0.586148
ENSMUSG00000022450	Ndufa6	8166.61	0.474339	0.0534526	8693.96	1.05886	2.00679e-05	0.584521
ENSMUSG00000020267	Hint1	23348.4	0.396363	0.163249	18355.3	0.98029	2.8806e-05	0.583928
ENSMUSG00000040888	Gfer	2536.39	0.30974	0.158841	2163.89	0.893479	0.000767726	0.583739
ENSMUSG00000028671	Gale	2503.83	0.423719	0.0911893	3672.9	1.00679	0.00160801	0.583075
ENSMUSG00000053746	Ptrh1	2425.19	0.382838	0.0402551	1719.95	0.965543	0.000220911	0.582705
ENSMUSG00000092417	Gpank1	729.676	0.374718	0.112091	760.221	0.957113	0.000725665	0.582396
ENSMUSG00000045176	Borcs6	526.471	0.468402	0.0209862	1057.67	1.04959	0.000816509	0.581185
ENSMUSG00000055839	Elob	10745	0.496545	0.163249	9091.72	1.07738	4.98506e-05	0.580832
ENSMUSG00000037966	Ninj1	3118.13	0.35226	0.103909	4116.61	0.932609	0.000124461	0.580349
ENSMUSG00000037740	Mrps26	3590.69	0.487885	0.156418	2911.28	1.06815	0.000340711	0.580269
ENSMUSG00000004849	Ap1s1	5572.97	0.378623	0.172765	5456.34	0.958373	0.00015587	0.57975
ENSMUSG00000037204	Atg101	2323.38	0.344154	0.0809367	3431.82	0.923486	3.98106e-05	0.579332
ENSMUSG00000025171	Ubtd1	756.722	0.411376	0.0725153	1027.64	0.990124	0.00103582	0.578748
ENSMUSG00000002768	Mea1	5991.89	0.546343	0.00707373	5361.27	1.12385	0.000170047	0.57751
ENSMUSG00000025484	Bet1l	1096.96	0.257643	0.19588	2030.41	0.83468	0.00421286	0.577037
ENSMUSG00000097711	Gm5523	45.2956	0.686753	0.150131	38.1442	1.26234	0.000568222	0.575591
ENSMUSG00000003423	Pih1d1	2212.91	0.45031	0.0581194	2343.76	1.02564	0.000237636	0.575333
ENSMUSG00000092564	BC051226	147.883	0.544888	0.14156	164.298	1.11944	0.000513339	0.574548
ENSMUSG00000075706	Gpx4	12797.4	0.597553	0.00182627	14198.5	1.17146	5.24849e-06	0.573911
ENSMUSG00000022671	Mzt2	1010.16	0.33517	0.117749	1072.6	0.908304	0.000777454	0.573134
ENSMUSG00000090841	Myl6	15032.5	0.57224	0.108608	14820.1	1.14503	1.33986e-05	0.572785
ENSMUSG00000041845	Rhod	2381.04	0.382271	0.0196816	3351.22	0.954716	8.21384e-05	0.572445
ENSMUSG00000022551	Cyc1	8283.95	0.337648	0.15728	7784.78	0.907879	1.9293e-05	0.570231
ENSMUSG00000044991	1110034G24Rik	216.438	0.449585	0.0852237	234.543	1.01968	8.816e-05	0.570097
ENSMUSG00000036748	Cuedc2	3365.17	0.424629	0.0294445	3775.23	0.993507	0.000630305	0.568878
ENSMUSG00000030588	Yif1b	360.582	0.378955	0.184685	541.04	0.947534	0.00253709	0.568579
ENSMUSG00000021102	Glrx5	2731.22	0.399373	0.202162	2650.26	0.967529	2.87505e-05	0.568157
ENSMUSG00000031490	Eif4ebp1	18744.3	0.509756	0.0299505	13670.5	1.07733	2.58756e-05	0.56757
ENSMUSG00000042831	Alkbh6	710.085	0.405811	0.08954	791.536	0.972285	1.80598e-05	0.566474
ENSMUSG00000061669	Rpl34-ps2	218.932	0.563298	0.0207819	189.933	1.12465	4.57757e-06	0.561353
ENSMUSG00000020133	2310011J03Rik	1717.97	0.510269	0.0323321	2226.42	1.07153	0.000301553	0.561263
ENSMUSG00000020083	Fam241b	227.151	0.45896	0.0947554	244.775	1.01855	0.00103217	0.559587
ENSMUSG00000017837	Nkiras2	1724.8	0.232907	0.190795	2853.79	0.790554	0.004538	0.557647
ENSMUSG00000033434	Gtpbp6	1984.63	0.286202	0.12483	2471.02	0.841435	0.0117983	0.555233
ENSMUSG00000005779	Psmb4	12529.4	0.428591	0.0701026	11999.2	0.982595	2.33634e-05	0.554004
ENSMUSG00000036278	Macrod1	725.005	0.444155	0.108273	961.985	0.997721	0.00275435	0.553566
ENSMUSG00000037772	Mrpl23	428.496	0.413755	0.142548	347.483	0.966186	0.000168194	0.552431
ENSMUSG00000025204	Ndufb8	5318.35	0.51663	0.112856	6450.17	1.06882	4.37755e-05	0.552185
ENSMUSG00000005447	Pafah1b3	3108.43	0.304849	0.144211	3791.61	0.856219	0.00069976	0.55137
ENSMUSG00000074884	Serf2	8000.17	0.504244	0.0661523	10436.4	1.05549	0.000197636	0.551244
ENSMUSG00000025371	Chmp6	3764.17	0.40699	0.0881552	3806.9	0.957823	0.000298922	0.550833
ENSMUSG00000029162	Khk	1167.44	0.437871	0.00764038	1153.21	0.987409	0.000197091	0.549537
ENSMUSG00000042675	Ypel3	1293.6	0.256645	0.157816	1841.22	0.80618	0.00474619	0.549534
ENSMUSG00000026463	Atp2b4	9.60835	-1.52123	NotAvail	33.6431	-0.972203	0.0237521	0.549023
ENSMUSG00000025381	Cnpy2	2286.63	0.265761	0.130016	2046.87	0.814543	0.000535871	0.548782
ENSMUSG00000022570	Tsta3	2057.28	0.522039	0.0299505	2921.6	1.06969	0.0003506	0.547654
ENSMUSG00000100605	Gm29243	21.3562	0.83234	NotAvail	13.2394	1.37903	0.024569	0.546695
ENSMUSG00000089671	Gm16537	160.177	0.609533	0.117981	151.26	1.156	0.000230792	0.546463
ENSMUSG00000055041	Commd5	1760.02	0.350664	0.181034	1599.61	0.896688	0.000168194	0.546024
ENSMUSG00000020812	1810032O08Rik	2100.29	0.366435	0.170778	1958.19	0.912449	0.000636894	0.546015
ENSMUSG00000031917	Nip7	4987.57	0.264414	0.152212	5443.28	0.808148	0.000152883	0.543733
ENSMUSG00000101892	9130401M01Rik	1217.4	0.35967	0.200704	809.595	0.902673	7.13833e-05	0.543003
ENSMUSG00000039952	Dag1	511.763	-1.03232	7.16862e-06	944.925	-0.49	0.00403766	0.542315
ENSMUSG00000034259	Exosc4	2994.07	0.407528	0.128	2471.99	0.949666	0.000225876	0.542138
ENSMUSG00000032959	Pebp1	10406.4	0.531252	0.0124018	11487.5	1.07265	0.00031333	0.541395
ENSMUSG00000027890	Gstm4	110.687	0.445488	0.200292	139.929	0.984934	0.000620056	0.539446
ENSMUSG00000025466	Fuom	1287.29	0.450434	0.0892205	941.277	0.987372	0.000340497	0.536939
ENSMUSG00000030611	Mrps11	1712.97	0.448673	0.145841	1604.46	0.985394	5.81772e-05	0.536721
ENSMUSG00000040466	Blvrb	1008.89	0.457295	0.0115027	1142.52	0.993467	0.000132956	0.536172
ENSMUSG00000002395	Use1	3417.73	0.409433	0.0410021	3568.77	0.945458	0.000129769	0.536025
ENSMUSG00000028923	Necap2	3463.24	0.27318	0.121341	4186.46	0.808908	0.0008833	0.535728
ENSMUSG00000092300	Cdk3-ps	475.967	0.470818	0.187549	532.423	1.00518	0.000550913	0.534361
ENSMUSG00000096472	Cdkn2d	1568.47	0.362337	0.0327497	2203.72	0.89645	0.000938168	0.534113
ENSMUSG00000018565	Elp5	3719.13	0.323572	0.0588262	3836.81	0.857164	1.7368e-05	0.533592
ENSMUSG00000028898	Trnau1ap	2889.37	0.431599	0.086027	2698.21	0.964952	0.0001825	0.533353
ENSMUSG00000036820	Amdhd2	1103.08	0.397605	0.0725153	1219.57	0.930837	0.000369858	0.533231
ENSMUSG00000038695	Josd2	1312.52	0.426328	0.0673301	1109.37	0.959337	0.00202369	0.53301
ENSMUSG00000027602	Map1lc3a	1189.81	0.345538	0.123759	1588.34	0.878066	0.00472623	0.532528
ENSMUSG00000020415	Pttg1	1936.59	0.361547	0.184813	2159.7	0.893607	1.67359e-06	0.53206
ENSMUSG00000032299	Commd4	1697.41	0.344768	0.159933	1676.34	0.876471	0.000518036	0.531703
ENSMUSG00000025208	Mrpl43	2942.71	0.397875	0.140507	3274.1	0.929301	0.000190664	0.531426
ENSMUSG00000007570	Fance	1362.33	0.387961	0.138804	1453.59	0.919253	0.000982513	0.531293
ENSMUSG00000032478	Nme6	1407.13	0.386643	0.0231473	1330.11	0.916954	0.000111181	0.530311
ENSMUSG00000042770	Hebp1	972.74	0.37603	0.0464391	1156.64	0.905968	0.000311561	0.529939
ENSMUSG00000025260	Hsd17b10	6529.69	0.362162	0.0940134	6876.16	0.891449	0.000164243	0.529286
ENSMUSG00000050373	Snx21	1229.72	0.380257	0.0272173	1696.44	0.909284	0.00120297	0.529027
ENSMUSG00000024902	Mrpl11	2845.27	0.442519	0.158881	2541.6	0.971463	2.67651e-05	0.528944
ENSMUSG00000004931	Apba3	1822.58	0.408056	0.0350006	2245.64	0.936569	0.000267838	0.528513
ENSMUSG00000029401	Rilpl2	4245.41	0.44259	0.0393328	4612.86	0.970468	0.000290082	0.527879
ENSMUSG00000031848	Lsm4	1520.62	0.59248	0.0450372	1204.45	1.12004	0.00025252	0.527558
ENSMUSG00000028936	Rpl22	20644.9	0.371124	0.126558	17847.5	0.898634	1.74727e-06	0.527511
ENSMUSG00000018567	Gabarap	9593.46	0.332251	0.0281175	13169.3	0.859576	0.000250137	0.527324
ENSMUSG00000002059	Rab34	2393.75	0.38096	0.0115027	2698.35	0.908159	0.000158644	0.527199
ENSMUSG00000026857	Ntmt1	2732.08	0.396926	0.089933	2912.94	0.924072	0.00115117	0.527145
ENSMUSG00000003199	Mpnd	5264.97	0.486853	0.0217132	5457.73	1.01388	0.00031333	0.527026
ENSMUSG00000030272	Camk1	4799.07	0.288149	0.0968309	5043.18	0.813191	0.000307997	0.525042
ENSMUSG00000038803	Ost4	3279.47	0.514257	0.0416339	4386.79	1.03927	3.22044e-06	0.525009
ENSMUSG00000049517	Rps23	24328.8	0.277485	0.170832	19709.9	0.801877	3.39433e-06	0.524392
ENSMUSG00000053898	Ech1	5382.14	0.266875	0.200611	6896.52	0.790852	0.000249553	0.523977
ENSMUSG00000030086	Chchd6	681.523	0.583453	0.00393059	509.544	1.10609	0.000299434	0.52264
ENSMUSG00000022193	Psmb5	1418	0.508603	0.0868563	1292.05	1.02996	8.70713e-05	0.521356
ENSMUSG00000043421	Hilpda	2195	0.349566	0.0214248	2811.62	0.870825	2.68418e-05	0.521259
ENSMUSG00000063856	Gpx1	6655.2	0.577811	0.123759	9788.84	1.09826	2.80275e-05	0.520451
ENSMUSG00000085787	Gm13092	32.3385	0.845763	0.141582	24.4486	1.36519	0.00162375	0.519425
ENSMUSG00000031879	Fam96b	2745.6	0.381807	0.155294	2339.65	0.897434	0.000590863	0.515627
ENSMUSG00000044339	Alkbh2	515.807	0.527305	0.0701026	493.069	1.04277	0.000670802	0.515467
ENSMUSG00000022474	Pmm1	1472.84	0.431404	0.0247144	1224.81	0.946378	0.00014529	0.514974
ENSMUSG00000030879	Mrpl17	3576.62	0.428364	0.168765	3469.96	0.94252	0.000182674	0.514156
ENSMUSG00000044627	Swi5	12968.5	0.356912	0.173028	13146.2	0.869467	6.87567e-05	0.512555
ENSMUSG00000031877	Ces2g	487.562	-0.84929	0.000163231	700.472	-0.336984	0.0791614	0.512306
ENSMUSG00000020766	Galk1	2495.67	0.51688	0.0087867	2626.7	1.02895	8.97876e-05	0.512075
ENSMUSG00000002345	Borcs8	1974.25	0.35329	0.174881	1896.31	0.864733	0.000277726	0.511443
ENSMUSG00000026197	Zfand2b	1485	0.459604	0.0669662	1850.91	0.970652	0.000267451	0.511048
ENSMUSG00000002767	Mrpl2	2611.7	0.329849	0.117749	2266.87	0.838658	0.00103017	0.508809
ENSMUSG00000020284	1810043G02Rik	853.369	0.357317	0.103091	947.525	0.866124	0.00232556	0.508807
ENSMUSG00000019433	Gipc1	4098.53	0.423319	0.00418627	4971.11	0.929442	0.00204951	0.506123
ENSMUSG00000020744	Slc25a19	897.387	0.315638	0.102181	1342.53	0.821528	0.00197773	0.50589
ENSMUSG00000080268	Brms1	2096.65	0.414851	0.179908	2091.3	0.920552	0.00136641	0.505701
ENSMUSG00000061111	Mcrip1	2089	0.416581	0.0153428	2267.5	0.922245	0.00366446	0.505664
ENSMUSG00000031781	Ciapin1	3580.25	0.415396	0.0438994	4391.38	0.920779	7.13514e-05	0.505383
ENSMUSG00000023911	Flywch2	594.597	0.529234	0.112153	327.483	1.03322	0.00228809	0.503982
ENSMUSG00000038618	Rassf7	2038.41	0.455315	0.00800341	2629.2	0.956788	0.000119596	0.501473
ENSMUSG00000032171	Pin1	3915.86	0.504047	0.0442902	3813.49	1.00537	8.2759e-05	0.501325
ENSMUSG00000060601	Nr1h2	2553.94	0.344023	0.0418578	3833.32	0.845043	0.00138436	0.50102
ENSMUSG00000054723	Vmac	503.519	0.36208	0.0703803	968.892	0.861046	0.00352661	0.498966
ENSMUSG00000071014	Ndufb6	2275.87	0.385605	0.203375	1826.02	0.883535	0.000370237	0.49793
ENSMUSG00000030842	Lamtor1	3695.55	0.402644	0.00844363	4577.42	0.900384	8.03705e-05	0.49774
ENSMUSG00000005354	Txn2	13721.8	0.297059	0.188328	10082.3	0.793318	0.000295846	0.496259
ENSMUSG00000022553	Maf1	4447.44	0.435691	0.00792838	6859.19	0.930723	0.00105755	0.495033
ENSMUSG00000028959	Fastk	3841.65	0.23641	0.128759	4234.41	0.729983	0.00383151	0.493573
ENSMUSG00000046727	Cystm1	21797.9	0.364468	0.0545585	29555	0.857987	0.00150754	0.493519
ENSMUSG00000009863	Sdhb	4946.57	0.431565	0.0504041	4922.61	0.923459	0.000273706	0.491894
ENSMUSG00000024181	Mrpl28	5348.08	0.445971	0.182655	4387.06	0.937699	0.000352384	0.491728
ENSMUSG00000041506	Rrp9	3381.01	0.354156	0.151502	2789.54	0.845376	0.00344734	0.49122
ENSMUSG00000014856	Tmem208	1072.13	0.283084	0.186161	1215.02	0.774193	7.02588e-05	0.49111
ENSMUSG00000027078	Ube2l6	722.323	0.358599	0.0812543	1239.4	0.848174	0.000843659	0.489575
ENSMUSG00000025135	Anapc11	6373.43	0.474385	0.0741274	4417.58	0.96311	1.09908e-05	0.488725
ENSMUSG00000015478	Rnf5	2590	0.294653	0.0971838	2397.57	0.78298	0.000271645	0.488327
ENSMUSG00000045752	Tssc4	2077.25	0.432612	0.022046	2195.96	0.920295	0.000465778	0.487683
ENSMUSG00000064346	mt-Tw	31.7964	-3.61166	2.69459e-08	5.71856	-3.1251	0.0039694	0.486558
ENSMUSG00000030050	Gkn1	293.528	0.368974	0.202487	203.224	0.855496	0.0010221	0.486522
ENSMUSG00000050188	Lsm10	1048.31	0.319913	0.160083	1113.53	0.806154	0.000687817	0.486241
ENSMUSG00000036513	Commd2	2858.59	0.400018	0.047527	3339.47	0.885998	1.02706e-05	0.48598
ENSMUSG00000005674	Tomm40l	1767.37	0.321114	0.128792	1963.13	0.806058	0.00243145	0.484944
ENSMUSG00000001445	Mrpl10	3066.11	0.22987	0.186466	3405.54	0.712912	0.000292995	0.483042
ENSMUSG00000021486	Prelid1	17292.3	0.403323	0.0270184	18114.1	0.886355	9.65336e-05	0.483032
ENSMUSG00000020460	Rps27a	32892.9	0.539582	0.00506097	32134.4	1.02075	2.401e-06	0.481166
ENSMUSG00000033707	Lrrc24	742.062	0.353437	0.0733273	740.157	0.834125	0.00372329	0.480688
ENSMUSG00000022476	Polr3h	2388.01	0.324004	0.188781	2317.82	0.804648	0.000436043	0.480644
ENSMUSG00000078249	Hmga1b	9303.11	0.362652	0.0452699	7475.26	0.842255	0.000767473	0.479603
ENSMUSG00000017307	Acot8	620.525	0.415	0.129124	776.002	0.894123	0.00100841	0.479124
ENSMUSG00000039759	Thap3	772.153	0.487178	0.00584873	835.803	0.965836	0.000103627	0.478658
ENSMUSG00000024012	Mtch1	7514.42	0.290334	0.172488	8299.74	0.768626	0.00287716	0.478292
ENSMUSG00000055401	Fbxo6	778.919	0.330559	0.1113	1277.2	0.807322	0.00059684	0.476763
ENSMUSG00000007987	Ift22	607.256	0.453104	0.0863627	566.837	0.929531	0.000310575	0.476428
ENSMUSG00000019738	Polr2i	1158.51	0.454389	0.117351	1076.14	0.930723	1.61587e-05	0.476334
ENSMUSG00000029596	Sdsl	312.732	0.58008	0.0325293	345.153	1.05479	0.00460569	0.474709
ENSMUSG00000065990	Aurkaip1	2994.79	0.439393	0.0828814	2896.72	0.913717	0.000256702	0.474324
ENSMUSG00000031007	Atp6ap2	186.224	-1.23312	0.00719245	363.744	-0.758964	0.0411919	0.474155
ENSMUSG00000029632	Ndufa4	10406.3	0.462637	0.179078	8823.9	0.936623	5.32041e-06	0.473986
ENSMUSG00000030750	Nsmce1	1665.68	0.396141	0.068666	1718.34	0.870039	1.44385e-05	0.473898
ENSMUSG00000025351	Cd63	5087.77	0.233706	0.197958	6969.72	0.706171	0.000252666	0.472464
ENSMUSG00000064030	Pym1	2082.65	0.348802	0.0974271	2230.48	0.819791	0.000854032	0.470989
ENSMUSG00000031820	Babam1	5616.3	0.429731	0.0147346	6741.72	0.89973	0.000294991	0.469999
ENSMUSG00000053329	D10Jhu81e	1612.16	0.392004	0.0861548	2012.93	0.861776	0.00089632	0.469772
ENSMUSG00000047264	Zfp358	1551.71	0.267368	0.142897	2216.2	0.736988	0.00442788	0.469621
ENSMUSG00000079197	Psme2	3365.6	0.399119	0.0924164	3097.82	0.868584	0.000186303	0.469465
ENSMUSG00000019428	Fkbp8	10597.3	0.509735	0.0246142	13011.5	0.97859	0.000558442	0.468855
ENSMUSG00000028756	Pink1	758.468	0.40404	0.0975719	1709.37	0.872539	0.00453224	0.468499
ENSMUSG00000073775	Kti12	2858.72	0.286301	0.0971838	3693.13	0.753668	0.00182558	0.467367
ENSMUSG00000042784	Muc1	3005.74	0.290941	0.180608	4455.83	0.757778	0.00100516	0.466837
ENSMUSG00000013822	Elof1	3099.74	0.420132	0.184349	2840.88	0.885227	0.00423369	0.465095
ENSMUSG00000035242	Oaz1	5450.67	0.60338	0.00319757	7949.67	1.06739	8.74785e-06	0.464015
ENSMUSG00000026520	Pycr2	3332.43	0.406029	0.0426685	3329.99	0.868108	0.00018051	0.46208
ENSMUSG00000062997	Rpl35	22206.1	0.505078	0.0946877	16884.1	0.965835	4.98506e-05	0.460757
ENSMUSG00000004667	Polr2e	9485.72	0.400061	0.15683	8643.97	0.860759	0.000323571	0.460698
ENSMUSG00000057667	Bloc1s3	420.808	0.422217	0.0892696	712.055	0.88111	0.000196936	0.458893
ENSMUSG00000006378	Gcat	4018.36	0.291873	0.147681	3886.49	0.749663	0.000299434	0.45779
ENSMUSG00000037805	Rpl10a	20232.8	0.380365	0.0543612	18879.5	0.83804	8.67642e-06	0.457676
ENSMUSG00000027163	Commd9	1323	0.381038	0.114189	1959.73	0.837682	0.00221681	0.456644
ENSMUSG00000068744	Psrc1	799.682	0.294594	0.143484	849.355	0.751217	0.000390234	0.456623
ENSMUSG00000022760	Thap7	1055.66	0.358516	0.174515	1065.74	0.814169	0.00197795	0.455653
ENSMUSG00000037196	Pacrg	1454.37	0.312288	0.121895	1769.81	0.767036	5.78122e-05	0.454749
ENSMUSG00000021494	Ddx41	2806.27	0.368014	0.0345043	3268.96	0.8218	0.000111616	0.453786
ENSMUSG00000045503	Sys1	1423.09	0.330049	0.153696	1414.69	0.783238	0.000408582	0.453189
ENSMUSG00000050578	Mmp13	21.3019	-1.39887	NotAvail	70.2706	-0.945969	0.00430064	0.4529
ENSMUSG00000023505	Cdca3	6114.92	0.384441	0.113043	5323.26	0.835525	4.62729e-05	0.451084
ENSMUSG00000029177	Cenpa	6766.28	0.32789	0.139583	6289.65	0.778933	6.00222e-05	0.451042
ENSMUSG00000007041	Clic1	14781.4	0.369397	0.0252921	19112.2	0.820434	0.000558442	0.451037
ENSMUSG00000032040	Dcps	1824.17	0.421769	0.121693	2793.08	0.872594	0.000473439	0.450825
ENSMUSG00000009549	Srp14	4523.58	0.385511	0.095871	4892.94	0.836154	3.27406e-05	0.450643
ENSMUSG00000074754	Smim26	625.272	0.495956	0.102582	443.359	0.944524	1.88534e-05	0.448568
ENSMUSG00000027327	1700037H04Rik	4011.99	0.316251	0.193639	4181.96	0.764336	0.000653938	0.448085
ENSMUSG00000004788	Eif2b2	2847.91	0.265244	0.146052	2924.56	0.712993	0.000885148	0.447749
ENSMUSG00000005054	Cstb	5210.82	0.58162	0.0144891	5894.36	1.02929	5.394e-06	0.447668
ENSMUSG00000037594	BC022687	1024.51	0.366491	0.150937	2231.76	0.813776	0.00150979	0.447285
ENSMUSG00000017943	Gdap1l1	189.791	0.538449	0.0342182	125.822	0.985692	0.000587839	0.447243
ENSMUSG00000026820	Ptges2	815.637	0.504633	0.0264497	1062.81	0.951802	0.000101887	0.44717
ENSMUSG00000033029	1700088E04Rik	281.899	0.405121	0.0769958	397.412	0.851311	0.00176859	0.44619
ENSMUSG00000024889	Rce1	704.146	0.296335	0.204248	891.896	0.74166	0.00152495	0.445325
ENSMUSG00000078812	Eif5a	35826.3	0.459205	0.152759	33572.9	0.904138	9.9093e-05	0.444933
ENSMUSG00000031827	Cotl1	13649.2	0.44225	0.111368	14183.5	0.885026	0.00186635	0.442776
ENSMUSG00000048706	Lurap1l	4010.37	0.30307	0.07273	6804.02	0.745073	0.000245494	0.442003
ENSMUSG00000021242	Npc2	3343.75	0.332824	0.0354181	4315.16	0.774775	0.00143319	0.441951
ENSMUSG00000067148	Polr1c	3918.42	0.323355	0.0921368	5285.71	0.764829	6.05528e-05	0.441474
ENSMUSG00000015806	Qdpr	2687.17	0.436062	0.0141122	3486.88	0.876696	0.000980662	0.440634
ENSMUSG00000039886	Tmem120a	1324.94	0.349908	0.0572199	1377.69	0.790343	0.00269279	0.440436
ENSMUSG00000039018	Mtg1	856.317	0.364488	0.0573877	930.366	0.804864	0.000852796	0.440376
ENSMUSG00000048731	Ggnbp1	121.824	0.487515	0.164926	164.203	0.92748	0.00108976	0.439965
ENSMUSG00000026304	Rab17	838.224	0.450662	0.00994496	1420.72	0.890393	0.000674483	0.439731
ENSMUSG00000030446	Zfp273	11.1001	-1.46368	NotAvail	28.0537	-1.02401	0.05177	0.439669
ENSMUSG00000031782	Coq9	1996.53	0.341245	0.0654046	3100.37	0.78055	0.00192617	0.439305
ENSMUSG00000022571	Pycrl	2627.97	0.572685	0.0307603	2565.79	1.01065	0.000242055	0.437963
ENSMUSG00000006095	Tbcb	2308.88	0.370168	0.0612284	1730.18	0.806949	0.00595552	0.436781
ENSMUSG00000025503	Taldo1	5492.22	0.335808	0.197293	5016.38	0.77236	0.000689145	0.436552
ENSMUSG00000036873	2410004B18Rik	1465.74	0.324765	0.200704	1674.63	0.760361	0.00126321	0.435597
ENSMUSG00000062006	Rpl34	13108.6	0.568464	0.00844363	12421.5	1.00299	1.3052e-06	0.434522
ENSMUSG00000025147	Mob2	1433.99	0.345985	0.0418401	1742.44	0.779954	0.000732216	0.433969
ENSMUSG00000044147	Arf6	8594.52	0.304075	0.0472459	12236.9	0.737718	0.00274359	0.433643
ENSMUSG00000020895	Tmem107	705.193	0.320428	0.0745339	789.19	0.75246	9.98325e-05	0.432032
ENSMUSG00000058267	Mrps14	3131.66	0.342714	0.16795	3105.78	0.774426	4.33318e-05	0.431711
ENSMUSG00000021241	Isca2	1203.32	0.360535	0.0535349	1367.03	0.792041	0.000139071	0.431506
ENSMUSG00000044600	Smim7	2486.06	0.220326	0.16279	3843.66	0.651296	0.00288492	0.43097
ENSMUSG00000025499	Hras	3493.82	0.531579	0.0442072	3697.93	0.962401	0.000102425	0.430822
ENSMUSG00000024158	Hagh	2782.45	0.255348	0.156855	3295.05	0.685397	0.000427811	0.430049
ENSMUSG00000001524	Gtf2h4	1086.36	0.315832	0.068926	1290.34	0.745098	0.000309579	0.429266
ENSMUSG00000025142	Aspscr1	2248.4	0.319	0.12978	2336.49	0.747403	0.00129185	0.428403
ENSMUSG00000024875	Yif1a	1391.06	0.368088	0.106418	1803.88	0.796385	0.000686479	0.428297
ENSMUSG00000044551	9930012K11Rik	507.467	0.322257	0.198606	513.575	0.750358	0.000316929	0.428102
ENSMUSG00000025218	Poll	1075.6	0.282258	0.20073	1342.22	0.709874	0.0113062	0.427616
ENSMUSG00000024217	Snrpc	2447.6	0.479325	0.0657804	2182.11	0.904944	0.00212029	0.425619
ENSMUSG00000008307	1700109H08Rik	9.88976	-2.13371	NotAvail	14.328	-1.70874	0.00214294	0.424972
ENSMUSG00000036299	BC031181	2472.17	0.344209	0.150003	2383.32	0.768841	0.000137083	0.424632
ENSMUSG00000062963	Ufc1	4895.71	0.346709	0.155173	5215.36	0.771113	0.000545597	0.424404
ENSMUSG00000029030	Tprgl	1868.01	0.302907	0.0450372	2572.59	0.727305	0.00154831	0.424398
ENSMUSG00000068391	Chrac1	2484.56	0.481502	0.0393328	2797.85	0.905796	0.000372398	0.424294
ENSMUSG00000015804	Med28	3320.53	0.467565	0.0106519	3448.11	0.891505	1.79364e-05	0.42394
ENSMUSG00000007950	Abhd8	1909.71	0.507301	0.0175692	2059.04	0.930952	0.000185737	0.423651
ENSMUSG00000014606	Slc25a11	3296.83	0.370664	0.0443897	3711.08	0.794305	0.000258472	0.423641
ENSMUSG00000030697	Ppp4c	5436.83	0.355684	0.0652324	5784.03	0.777785	0.000375386	0.422101
ENSMUSG00000046718	Bst2	532.958	0.305648	0.15312	614.143	0.726047	0.000712185	0.420399
ENSMUSG00000048755	Mcat	1334.16	0.518271	0.00191782	1780.4	0.938543	0.00020492	0.420272
ENSMUSG00000071256	Zfp213	661.036	0.341818	0.145793	790.928	0.761954	0.00173368	0.420137
ENSMUSG00000075705	Msrb1	1353.54	0.467788	0.0904913	1705.94	0.887214	0.000151881	0.419425
ENSMUSG00000022428	Cby1	1227.07	0.436618	0.176892	1271.3	0.853521	0.00270043	0.416904
ENSMUSG00000027313	Chac1	3310.47	0.381177	0.184276	3165.5	0.797982	0.00614317	0.416805
ENSMUSG00000020496	Rnf187	6874.78	0.460552	0.0351435	7035.13	0.876966	0.000119712	0.416414
ENSMUSG00000066900	Suds3	6086.63	0.416858	0.0170317	6986.32	0.833054	0.00129064	0.416196
ENSMUSG00000011837	Snapc2	1106.74	0.371615	0.0874112	1295.49	0.787486	0.015161	0.415871
ENSMUSG00000040699	Limd2	1847.54	0.366347	0.0973442	2059.71	0.781948	0.00351034	0.415602
ENSMUSG00000030595	Nfkbib	1201.61	0.369311	0.0372872	1113.21	0.784661	0.0012544	0.41535
ENSMUSG00000041939	Mvk	1338.72	0.426791	0.121693	2372.74	0.841709	0.00567488	0.414917
ENSMUSG00000063065	Mapk3	8998.62	0.278101	0.145841	12743.6	0.6927	0.00333967	0.414599
ENSMUSG00000026955	Sapcd2	1966.6	0.314657	0.0876186	2244.74	0.728942	0.000896512	0.414286
ENSMUSG00000006442	Srm	5952.37	0.331951	0.138031	4952.34	0.746112	0.000358104	0.414161
ENSMUSG00000018572	Phf23	3631.09	0.228022	0.156016	5294.78	0.641856	0.00711658	0.413834
ENSMUSG00000042306	S100a14	284.846	0.518261	0.137347	163.918	0.931718	0.000255489	0.413457
ENSMUSG00000001403	Ube2c	15372.2	0.318222	0.156638	11420.6	0.73147	3.94836e-06	0.413248
ENSMUSG00000022516	Nudt16l1	1108.3	0.418263	0.0530309	1409.21	0.831181	0.00083698	0.412918
ENSMUSG00000056737	Capg	21066.6	0.382832	0.0798368	26190	0.795699	0.000337455	0.412867
ENSMUSG00000020737	Jpt1	8263.42	0.415835	0.145841	10329.8	0.828311	0.000263273	0.412476
ENSMUSG00000086784	Isoc2a	782.54	0.412577	0.162983	1120.28	0.824875	0.00201436	0.412298
ENSMUSG00000023051	Tarbp2	913.031	0.435347	0.093395	1038.16	0.847464	0.000607975	0.412117
ENSMUSG00000068580	Zfyve19	1882.85	0.333746	0.0674022	1842.12	0.745779	0.00289017	0.412033
ENSMUSG00000019173	Rab5c	7175.41	0.248513	0.166948	8415.48	0.660298	0.00222735	0.411785
ENSMUSG00000040822	1700123O20Rik	2582.46	0.271021	0.202162	2944.77	0.682557	0.00200538	0.411537
ENSMUSG00000031783	Polr2c	3725.72	0.334162	0.0751684	3889.66	0.745626	0.00200538	0.411464
ENSMUSG00000046523	Kctd4	49.4709	-1.00089	0.0460313	68.7382	-0.58949	0.0766159	0.4114
ENSMUSG00000021606	Ndufs6	4459.17	0.526011	0.145995	3225.99	0.937325	6.78077e-05	0.411314
ENSMUSG00000002108	Nr1h3	1008.33	0.392553	0.103716	1362.6	0.803855	0.00318336	0.411302
ENSMUSG00000058586	Serhl	1121.69	0.271683	0.183016	1235.71	0.680666	0.00191607	0.408983
ENSMUSG00000033055	Ankrd54	3253.78	0.398848	0.0139464	3234.98	0.807463	0.00234829	0.408615
ENSMUSG00000039745	Htatip2	1302.56	0.320575	0.0837793	1095.59	0.728276	9.76461e-05	0.407701
ENSMUSG00000028857	Tmem222	916.63	0.252997	0.202162	1269.88	0.660662	0.000814002	0.407665
ENSMUSG00000020253	Ppm1m	1223.96	0.331046	0.0841145	1210.93	0.7383	0.00198422	0.407254
ENSMUSG00000028466	Creb3	1571.9	0.324197	0.187235	2196.33	0.731002	0.00120382	0.406805
ENSMUSG00000061878	Sphk1	491.084	0.410755	0.105965	1815.88	0.817127	0.0300735	0.406372
ENSMUSG00000034412	Tbc1d10a	874.151	0.34591	0.0983562	965.796	0.751916	0.00340564	0.406005
ENSMUSG00000020808	Pimreg	3341.85	0.403229	0.0110739	4312.22	0.808723	0.000555683	0.405494
ENSMUSG00000106037	Gm4332	726.97	0.453186	0.16758	561.09	0.858641	5.54629e-05	0.405455
ENSMUSG00000069020	Urm1	3651.16	0.542764	0.00558492	3964.53	0.947808	0.000158644	0.405044
ENSMUSG00000029404	Arl6ip4	3905.45	0.438958	0.170557	3436.13	0.843337	5.40155e-05	0.404379
ENSMUSG00000028779	Pef1	2858.79	0.361816	0.0534507	3712.34	0.765456	0.00312802	0.40364
ENSMUSG00000024160	Spsb3	727.609	0.391766	0.0822199	1020.01	0.795235	0.0022918	0.403469
ENSMUSG00000028057	Rit1	1803.62	0.375352	0.0195105	2357.47	0.778722	0.00298168	0.40337
ENSMUSG00000048807	Slc35e4	2046.93	0.268342	0.133647	2727.51	0.671646	0.0081755	0.403304
ENSMUSG00000059588	Calcrl	23.2124	-1.83424	0.0203051	24.2575	-1.43119	0.0017426	0.403047
ENSMUSG00000039244	E130309D02Rik	1565.17	0.340538	0.103424	1850.28	0.743546	0.00759532	0.403008
ENSMUSG00000085152	Gm11496	49.2708	0.916067	0.0369646	82.2638	1.31825	2.33634e-05	0.402187
ENSMUSG00000020843	Timm22	1166.13	0.440622	0.0315095	1284.5	0.842571	0.000438217	0.401948
ENSMUSG00000037570	Mcrs1	2754.44	0.47056	0.0431141	3649.27	0.872298	0.00197962	0.401738
ENSMUSG00000036376	Abt1	1600.25	0.33807	0.0949035	1799.66	0.739718	0.000758052	0.401647
ENSMUSG00000034744	Nagk	1854.18	0.364047	0.0185945	2519.75	0.765486	0.00713632	0.40144
ENSMUSG00000025858	Get4	1957.4	0.428484	0.00764038	1826.17	0.829446	0.000282961	0.400963
ENSMUSG00000067547	Gm7666	129.888	0.416067	0.195871	156.396	0.815843	0.00290483	0.399776
ENSMUSG00000039515	Ptpa	8052.2	0.349797	0.111993	7919.59	0.74834	0.00591138	0.398543
ENSMUSG00000021951	Eef1akmt1	1197.76	0.466851	0.145841	1158.49	0.864764	0.000124773	0.397914
ENSMUSG00000044881	Coa4	807.189	0.396468	0.145442	674.657	0.793366	0.000752089	0.396898
ENSMUSG00000025494	Sigirr	2107.9	0.263229	0.158978	2167.09	0.659913	0.00850134	0.396684
ENSMUSG00000029545	Acads	2261.8	0.288434	0.131992	2698.93	0.684724	0.00243268	0.39629
ENSMUSG00000027510	Rbm38	1830.25	0.342959	0.0340648	2233.49	0.73888	0.00190656	0.395921
ENSMUSG00000037580	Gch1	4192.33	0.342877	0.0604499	3063.41	0.738481	0.00109437	0.395604
ENSMUSG00000028798	Eif3i	10307.6	0.415209	0.0473829	9932.27	0.810246	2.79194e-05	0.395038
ENSMUSG00000019505	Ubb	12027	0.255672	0.169073	18385.2	0.650641	0.000241642	0.39497
ENSMUSG00000000743	Chmp1a	4309.29	0.413416	0.0279421	6039.85	0.808172	0.00221499	0.394756
ENSMUSG00000002820	Atg4d	1313.12	0.315786	0.0954802	1719.18	0.71039	0.00630026	0.394604
ENSMUSG00000063576	Klhdc3	3626.03	0.247042	0.116773	4186.71	0.640114	0.0237333	0.393071
ENSMUSG00000035863	Palm	1184.44	0.248402	0.193259	1478.36	0.641195	0.0491442	0.392794
ENSMUSG00000020392	Cdkn2aipnl	5295.8	0.377228	0.0561899	5328.35	0.768089	3.14103e-05	0.390861
ENSMUSG00000035027	Map2k2	7790.08	0.378416	0.0822199	6858.35	0.768915	0.00448554	0.3905
ENSMUSG00000001054	Rmnd5b	951.817	0.316513	0.0764197	1340.63	0.706412	0.000266419	0.389899
ENSMUSG00000073684	Faap20	1148.97	0.282678	0.170429	1175.12	0.672384	0.0032166	0.389705
ENSMUSG00000006241	Ccdc159	217.356	0.390348	0.142897	253.186	0.779603	0.00138907	0.389255
ENSMUSG00000030802	Bckdk	3192.37	0.384844	0.0139892	3505.48	0.770055	0.00125697	0.38521
ENSMUSG00000040652	Oaz2	1196.82	0.306993	0.10423	1612.37	0.691131	0.00607163	0.384139
ENSMUSG00000070644	Etnk2	112.882	0.439129	0.188328	257.394	0.823191	0.0127998	0.384062
ENSMUSG00000028415	Spink4	66.7589	0.679598	0.149334	124.833	1.063	0.0164422	0.383405
ENSMUSG00000058331	Zfp85	47.8875	-1.32303	0.00090877	84.4558	-0.939728	0.00939039	0.383307
ENSMUSG00000038467	Chmp4b	10449.8	0.422598	0.0786692	10214.9	0.802294	0.00060747	0.379696
ENSMUSG00000075266	Cenpw	1218.49	0.439083	0.153569	918.081	0.817024	2.16725e-07	0.377941
ENSMUSG00000026176	Ctdsp1	5583.37	0.226805	0.176861	8946.84	0.604664	0.00483297	0.377859
ENSMUSG00000028622	Mrpl37	2545.32	0.445568	0.00473981	2797.1	0.822795	0.000144486	0.377228
ENSMUSG00000007837	Prrg2	510.16	0.397897	0.091262	564.739	0.774681	0.00263944	0.376784
ENSMUSG00000015671	Psma2	5936.93	0.318099	0.204248	6281.57	0.693921	0.000125449	0.375822
ENSMUSG00000022554	Hgh1	2544.04	0.407581	0.0302723	2684.87	0.781668	0.000888134	0.374088
ENSMUSG00000004945	Tmem242	2609.73	0.44509	0.0656745	2670.03	0.818988	1.48014e-05	0.373899
ENSMUSG00000028796	Phc2	11881.7	0.330874	0.0327497	14426.3	0.704614	0.00892184	0.37374
ENSMUSG00000001158	Snrnp27	3730.13	0.325604	0.164755	3054.37	0.69864	0.000116057	0.373037
ENSMUSG00000070953	Rabepk	1842.08	0.32054	0.125769	1368.78	0.692584	0.000189174	0.372043
ENSMUSG00000031821	Gins2	2044.86	0.399426	0.137017	1661.3	0.771306	0.000223533	0.371879
ENSMUSG00000000399	Ndufa9	2911.59	0.258815	0.165318	3631.35	0.630495	0.000222259	0.37168
ENSMUSG00000004937	Sgta	3832.05	0.319325	0.0971392	5046.04	0.689884	0.00293869	0.370559
ENSMUSG00000006418	Rnf114	3581.81	0.277369	0.181752	6098	0.647207	0.00275072	0.369838
ENSMUSG00000109324	Prmt1	8095.29	0.313204	0.184369	9153.01	0.6829	0.000359517	0.369696
ENSMUSG00000057789	Bak1	2467.75	0.345811	0.0390504	2690.79	0.714943	0.00708693	0.369132
ENSMUSG00000028692	Akr1a1	22524.6	0.353445	0.0198115	28298.3	0.722289	0.000269323	0.368844
ENSMUSG00000038150	Ormdl3	1059.79	0.312781	0.123989	1426.22	0.680857	0.00617132	0.368077
ENSMUSG00000025138	Sirt7	1208.19	0.337052	0.178571	1454.42	0.704464	0.0220604	0.367413
ENSMUSG00000011148	Adssl1	403.76	0.298391	0.173188	672.938	0.665613	0.0117251	0.367222
ENSMUSG00000006476	Nsmf	1821.4	0.297711	0.150006	2832.01	0.664909	0.0149301	0.367199
ENSMUSG00000051403	Ppp1r37	2285.37	0.292537	0.158978	4027.66	0.659438	0.0132459	0.366901
ENSMUSG00000030591	Psmd8	8036.39	0.369103	0.0121655	9870.41	0.73594	0.000278649	0.366837
ENSMUSG00000003269	Cyth2	4788.9	0.26093	0.153191	5675.87	0.627381	0.00496631	0.366451
ENSMUSG00000049305	Ccdc71	2410.55	0.319405	0.111031	3757.47	0.684981	0.00600708	0.365576
ENSMUSG00000032519	Slc25a38	746.982	0.31625	0.130937	870.944	0.681677	0.00918344	0.365428
ENSMUSG00000002233	Rhoc	7855.01	0.420412	0.0437936	7033.34	0.784449	0.00405365	0.364036
ENSMUSG00000027944	Hax1	4392.87	0.468588	0.00219128	4370.89	0.832585	3.25439e-05	0.363997
ENSMUSG00000085492	Trmt61b	802.302	0.402921	0.0190011	1113.54	0.765956	0.000857401	0.363035
ENSMUSG00000045211	Nudt18	400.597	0.344522	0.197293	609.298	0.70701	0.0367734	0.362488
ENSMUSG00000031622	Sin3b	5476.86	0.383463	0.0703803	4905.38	0.745795	0.000617929	0.362332
ENSMUSG00000028889	Yrdc	2926.95	0.285298	0.124811	2977.27	0.647566	0.00265925	0.362268
ENSMUSG00000038539	Atf5	29377.8	0.329249	0.10495	37371.1	0.690756	0.00977603	0.361506
ENSMUSG00000059689	Zfp637	2108.92	0.381955	0.176861	2403.35	0.743395	0.00268551	0.36144
ENSMUSG00000071655	Ubxn1	13899.5	0.311264	0.18453	10507.1	0.671583	0.0103483	0.360319
ENSMUSG00000000378	Ccm2	2683.4	0.337327	0.0973442	2373.87	0.697309	0.00425411	0.359981
ENSMUSG00000104818	Gm43661	96.548	0.645246	0.165778	122.179	1.00503	0.000301975	0.359784
ENSMUSG00000004268	Emg1	7349.02	0.394902	0.0412755	7195.5	0.754629	6.55085e-06	0.359726
ENSMUSG00000097375	6720427I07Rik	34.0779	-1.43982	0.0147875	25.4983	-1.08013	0.0387758	0.35969
ENSMUSG00000035960	Apex1	6950.06	0.291774	0.0724341	7682.82	0.651077	7.12366e-05	0.359303
ENSMUSG00000028447	Dctn3	1286.98	0.594847	0.0201385	1281.81	0.95405	0.000195943	0.359202
ENSMUSG00000003824	Syce2	1512.93	0.348301	0.20397	951.453	0.706747	0.000323642	0.358446
ENSMUSG00000027613	Eif6	9690.34	0.523956	0.0527701	12437.8	0.882288	0.000252666	0.358331
ENSMUSG00000080242	Gm15487	1209.56	0.372692	0.0661523	1793.65	0.730688	0.00035133	0.357996
ENSMUSG00000029600	Rita1	659.561	0.558551	0.0410021	1219.49	0.916401	0.00046763	0.35785
ENSMUSG00000020467	Efemp1	507.869	-0.971219	5.86323e-06	481.212	-0.613628	0.0729294	0.357591
ENSMUSG00000062727	Hist1h2bk	6.21876	1.80405	NotAvail	9.31365	2.16042	0.0104695	0.356376
ENSMUSG00000064370	mt-Cytb	25112.1	-2.37865	0.000297337	8287.96	-2.02306	2.8431e-07	0.355587
ENSMUSG00000040521	Tsfm	16044.6	0.358263	0.113298	13464.5	0.713576	8.21798e-05	0.355313
ENSMUSG00000041429	Nthl1	719.509	0.51077	0.0102576	846.603	0.865828	0.000323642	0.355058
ENSMUSG00000017299	Dnttip1	2654.88	0.266553	0.116633	3036.03	0.621393	0.00861276	0.35484
ENSMUSG00000021235	Coq6	635.409	0.344736	0.0809367	787.051	0.69923	0.000454798	0.354494
ENSMUSG00000017713	Tha1	298.844	0.440899	0.131201	440.906	0.795325	0.00845097	0.354426
ENSMUSG00000028850	Gpatch3	803.185	0.326323	0.0971812	1062.51	0.680734	0.0105845	0.354411
ENSMUSG00000025486	Sirt3	595.621	0.406465	0.040133	701.289	0.760342	0.00209511	0.353877
ENSMUSG00000097651	4930461G14Rik	3355.08	0.296606	0.0759392	3040.49	0.649935	7.31e-06	0.353329
ENSMUSG00000008167	Fbxw9	500.516	0.471122	0.0535349	850.441	0.824378	0.00480863	0.353256
ENSMUSG00000053929	Cyhr1	4216.32	0.234353	0.173028	5049.7	0.586875	0.00191165	0.352522
ENSMUSG00000028651	Ppie	2076.37	0.388155	0.0342182	2055.17	0.739996	0.00143225	0.351841
ENSMUSG00000107881	Gm44250	15.8278	-1.91694	NotAvail	37.266	-1.56554	0.000105278	0.351398
ENSMUSG00000046580	Gm7862	64.2159	0.625301	0.141257	60.4684	0.976321	0.000896462	0.351021
ENSMUSG00000066278	Vps37b	6591.9	0.25115	0.20397	8928.16	0.601752	0.0103084	0.350602
ENSMUSG00000060038	Dhps	1369.65	0.474426	0.0280779	1589.33	0.823631	0.000898997	0.349206
ENSMUSG00000028104	Polr3gl	488.522	0.373343	0.0612284	789.796	0.721463	0.00624061	0.34812
ENSMUSG00000022503	Nubp1	2319.67	0.351912	0.124512	1981.1	0.699964	0.00513557	0.348053
ENSMUSG00000020122	Egfr	26.9934	-1.33672	0.0115027	26.0743	-0.989367	0.0516149	0.347357
ENSMUSG00000046432	Bex3	1684.23	0.383196	0.00652736	1925.58	0.730283	0.00116387	0.347087
ENSMUSG00000070319	Eif3g	9972.81	0.359002	0.185677	9119.75	0.7058	0.000410556	0.346798
ENSMUSG00000017386	Traf4	5901.87	0.35258	0.0190011	8125.26	0.699191	0.00459854	0.34661
ENSMUSG00000028044	Cks1b	10246	0.399324	0.0761091	8050.67	0.745868	8.21174e-05	0.346544
ENSMUSG00000028982	Slc25a33	1940.7	0.26813	0.113208	1532.93	0.614564	0.000519735	0.346434
ENSMUSG00000028636	Ppcs	713.462	0.256722	0.193091	846.145	0.601638	0.00341943	0.344916
ENSMUSG00000036459	Wtip	10.1378	1.35799	NotAvail	10.1083	1.70282	0.0121256	0.344828
ENSMUSG00000083813	Gm15502	6.80112	-1.83305	NotAvail	16.1308	-1.48887	0.00948061	0.344177
ENSMUSG00000057788	Ddx49	2854.76	0.245722	0.150131	2828.01	0.589411	0.00711658	0.343689
ENSMUSG00000028334	Nans	5111.6	0.301812	0.0711308	4938.25	0.645242	0.00256671	0.34343
ENSMUSG00000025068	Gsto1	25136.6	0.294622	0.194271	25413.5	0.636866	0.00291631	0.342243
ENSMUSG00000028478	Clta	6113.75	0.641734	0.0150068	8318.98	0.98363	0.000445057	0.341896
ENSMUSG00000039737	Prkrip1	1767.48	0.403168	0.106219	1552.99	0.744295	0.000395418	0.341127
ENSMUSG00000026270	Capn10	696.569	0.461033	0.02088	712.163	0.80122	0.00240486	0.340187
ENSMUSG00000021286	Zfyve21	849.934	0.429918	0.00821892	1334.77	0.769241	0.000860764	0.339323
ENSMUSG00000030271	Ogg1	1651.71	0.371978	0.0243326	1562.59	0.710656	0.000392016	0.338678
ENSMUSG00000058709	Egln2	3052.68	0.476309	0.0198115	4456.09	0.814918	0.00448624	0.338608
ENSMUSG00000030278	Cidec	1832.91	0.340804	0.192951	1139.36	0.678959	0.00402468	0.338155
ENSMUSG00000015790	Surf1	1598.73	0.463804	0.0462981	1949.76	0.80138	0.000656935	0.337576
ENSMUSG00000030042	Pole4	2453.71	0.324809	0.102995	2451.62	0.662314	4.10803e-05	0.337505
ENSMUSG00000026427	Eif2d	1833.07	0.274964	0.103716	2408.86	0.612299	0.00317997	0.337335
ENSMUSG00000010154	Spire2	3768	0.394681	0.0372815	4617.08	0.731805	0.00450901	0.337125
ENSMUSG00000017664	Slc35c2	1048.71	0.320071	0.167547	1391.65	0.657069	0.00560557	0.336998
ENSMUSG00000001100	Poldip2	3510.09	0.353623	0.0380932	3818.61	0.690218	0.0110652	0.336595
ENSMUSG00000028821	Syf2	2823.7	0.377449	0.0265616	3845.09	0.713088	0.000324621	0.335639
ENSMUSG00000039345	Mettl22	593.944	0.485228	0.00994496	623.019	0.820607	0.00158697	0.335379
ENSMUSG00000026307	Scly	981.2	0.299436	0.116088	1695.38	0.634518	0.0050115	0.335083
ENSMUSG00000030717	Nupr1	17979.5	0.352334	0.049503	16254.7	0.68738	2.11128e-05	0.335046
ENSMUSG00000031504	Rab20	629.035	0.377888	0.0584692	1173.6	0.712854	0.00858128	0.334967
ENSMUSG00000028847	Trappc3	2263.44	0.360998	0.0303538	2290.45	0.695681	0.000466409	0.334684
ENSMUSG00000030796	Tead2	2532.72	0.380647	0.0170317	3261.66	0.714706	0.00736961	0.334059
ENSMUSG00000044254	Pcsk9	164.135	-0.651081	0.0836181	426.265	-0.317162	0.0812438	0.333919
ENSMUSG00000015542	Nat9	598.602	0.443997	0.0378262	543.301	0.774251	0.00515149	0.330254
ENSMUSG00000028910	Mecr	1378.21	0.493579	0.0385195	1467.64	0.822761	0.000248905	0.329182
ENSMUSG00000031816	Mthfsd	1539.03	0.377222	0.0193432	1851.24	0.705797	0.00165362	0.328575
ENSMUSG00000032112	Trappc4	1555.58	0.381581	0.167739	1599.82	0.709896	0.000360652	0.328314
ENSMUSG00000027456	Sdcbp2	2440.75	0.421916	0.102685	4105.72	0.75012	0.000491581	0.328204
ENSMUSG00000003444	Med29	660.536	0.575768	0.0231473	667.028	0.903179	0.000269537	0.327411
ENSMUSG00000013150	Gfod2	693.761	0.380913	0.0703803	966.196	0.708112	0.00736961	0.327199
ENSMUSG00000022865	Cxadr	493.459	-1.14654	7.289e-06	918.758	-0.819487	8.66187e-05	0.327057
ENSMUSG00000002031	Ift46	3773.62	0.246938	0.148445	5346.37	0.57289	0.000496114	0.325953
ENSMUSG00000086825	Gm15675	12.2032	-1.68333	NotAvail	14.6377	-1.35769	0.0178228	0.325646
ENSMUSG00000036073	Galt	958.656	0.308509	0.0949616	1037.97	0.632102	0.00673193	0.323593
ENSMUSG00000032114	Slc37a4	519.343	0.343799	0.155085	686.138	0.667285	0.00365465	0.323486
ENSMUSG00000035342	Lzts2	3606.53	0.367333	0.0515844	5079.77	0.690794	0.00261337	0.323461
ENSMUSG00000018040	Rrp7a	3619.91	0.395824	0.107508	4030.15	0.719187	0.00668867	0.323363
ENSMUSG00000037710	Cisd1	1584.13	0.435145	0.144663	1263.67	0.758083	0.000188221	0.322938
ENSMUSG00000031077	Fadd	492.602	0.342303	0.156418	646.269	0.665056	0.00680279	0.322753
ENSMUSG00000015290	Ubl4a	3530.1	0.319001	0.141567	2914.53	0.640008	0.00749254	0.321006
ENSMUSG00000031812	Map1lc3b	4739.73	0.310735	0.080382	9098.55	0.631427	0.00364316	0.320692
ENSMUSG00000019578	Ubxn6	1699.45	0.620461	0.00819404	2683.31	0.940796	0.000444201	0.320335
ENSMUSG00000029440	Psmd9	2022.76	0.45444	0.0201922	2054.78	0.774734	0.00283309	0.320294
ENSMUSG00000041241	Mul1	624.942	0.340952	0.0946877	898.644	0.660994	0.0177524	0.320041
ENSMUSG00000079426	Arpc4	3948.67	0.471078	0.000625683	5122.17	0.790589	0.00208318	0.319511
ENSMUSG00000072772	Grcc10	205.598	0.834418	0.0472585	259.816	1.15378	0.00171719	0.319364
ENSMUSG00000008690	Ncaph2	12530.3	0.438844	0.00555677	15290.3	0.75697	0.00164625	0.318126
ENSMUSG00000008682	Rpl10	39003.4	0.342699	0.156331	41203.4	0.660316	3.24342e-06	0.317617
ENSMUSG00000028455	Stoml2	5996.17	0.418407	0.0237234	5895.66	0.734794	0.000232958	0.316387
ENSMUSG00000027797	Dclk1	29.1123	-1.35114	0.00507172	31.5188	-1.03511	0.045366	0.316031
ENSMUSG00000039263	Npepl1	5531.58	0.302626	0.138586	4934.18	0.618604	0.00703868	0.315978
ENSMUSG00000010048	Ifrd2	3325.31	0.368869	0.0307603	3016.35	0.684272	0.00106665	0.315404
ENSMUSG00000073802	Cdkn2b	8080.35	0.323376	0.166948	8493.41	0.638766	3.58975e-05	0.315391
ENSMUSG00000049482	Ctu2	1744.45	0.388944	0.0985939	1502.66	0.704238	0.00297285	0.315294
ENSMUSG00000027466	Rbck1	4512.9	0.332984	0.0350006	4669.6	0.648028	0.0147234	0.315044
ENSMUSG00000027637	1110008F13Rik	2689.89	0.613191	0.000324335	4501.34	0.927976	1.07754e-06	0.314785
ENSMUSG00000020235	Fzr1	2559.84	0.282945	0.19137	3491.55	0.596979	0.00421286	0.314034
ENSMUSG00000028672	Hmgcl	1067.61	0.527754	0.00226524	1482.78	0.841782	0.000756037	0.314028
ENSMUSG00000091498	Mpc1-ps	157.226	0.47812	0.110657	203.967	0.791834	0.000833644	0.313714
ENSMUSG00000074247	Dda1	3170.69	0.296176	0.111368	3469.89	0.608923	0.0208378	0.312747
ENSMUSG00000006299	Aamp	9189.81	0.318781	0.0496739	11482.5	0.630872	0.00136364	0.312091
ENSMUSG00000027952	Pmvk	2155.18	0.454157	0.0620035	4462.31	0.765436	0.00433121	0.311279
ENSMUSG00000067713	Prkag1	4111.04	0.312299	0.101718	5402.78	0.623231	0.00060747	0.310932
ENSMUSG00000026433	Rab29	435.125	0.434296	0.0971838	526.836	0.743713	0.00180325	0.309417
ENSMUSG00000066553	Gm6969	1080.25	0.436061	0.0173805	1384.77	0.744731	0.00126754	0.308669
ENSMUSG00000033446	Lpar6	91.8624	-1.54655	8.06906e-07	93.7722	-1.23869	0.000152609	0.307862
ENSMUSG00000036046	5031439G07Rik	4205.45	0.306823	0.165458	5586.61	0.613786	0.0137155	0.306964
ENSMUSG00000015363	Trabd	4847.15	0.377579	0.200704	5557.4	0.684341	0.0088374	0.306762
ENSMUSG00000097772	5430416N02Rik	5019.31	0.296312	0.14506	3158.23	0.602553	0.000852796	0.306241
ENSMUSG00000013593	Ndufs2	5156.71	0.355287	0.016261	6384.22	0.661499	0.00116381	0.306212
ENSMUSG00000106383	E330034L11Rik	10.4507	-1.81319	NotAvail	22.9456	-1.50703	0.00153247	0.306157
ENSMUSG00000018659	Pnpo	957.214	0.348297	0.0786605	1405.59	0.654175	0.00276857	0.305878
ENSMUSG00000038412	Higd1a	1464.31	0.430952	0.14506	1491.46	0.736745	0.00107347	0.305793
ENSMUSG00000020650	Bcap29	194.895	-1.11075	5.51544e-05	166.702	-0.80534	0.00202519	0.305411
ENSMUSG00000022244	Amacr	589.465	0.339156	0.118323	841.576	0.643806	0.0015456	0.30465
ENSMUSG00000003200	Sh3gl1	3914.1	0.2502	0.182534	5600.16	0.554409	0.00568884	0.304209
ENSMUSG00000051439	Cd14	1767.34	0.273891	0.152759	2575.58	0.577669	0.0196218	0.303779
ENSMUSG00000068335	Dok1	1127.19	0.322872	0.157816	1136.55	0.626115	0.015177	0.303244
ENSMUSG00000040842	Szrd1	4774.22	0.279097	0.0641685	5588.03	0.582185	0.00459898	0.303088
ENSMUSG00000015095	Fbxw5	1424.5	0.2918	0.0988311	2248.87	0.594707	0.00749428	0.302908
ENSMUSG00000063787	Chchd1	3522.2	0.502558	0.103276	2611.91	0.805422	0.000119463	0.302863
ENSMUSG00000025156	Gps1	2571.66	0.268183	0.170399	2804.28	0.570625	0.00161187	0.302441
ENSMUSG00000024369	Nelfe	2784.71	0.354953	0.0536014	2987.76	0.656484	0.00169571	0.301531
ENSMUSG00000043059	Zfp513	1346.8	0.308743	0.137347	2067.74	0.609194	0.0215717	0.300451
ENSMUSG00000059714	Flot1	3336.48	0.367387	0.0656745	4742.78	0.667741	0.0058498	0.300354
ENSMUSG00000041560	Nop53	7136.35	0.391412	0.0166125	7698.55	0.689641	0.00352775	0.298229
ENSMUSG00000031438	Rnf128	496.45	-1.20825	6.45858e-10	734.55	-0.91021	0.00339982	0.298038
ENSMUSG00000030127	Cops7a	6226.41	0.295122	0.183224	6939.9	0.592861	0.00234333	0.29774
ENSMUSG00000029433	Diablo	1576.07	0.248287	0.150585	1531.48	0.545512	0.00160056	0.297224
ENSMUSG00000026659	Dusp12	1061.17	0.317177	0.184349	1049.83	0.61368	0.00171366	0.296503
ENSMUSG00000057229	Dmac2	776.775	0.276028	0.176861	1030.55	0.572492	0.0206394	0.296464
ENSMUSG00000037894	H2afz	19717.4	0.622183	0.00352028	19886.1	0.917328	1.83716e-05	0.295145
ENSMUSG00000063506	Arhgap22	3731.2	0.338697	0.0949616	4732.7	0.632673	0.00607381	0.293977
ENSMUSG00000078776	9530053A07Rik	148.731	0.63551	0.193327	160.633	0.929054	0.000968785	0.293544
ENSMUSG00000039715	Wdr34	762.456	0.409871	0.0136741	813.157	0.703213	0.00433899	0.293343
[truncated: 2,103 more rows]

## Sheet: TI up>0.5 (213)
ensmblID	GeneSymbol	Final FC ratio:log2(X2/X1)
[truncated: 213 more rows]

[truncated: 2 more sheets: TI DOWN <-0.5 (673) , 5'TOP analysis]
